# Supplementary material for: Dissecting the human leptomeninges at single-cell resolution
Source: Nat Commun. 2023 Nov 3;14:7036. doi: 10.1038/s41467-023-42825-y (PMC10624900; doi:10.1038/s41467-023-42825-y)
Supplement: Supplementary file 6 — Supplementary Data 3 [file 41467_2023_42825_MOESM6_ESM.xlsx]

## Sheet: propeller_Fig 1_clusters
two-tailed t-test, Benjamini-Hochberg correction
	Mean Proportion in NCI/MCI	Mean Proportion in AD	Tstatistic	P.Value	FDR
fibro_2	0.0434303	0.0993962	-2.12933	0.0461046	0.368837
fibro_1	0.066377	0.107144	-1.41656	0.17231	0.689239
vsmc_2	0.0460767	0.0342407	0.745504	0.464814	0.996499
immune_1	0.0928498	0.105365	-0.610331	0.548655	0.996499
vsmc_1	0.226763	0.194668	0.155226	0.878231	0.996499
endo_2	0.2613	0.198019	0.150174	0.882162	0.996499
immune_2	0.0346229	0.0354184	-0.131749	0.896526	0.996499
endo_1	0.22858	0.225748	0.00444437	0.996499	0.996499

## Sheet: propeller_all_clusters
two-tailed t-test, Benjamini-Hochberg correction
	Mean Proportion in NCI/MCI	Mean Proportion in AD	PropRatio	Tstatistic	P.Value	FDR
fibro_1b	0.016957	0.0621648	0.272775	-2.64083	0.0149036	0.238458
fibro_2a	0.0144501	0.0172036	0.839948	-1.59087	0.1264	0.750273
fibro_1a	0.0532471	0.098388	0.541195	-1.53035	0.140676	0.750273
fibro_2b	0.0283283	0.0416203	0.680636	-1.30333	0.2064	0.825601
BAM_2	0.0122751	0.0227323	0.539985	-0.826256	0.417836	0.877065
vEndo_2	0.0373979	0.0260102	1.43782	0.811227	0.425896	0.877065
monocyte	0.0146004	0.0119354	1.22329	-0.792609	0.436448	0.877065
vSMC	0.0420177	0.0302761	1.38782	0.788952	0.438532	0.877065
BAM_1	0.0534077	0.0589159	0.906508	-0.466246	0.645782	0.939802
B cell	0.0014855	0.000866651	1.71407	0.375037	0.711212	0.939802
T cell_2	0.00653843	0.00615516	1.06227	-0.20517	0.839391	0.939802
T cell_1	0.0292027	0.0306886	0.951581	-0.182423	0.856979	0.939802
aSMC	0.233283	0.200334	1.16447	0.161579	0.873107	0.939802
BAM_3	0.00723624	0.00547956	1.32059	0.121096	0.904711	0.939802
aEndo	0.215756	0.206881	1.0429	0.0840059	0.933809	0.939802
vEndo_1	0.233817	0.180349	1.29647	0.0763841	0.939802	0.939802
