# Supplementary material for: Dissecting the human leptomeninges at single-cell resolution
Source: Nat Commun. 2023 Nov 3;14:7036. doi: 10.1038/s41467-023-42825-y (PMC10624900; doi:10.1038/s41467-023-42825-y)
Supplement: Supplementary file 7 — Supplementary Data 4 [file 41467_2023_42825_MOESM7_ESM.xlsx]

## Sheet: aEndo_vEndo
Negative binomial generalized mixed model, Bonferroni correction
	log2FoldChange	pvalue	adj.P.Val	gene_type
UBE2J2	-0.0684941	0.222821	1	ns
CCNL2	0.211165	5.47e-12	2.99e-08	ns
SSU72	0.0990177	0.084623	1	ns
CDK11B	-0.10632	0.0518082	1	ns
NADK	0.199108	5.23e-05	0.286448	ns
GNB1	-0.075301	2.03e-05	0.111338	ns
SKI	-0.300626	2.39e-30	1.31e-26	ns
TNFRSF14	-0.408003	3.51e-17	1.92e-13	ns
PRDM16	-3.36018	0	0	Arterial
RPL22	-0.331907	1.22e-11	6.65e-08	ns
DNAJC11	0.00436648	0.932685	1	ns
CAMTA1	0.51374	6.16e-156	3.37e-152	Venous
PER3	0.55079	1.03e-47	5.64e-44	Venous
ERRFI1	0.0538376	0.23298	1	ns
RERE	0.304873	3.86e-95	2.11e-91	ns
ENO1	0.452581	7.47e-21	4.09e-17	ns
MIR34AHG	1.1254	8.63e-61	4.72e-57	Venous
H6PD	0.465171	4.77e-14	2.61e-10	ns
SPSB1	0.640577	1.11e-19	6.07e-16	Venous
SLC25A33	-0.0380636	0.418812	1	ns
CLSTN1	-0.192263	1.45e-05	0.0795805	ns
UBE4B	0.109408	0.000171148	0.936867	ns
KIF1B	0.288867	1.04e-36	5.72e-33	ns
PEX14	-0.0546756	0.221898	1	ns
EXOSC10	0.0441812	0.439577	1	ns
MTOR	-0.0532629	0.168085	1	ns
MTHFR	-0.330118	3.5e-10	1.92e-06	ns
TNFRSF1B	-0.719593	6.1e-113	3.34e-109	Arterial
VPS13D	0.0272775	0.164493	1	ns
DHRS3	-0.628698	5.21e-47	2.85e-43	Arterial
PRDM2	0.168999	1.7e-09	9.31e-06	ns
KAZN	0.695394	2.39e-53	1.31e-49	Venous
DNAJC16	-0.0436972	0.449983	1	ns
DDI2	-0.0171763	0.750201	1	ns
PLEKHM2	-0.115573	0.00335229	1	ns
FBLIM1	-2.98587	0	0	Arterial
SPEN	-0.226821	5.82e-26	3.18e-22	ns
ZBTB17	-0.279895	1.85e-07	0.00101357	ns
C1orf64	1.12014	1.38e-88	7.54e-85	Venous
FBXO42	-0.201839	5.92e-12	3.24e-08	ns
SZRD1	0.372146	7.97e-15	4.37e-11	ns
CROCCP3	-0.113736	0.0431675	1	ns
CROCC	-0.351719	1.17e-13	6.41e-10	ns
SDHB	-0.196345	0.00191515	1	ns
RCC2	-0.239926	9.24e-06	0.0505636	ns
UBR4	0.175815	5.4e-12	2.96e-08	ns
CAPZB	0.240772	2.19e-23	1.2e-19	ns
CDA	-0.414034	3.72e-12	2.04e-08	ns
HP1BP3	0.157422	2.81e-13	1.54e-09	ns
EIF4G3	0.0564138	0.000318918	1	ns
ECE1	0.265655	2.83e-31	1.55e-27	ns
ALPL	-2.5836	0	0	Arterial
USP48	-0.218464	1.6e-17	8.77e-14	ns
HSPG2	-0.341107	2.72e-55	1.49e-51	ns
CDC42	0.10696	0.00018217	0.9972	ns
KDM1A	0.214067	7.92e-08	0.000433397	ns
LUZP1	0.071625	0.0319966	1	ns
HNRNPR	0.175966	1.73e-08	9.45e-05	ns
ASAP3	1.59425	2.01e-92	1.1e-88	Venous
ID3	-0.876738	3.42e-115	1.87e-111	Arterial
RPL11	-0.249608	5.35e-11	2.93e-07	ns
PNRC2	0.0694521	0.189626	1	ns
SRSF10	0.0549666	0.111125	1	ns
SRRM1	0.130623	7.87e-05	0.430997	ns
CLIC4	0.444051	3.66e-117	2e-113	ns
RSRP1	0.20684	1.19e-11	6.52e-08	ns
TMEM50A	-0.0425675	0.444304	1	ns
TMEM57	0.100395	0.00265616	1	ns
MAN1C1	1.5487	1.29e-168	7.07e-165	Venous
SELENON	-0.504522	3.47e-26	1.9e-22	Arterial
SH3BGRL3	-0.38653	1.5e-10	8.19e-07	ns
ARID1A	-0.400294	9.24e-37	5.06e-33	ns
WDTC1	0.0960327	0.0680957	1	ns
WASF2	-0.0064858	0.769975	1	ns
AHDC1	-0.187572	8.79e-05	0.481079	ns
FGR	-0.368512	3.16e-16	1.73e-12	ns
IFI6	-0.626167	1.07e-32	5.85e-29	Arterial
STX12	0.0322938	0.179418	1	ns
EYA3	-0.123226	0.00168552	1	ns
PHACTR4	-0.323791	5.84e-32	3.2e-28	ns
TRNAU1AP	-0.071798	0.158316	1	ns
GMEB1	0.158073	0.00725703	1	ns
YTHDF2	-0.0502305	0.308711	1	ns
EPB41	0.283538	2.44e-17	1.34e-13	ns
SRSF4	0.252352	2.62e-28	1.43e-24	ns
PUM1	0.0584347	0.000397813	1	ns
SNRNP40	0.0276201	0.622818	1	ns
ZCCHC17	0.254317	3.08e-06	0.0168668	ns
TINAGL1	-0.636269	1.97e-29	1.08e-25	Arterial
PTP4A2	0.520631	1.28e-64	6.99e-61	Venous
KHDRBS1	0.0154199	0.555864	1	ns
KPNA6	0.0914048	0.0084835	1	ns
HDAC1	0.173269	0.00114637	1	ns
BSDC1	0.258012	1.79e-11	9.82e-08	ns
ZBTB8OS	-0.0978156	0.043391	1	ns
RBBP4	0.044325	0.256805	1	ns
YARS	0.209481	0.000169	0.925104	ns
S100PBP	0.142805	0.000387928	1	ns
RNF19B	0.249016	1.27e-05	0.0694075	ns
AK2	-0.0896966	0.0959335	1	ns
PHC2	0.56388	3.13e-40	1.71e-36	Venous
SFPQ	0.140185	3.44e-10	1.88e-06	ns
ZMYM4	-0.00684233	0.774237	1	ns
KIAA0319L	0.0436615	0.17829	1	ns
PSMB2	0.312898	1.26e-07	0.000688218	ns
AGO4	-0.253563	2.79e-13	1.53e-09	ns
AGO3	-0.320413	9.64e-38	5.28e-34	ns
THRAP3	-0.191333	2.52e-11	1.38e-07	ns
STK40	-0.200069	0.000550807	1	ns
INPP5B	0.132932	8.47e-05	0.463519	ns
MACF1	-0.091034	2.98e-16	1.63e-12	ns
PABPC4	-0.057105	0.185709	1	ns
MFSD2A	2.69392	1.56e-122	8.56e-119	Venous
CAP1	0.259188	4.28e-08	0.000234067	ns
RLF	0.267753	5.6e-26	3.07e-22	ns
SMAP2	-0.60933	3.42e-26	1.87e-22	Arterial
NFYC	-0.0332157	0.497854	1	ns
SCMH1	-0.564999	1.74e-84	9.54e-81	Arterial
HIVEP3	-0.428958	3.04e-15	1.66e-11	ns
FOXJ3	-0.0555724	0.0300609	1	ns
CCDC30	-0.11455	0.102772	1	ns
YBX1	0.0349014	0.403519	1	ns
SLC2A1	0.675599	5.12e-191	2.8e-187	Venous
SLC2A1-AS1	0.50213	5.31e-22	2.91e-18	Venous
TIE1	-0.104866	0.00307516	1	ns
SZT2	-0.197137	0.000240764	1	ns
ST3GAL3	-0.238877	2.17e-12	1.19e-08	ns
ERI3	-0.387766	3.14e-22	1.72e-18	ns
RNF220	0.158129	9.41e-07	0.0051522	ns
RPS8	-0.309026	5.74e-22	3.14e-18	ns
PLK3	-0.198455	0.00134863	1	ns
EIF2B3	-0.232467	0.00012951	0.70894	ns
ZSWIM5	0.110026	0.00336817	1	ns
TESK2	0.00702637	0.906802	1	ns
PRDX1	-0.343873	8.99e-12	4.92e-08	ns
NASP	-0.308555	2.51e-22	1.37e-18	ns
GPBP1L1	0.0112382	0.642023	1	ns
MAST2	0.050229	0.223648	1	ns
PIK3R3	-0.617477	6.88e-59	3.77e-55	Arterial
NSUN4	-0.123853	0.0242374	1	ns
MKNK1	-0.0971625	0.0823197	1	ns
EFCAB14	-0.319053	1e-12	5.49e-09	ns
CMPK1	-0.23568	2.66e-08	0.000145565	ns
TRABD2B	-2.13312	9.7e-164	5.31e-160	Arterial
SPATA6	-0.694755	1.92e-46	1.05e-42	Arterial
FAF1	-0.00854161	0.653607	1	ns
RNF11	0.0666028	0.0444778	1	ns
EPS15	0.0210404	0.279081	1	ns
OSBPL9	0.206246	6.24e-18	3.42e-14	ns
NRDC	0.0292176	0.294126	1	ns
BTF3L4	-0.340163	3.56e-10	1.95e-06	ns
ZFYVE9	0.181248	9.73e-08	0.000532407	ns
ZCCHC11	-0.0383823	0.1112	1	ns
ZYG11B	-0.177369	0.000204138	1	ns
ECHDC2	1.32707	8.16e-111	4.46e-107	Venous
SCP2	0.162288	2.58e-05	0.141157	ns
LRP8	0.600216	1.05e-18	5.76e-15	Venous
NDC1	-0.304541	8.78e-06	0.0480409	ns
HSPB11	-0.0431715	0.489473	1	ns
TMEM59	0.117713	0.00300833	1	ns
SSBP3	1.01325	9.92e-178	5.43e-174	Venous
ACOT11	-1.90854	1.44e-186	7.88e-183	Arterial
USP24	-0.0965037	3.67e-05	0.20101	ns
PLPP3	0.251104	0.000178579	0.977541	ns
DAB1	0.207658	0.00470261	1	ns
MYSM1	0.0896858	0.0241224	1	ns
JUN	0.231938	1.73e-26	9.46e-23	ns
FGGY	-0.166114	0.000434064	1	ns
NFIA	-0.305424	7.12e-80	3.9e-76	ns
TM2D1	-0.179487	2.19e-05	0.119626	ns
PATJ	0.044062	0.0775493	1	ns
DOCK7	-0.0872274	0.0215226	1	ns
ATG4C	-0.107615	0.0390648	1	ns
ITGB3BP	-0.244534	0.000104595	0.572551	ns
ROR1	-3.87967	0	0	Arterial
CACHD1	1.25748	1.59e-247	8.68e-244	Venous
RAVER2	-0.581208	6.51e-32	3.56e-28	Arterial
JAK1	0.887423	3.36e-293	1.84e-293	Venous
AK4	1.1991	2.26e-88	1.23e-84	Venous
LEPROT	-0.0601696	0.281731	1	ns
LEPR	0.816319	1.66e-243	9.07e-240	Venous
PDE4B	1.32586	1.14e-135	6.23e-132	Venous
SGIP1	-0.862587	2.88e-46	1.58e-42	Arterial
MIER1	0.0263279	0.310708	1	ns
SLC35D1	-0.10257	0.0953403	1	ns
SERBP1	-0.371921	1.52e-29	8.31e-26	ns
GNG12	-0.117411	0.00535941	1	ns
GNG12-AS1	0.0482738	0.537136	1	ns
WLS	-0.778248	2.54e-110	1.39e-106	Arterial
LRRC40	-0.213175	7.48e-05	0.40944	ns
SRSF11	0.171343	4.19e-15	2.29e-11	ns
ANKRD13C	0.0387613	0.204811	1	ns
ZRANB2	-0.000770966	0.979071	1	ns
ST6GALNAC3	-0.529161	0	0	Arterial
PIGK	0.0876445	0.198264	1	ns
ZZZ3	-0.010009	0.734807	1	ns
USP33	0.317323	5.35e-26	2.93e-22	ns
MIGA1	0.0799606	0.0217137	1	ns
FUBP1	-0.016403	0.483837	1	ns
DNAJB4	-0.747793	4.78e-61	2.62e-57	Arterial
GIPC2	-0.584383	5.59e-64	3.06e-60	Arterial
IFI44L	-0.201834	4.18e-09	2.29e-05	ns
IFI44	-0.3008	1.03e-20	5.63e-17	ns
ADGRL4	-0.392271	2.98e-70	1.63e-66	ns
ADGRL2	1.19821	0	0	Venous
LINC01725	2.23336	2.79e-144	1.52e-140	Venous
PRKACB	-0.556046	6.08e-33	3.33e-29	Arterial
GNG5	0.297754	2.01e-09	1.1e-05	ns
CTBS	-0.0071472	0.895505	1	ns
C1orf52	0.00740259	0.89269	1	ns
DDAH1	-1.35301	7.18e-117	3.93e-113	Arterial
CYR61	-0.308509	1.6e-17	8.77e-14	ns
ZNHIT6	-0.379249	2.48e-17	1.36e-13	ns
ODF2L	0.0670445	0.00631329	1	ns
SH3GLB1	-0.166568	1.92e-05	0.105256	ns
SELENOF	-0.222138	2.24e-07	0.00122459	ns
HS2ST1	-0.354517	7.03e-10	3.85e-06	ns
LMO4	-0.357433	1.84e-09	1.01e-05	ns
PKN2	-0.042429	0.0865019	1	ns
GTF2B	0.280922	1.21e-06	0.00664229	ns
KYAT3	-0.0473302	0.45235	1	ns
GBP1	0.418655	7.8e-13	4.27e-09	ns
GBP2	0.879881	1.31e-146	7.15e-143	Venous
GBP4	-0.00915555	0.867412	1	ns
LRRC8B	0.000618883	0.990266	1	ns
ZNF326	0.0583521	0.120706	1	ns
ZNF644	-0.045618	0.0451574	1	ns
TGFBR3	1.00228	5.43e-293	2.97e-293	Venous
GLMN	0.0796066	0.148588	1	ns
RPAP2	0.062236	0.107189	1	ns
EVI5	-0.428113	1.75e-42	9.56e-39	ns
RPL5	-0.0855837	0.0228411	1	ns
MTF2	-0.0323234	0.341101	1	ns
TMED5	-0.0484214	0.297135	1	ns
CCDC18-AS1	0.378783	2.5e-14	1.37e-10	ns
FNBP1L	-0.00227537	0.943425	1	ns
BCAR3	0.503177	1.1e-53	6.02e-50	Venous
ARHGAP29	0.209894	1.52e-32	8.3e-29	ns
ABCD3	0.575347	2.14e-69	1.17e-65	Venous
F3	2.78147	8.66e-107	4.74e-103	Venous
SLC44A3-AS1	1.61188	1.84e-105	1.01e-101	Venous
CNN3	0.329663	6.89e-25	3.77e-21	ns
PTBP2	-0.0770712	0.000162104	0.88736	ns
DPYD	0.0726346	0.00119141	1	ns
SNX7	-0.255411	0.00019275	1	ns
PALMD	-0.557746	6.02e-170	3.3e-166	Arterial
AGL	-0.61908	3.29e-27	1.8e-23	Arterial
TRMT13	-0.255205	3.47e-06	0.0189871	ns
CDC14A	-0.322878	8.72e-22	4.77e-18	ns
VCAM1	0.50886	4.51e-23	2.47e-19	Venous
SLC30A7	-0.336795	2.23e-24	1.22e-20	ns
S1PR1	-0.560855	1.53e-76	8.36e-73	Arterial
RNPC3	-0.0661413	0.110817	1	ns
NTNG1	-2.30767	8.55e-231	4.68e-227	Arterial
SLC25A24	0.147688	0.00860385	1	ns
PRPF38B	-0.0154194	0.728868	1	ns
STXBP3	0.0149325	0.71881	1	ns
SARS	0.00121731	0.97789	1	ns
SORT1	0.847233	3.74e-282	2.05e-278	Venous
GNAI3	-0.324563	2.3e-12	1.26e-08	ns
CSF1	-1.05766	1.71e-43	9.37e-40	Arterial
AHCYL1	-0.155406	0.000103241	0.565143	ns
LAMTOR5-AS1	-0.308112	4.78e-10	2.61e-06	ns
SLC16A4	-0.0304243	0.632513	1	ns
CEPT1	0.0291449	0.601346	1	ns
RAP1A	-0.259999	1.09e-21	5.99e-18	ns
KCND3	-0.35984	3.58e-09	1.96e-05	ns
AL445426.1	-0.943071	1.33e-141	7.26e-138	Arterial
CTTNBP2NL	-0.985681	0	0	Arterial
WNT2B	-1.31404	9.84e-214	5.39e-210	Arterial
ST7L	-0.0991446	0.0160332	1	ns
CAPZA1	0.0153513	0.620484	1	ns
MOV10	-0.0467118	0.367291	1	ns
RHOC	-0.349265	3.13e-13	1.71e-09	ns
SLC16A1	1.90359	5.5e-227	3.01e-223	Venous
SLC16A1-AS1	0.542773	1.15e-21	6.31e-18	Venous
LRIG2	0.0210237	0.655759	1	ns
MAGI3	-0.526441	6.16e-151	3.37e-147	Arterial
PHTF1	-0.181377	0.000927701	1	ns
RSBN1	-0.130677	0.0222193	1	ns
HIPK1	-0.362143	6.35e-16	3.48e-12	ns
TRIM33	-0.0335182	0.212592	1	ns
BCAS2	-0.738149	1.03e-75	5.62e-72	Arterial
DENND2C	-0.823411	4.99e-38	2.73e-34	Arterial
CSDE1	0.0766723	0.00149758	1	ns
TSPAN2	-1.29223	2.86e-98	1.57e-94	Arterial
ATP1A1	-0.3611	9.08e-54	4.97e-50	ns
CD58	-1.05506	7.49e-139	4.1e-135	Arterial
TTF2	-0.281847	4.08e-08	0.000223141	ns
MAN1A2	0.541832	7.21e-78	3.94e-74	Venous
GDAP2	0.00488752	0.928735	1	ns
AL359915.2	-0.478056	2.21e-18	1.21e-14	ns
SEC22B	-0.00836807	0.882582	1	ns
SRGAP2C	0.434479	3.98e-22	2.18e-18	ns
NBPF15	0.0146467	0.753133	1	ns
SRGAP2B	0.420166	2.39e-22	1.31e-18	ns
AC241585.2	-0.43986	8.53e-17	4.67e-13	ns
RNF115	0.847607	6.52e-293	3.57e-289	Venous
POLR3C	1.28337	1.93e-92	1.06e-88	Venous
ITGA10	0.412814	1.51e-26	8.27e-23	ns
RBM8A	0.00904754	0.848701	1	ns
LIX1L	-0.164881	0.00167298	1	ns
TXNIP	0.515749	2.65e-129	1.45e-125	Venous
CHD1L	0.457922	1.45e-31	7.96e-28	ns
GJA5	-4.73529	0	0	Arterial
OTUD7B	-0.7951	8.37e-133	4.58e-129	Arterial
VPS45	-0.0255432	0.574387	1	ns
ANP32E	-0.0849754	0.125725	1	ns
PRPF3	-0.172759	2.09e-05	0.11463	ns
RPRD2	-0.14048	1.35e-06	0.00738741	ns
ADAMTSL4-AS1	-0.0731511	0.0772374	1	ns
MCL1	-0.22932	1.01e-16	5.52e-13	ns
ENSA	-0.103232	0.00179449	1	ns
GOLPH3L	-0.00387098	0.946504	1	ns
ARNT	-0.186808	5.46e-08	0.000299012	ns
SETDB1	-0.0704076	0.186431	1	ns
CDC42SE1	-0.0441637	0.376738	1	ns
GABPB2	-0.147607	0.0119174	1	ns
PIP5K1A	0.10019	0.000191632	1	ns
PI4KB	-0.19318	0.000338341	1	ns
POGZ	0.00515269	0.845293	1	ns
SNX27	-0.148997	0.0018832	1	ns
S100A10	-0.0754801	0.123076	1	ns
S100A11	-0.576934	2.84e-27	1.55e-23	Arterial
FLG-AS1	-1.02435	1.21e-39	6.6e-36	Arterial
S100A6	-0.697386	9.15e-61	5.01e-57	Arterial
S100A13	-0.139118	0.0157458	1	ns
CHTOP	-0.011761	0.812992	1	ns
INTS3	-0.0408596	0.225052	1	ns
GATAD2B	-0.191327	5.52e-16	3.02e-12	ns
RPS27	-0.105186	0.00431655	1	ns
TPM3	-0.0229183	0.437888	1	ns
C1orf43	0.052011	0.389312	1	ns
UBAP2L	0.11892	0.00058049	1	ns
ATP8B2	-0.300876	6.74e-09	3.69e-05	ns
IL6R	2.38471	0	0	Venous
SHE	-0.133934	2.37e-08	0.000130003	ns
TDRD10	-0.272324	4.72e-18	2.58e-14	ns
ADAR	-0.234618	2.85e-12	1.56e-08	ns
KCNN3	-1.01756	1.05e-61	5.74e-58	Arterial
SHC1	0.803581	2.79e-50	1.53e-46	Venous
ADAM15	-0.710666	2.8e-60	1.53e-56	Arterial
EFNA1	-0.0690263	0.10773	1	ns
FDPS	-0.249805	2.32e-09	1.27e-05	ns
ASH1L	-0.00987301	0.590121	1	ns
YY1AP1	0.0106643	0.752827	1	ns
DAP3	0.0734487	0.108947	1	ns
GON4L	0.0288228	0.334117	1	ns
SYT11	-1.50842	5.63e-143	3.08e-139	Arterial
RIT1	0.271446	4.64e-13	2.54e-09	ns
KIAA0907	0.00313124	0.936498	1	ns
ARHGEF2	-0.581115	2.32e-47	1.27e-43	Arterial
LMNA	-0.418959	3.87e-19	2.12e-15	ns
MEF2D	-0.294364	5.78e-12	3.17e-08	ns
NES	-1.04981	5.83e-107	3.19e-103	Arterial
PRCC	-0.277885	1.03e-06	0.00564067	ns
PEAR1	-0.203877	7.4e-05	0.405136	ns
ARHGEF11	-0.0941689	0.0229298	1	ns
KIRREL1	-0.688467	1.1e-30	6e-27	Arterial
IFI16	0.489612	1.01e-82	5.52e-79	ns
ACKR1	3.45552	0	0	Venous
TAGLN2	-0.350139	1.31e-26	7.17e-23	ns
PEA15	-0.404999	6.72e-16	3.68e-12	ns
COPA	-0.045366	0.133966	1	ns
F11R	-0.297641	1.17e-07	0.000643147	ns
NDUFS2	-0.0295966	0.60953	1	ns
SDHC	0.0243703	0.659275	1	ns
ATF6	-0.0480291	0.0494958	1	ns
NOS1AP	-2.33482	0	0	Arterial
UHMK1	-0.249072	5.88e-10	3.22e-06	ns
UAP1	-0.290914	3.99e-08	0.000218343	ns
DDR2	-0.604092	2.75e-37	1.51e-33	Arterial
RGS5	1.65278	4.87e-182	2.67e-178	Venous
PBX1	0.24776	5.22e-14	2.86e-10	ns
MGST3	-0.0490814	0.393899	1	ns
UCK2	-0.182818	0.00107397	1	ns
POU2F1	-0.182983	4.87e-11	2.67e-07	ns
MPZL1	-0.0703065	0.106353	1	ns
DCAF6	0.1585	1.04e-09	5.69e-06	ns
SFT2D2	-0.480725	1.96e-43	1.07e-39	ns
TBX19	-0.559379	1.24e-24	6.78e-21	Arterial
NME7	-0.340641	2.55e-09	1.39e-05	ns
SELP	0.821469	8.23e-48	4.5e-44	Venous
SELE	2.16745	2.04e-85	1.12e-81	Venous
KIFAP3	0.174503	4.2e-05	0.229685	ns
FMO2	1.16331	2.69e-90	1.47e-86	Venous
PRRC2C	0.421188	1.09e-183	5.95e-180	ns
VAMP4	0.0708913	0.189291	1	ns
DNM3	1.8696	0	0	Venous
SUCO	0.197834	4.11e-08	0.000224931	ns
PRDX6	0.728831	6.75e-66	3.69e-62	Venous
KLHL20	0.318423	3.78e-13	2.07e-09	ns
GAS5	0.0848724	0.00762644	1	ns
RC3H1	-0.0850861	0.00255169	1	ns
RABGAP1L	-0.324119	1.05e-66	5.75e-63	ns
CACYBP	-0.327501	2.38e-11	1.3e-07	ns
RFWD2	0.00275675	0.878825	1	ns
RASAL2	1.22622	0	0	Venous
RALGPS2	0.60025	6.14e-49	3.36e-45	Venous
FAM20B	-0.245861	7.13e-07	0.00390069	ns
ABL2	-1.01826	3.86e-293	2.11e-293	Arterial
SOAT1	-0.978823	4.62e-91	2.53e-87	Arterial
TOR1AIP2	0.339484	2.17e-22	1.19e-18	ns
TOR1AIP1	-0.32159	1.69e-11	9.25e-08	ns
CEP350	0.336458	7.41e-48	4.06e-44	ns
QSOX1	-0.769749	4.74e-41	2.59e-37	Arterial
ACBD6	-0.0911862	0.0188003	1	ns
XPR1	-0.526177	1.88e-146	1.03e-142	Arterial
STX6	-0.231478	4.79e-08	0.000262384	ns
IER5	-0.184691	0.00121732	1	ns
GLUL	-0.828377	1.43e-80	7.84e-77	Arterial
DHX9	-0.0312567	0.364123	1	ns
LAMC1	0.112049	0.0082408	1	ns
LAMC2	1.71027	1.33e-08	7.3e-05	Venous
SMG7	-0.478824	5.03e-34	2.76e-30	ns
ARPC5	-0.461024	2.86e-16	1.56e-12	ns
RGL1	-0.245324	0.000696293	1	ns
C1orf21	1.54404	2.45e-293	1.34e-292	Venous
EDEM3	-0.468055	3.03e-40	1.66e-36	ns
TRMT1L	-0.219602	0.000194074	1	ns
SWT1	-0.146782	0.014372	1	ns
IVNS1ABP	0.300002	2.53e-08	0.000138603	ns
HMCN1	-2.68761	0	0	Arterial
TPR	-0.240565	4.16e-15	2.28e-11	ns
C1orf27	0.00753926	0.832244	1	ns
PTGS2	-0.999208	5.33e-159	2.92e-155	Arterial
PLA2G4A	0.514909	2.33e-100	1.28e-96	Venous
RGS2	1.57518	6.07e-267	3.32e-263	Venous
UCHL5	-0.0505534	0.387296	1	ns
TROVE2	0.0334114	0.406378	1	ns
CDC73	0.209651	1.61e-20	8.79e-17	ns
KCNT2	0.167077	3.68e-11	2.02e-07	ns
CFH	0.10271	2.4e-09	1.32e-05	ns
DENND1B	-0.523123	2.92e-34	1.6e-30	Arterial
NEK7	-0.505998	2.98e-131	1.63e-127	Arterial
MIR181A1HG	-0.80029	2.21e-37	1.21e-33	Arterial
NR5A2	3.13943	3.47e-117	1.9e-113	Venous
CAMSAP2	-0.157584	4.77e-13	2.61e-09	ns
NAV1	-1.06088	8.89e-236	4.86e-232	Arterial
IPO9	-0.740063	7.67e-69	4.2e-65	Arterial
PPP1R12B	-0.134456	6.26e-05	0.34283	ns
KDM5B	0.522485	1.79e-42	9.8e-39	Venous
BTG2	0.0448196	0.169654	1	ns
ATP2B4	0.186716	3.57e-07	0.00195156	ns
SOX13	-1.39733	2.59e-270	1.42e-266	Arterial
PPP1R15B	-0.120414	0.0127314	1	ns
PIK3C2B	-1.3266	0	0	Arterial
MDM4	-0.115066	5.46e-05	0.299059	ns
ELK4	-0.165924	6.84e-06	0.0374605	ns
NUCKS1	-0.138263	1e-07	0.000547632	ns
SRGAP2	0.389094	2.87e-43	1.57e-39	ns
MAPKAPK2	-0.231536	2.35e-06	0.0128458	ns
CD55	-0.154395	7.08e-09	3.88e-05	ns
CD46	-0.557032	6.1e-113	3.34e-109	Arterial
C1orf132	-0.110327	2.04e-05	0.111765	ns
CD34	-2.80905	0	0	Arterial
PLXNA2	-1.17725	0	0	Arterial
IRF6	-4.327	1.19e-195	6.5e-192	Arterial
HHAT	0.151	0.00994602	1	ns
RCOR3	-0.0726699	0.0369548	1	ns
SLC30A1	1.06613	1.53e-68	8.39e-65	Venous
LPGAT1	-0.283198	9.59e-14	5.25e-10	ns
PPP2R5A	0.977031	2.39e-186	1.31e-182	Venous
ATF3	0.0211038	0.505939	1	ns
ANGEL2	0.0625224	0.217829	1	ns
RPS6KC1	-0.0254211	0.420118	1	ns
SMYD2	1.28124	6e-51	3.28e-47	Venous
PTPN14	-0.0824245	5.42e-05	0.296961	ns
KCTD3	-0.185218	2.59e-05	0.141573	ns
GPATCH2	0.379349	2.22e-15	1.21e-11	ns
TGFB2	1.62733	2.39e-200	1.31e-196	Venous
LYPLAL1	0.273897	3.9e-10	2.14e-06	ns
EPRS	-0.233832	5.71e-06	0.0312373	ns
IARS2	-0.192734	0.000169971	0.930423	ns
RAB3GAP2	0.025857	0.347126	1	ns
2023-03-02	-0.303067	1.19e-06	0.00653118	ns
MIA3	-0.0962931	0.0178047	1	ns
AIDA	-0.272166	1.58e-07	0.000862166	ns
CAPN2	0.0457937	0.341098	1	ns
TP53BP2	0.653331	8.89e-52	4.86e-48	Venous
FBXO28	0.0198036	0.697046	1	ns
NVL	-0.107274	0.0197827	1	ns
WDR26	0.118765	3.25e-05	0.177952	ns
DNAH14	2.35257	7.84e-155	4.29e-151	Venous
LBR	-0.020703	0.635755	1	ns
ENAH	-0.0807482	0.00720342	1	ns
SRP9	0.00603903	0.914116	1	ns
TMEM63A	-0.560125	1.27e-30	6.94e-27	Arterial
SDE2	0.0577723	0.363464	1	ns
H3F3A	0.171361	4.91e-06	0.0268689	ns
ACBD3	0.0149085	0.755128	1	ns
ITPKB	-0.811782	3.46e-49	1.89e-45	Arterial
CDC42BPA	-0.429677	6.26e-187	3.43e-183	ns
ZNF678	-0.723035	2.02e-34	1.11e-30	Arterial
ARF1	-0.128627	0.000324243	1	ns
GUK1	0.772039	4.54e-54	2.49e-50	Venous
OBSCN	2.97406	1.1e-224	6.03e-221	Venous
NUP133	-0.185154	0.000477366	1	ns
ABCB10	-0.283802	2.37e-06	0.0129786	ns
GALNT2	-0.195128	1.18e-09	6.45e-06	ns
TTC13	-0.549439	2.07e-26	1.13e-22	Arterial
FAM89A	-0.295434	1.41e-08	7.74e-05	ns
GNPAT	-0.0305522	0.555495	1	ns
EGLN1	1.54536	0	0	Venous
DISC1	0.594514	1.27e-68	6.96e-65	Venous
SIPA1L2	-0.0760978	0.0308577	1	ns
TARBP1	-0.455911	1.04e-15	5.67e-12	ns
IRF2BP2	0.293184	5.11e-14	2.8e-10	ns
TOMM20	-0.142663	0.0104591	1	ns
ARID4B	0.00331194	0.827779	1	ns
B3GALNT2	-0.00991151	0.867224	1	ns
LYST	0.637152	0	0	Venous
NID1	0.845995	2.46e-62	1.35e-58	Venous
ERO1B	0.168084	0.00148768	1	ns
LGALS8	0.203585	0.000382744	1	ns
HEATR1	-0.438759	3.37e-19	1.84e-15	ns
MTR	-0.173453	1.9e-08	0.000103835	ns
RYR2	1.10945	7.09e-50	3.88e-46	Venous
CEP170	0.112362	2.31e-05	0.126675	ns
SDCCAG8	0.356365	6.34e-44	3.47e-40	ns
AKT3	-0.160203	1.91e-40	1.04e-36	ns
ZBTB18	0.255761	3.11e-07	0.00170198	ns
ADSS	0.0955549	0.00464045	1	ns
CATSPERE	-0.144224	0.0369624	1	ns
DESI2	0.347361	4.51e-22	2.47e-18	ns
HNRNPU	0.0622519	0.000470366	1	ns
EFCAB2	-0.0338498	0.463238	1	ns
KIF26B	2.22924	2.62e-145	1.43e-141	Venous
SMYD3	-0.0281576	0.231244	1	ns
CNST	-0.150601	7.7e-07	0.00421634	ns
AHCTF1	-1.26357	0	0	Arterial
AL390728.4	0.160994	9.5e-05	0.520056	ns
SH3YL1	0.23928	6e-05	0.328576	ns
SNTG2	1.28818	0	0	Venous
TPO	4.28447	4.9e-188	2.68e-184	Venous
EIPR1	-0.214765	1.04e-05	0.0571471	ns
TRAPPC12	0.0291334	0.400137	1	ns
RPS7	-0.0138679	0.765053	1	ns
ID2	0.409652	2.63e-23	1.44e-19	ns
KIDINS220	-0.0853082	0.0012197	1	ns
MBOAT2	0.563572	8.43e-36	4.61e-32	Venous
ASAP2	-0.425522	1.78e-63	9.75e-60	ns
ITGB1BP1	-0.197452	0.00061254	1	ns
ADAM17	-0.0706914	0.00792774	1	ns
YWHAQ	-0.0233919	0.506937	1	ns
GRHL1	2.60692	2.3e-61	1.26e-57	Venous
KLF11	0.0802444	0.177179	1	ns
HPCAL1	-0.169827	6.51e-08	0.000356469	ns
NOL10	-0.100489	0.00444219	1	ns
PDIA6	0.318749	4.12e-16	2.26e-12	ns
ROCK2	-0.12765	2.24e-08	0.00012239	ns
LPIN1	0.547529	1.11e-23	6.06e-20	Venous
TRIB2	2.03568	1.33e-200	7.3e-197	Venous
NBAS	0.0823864	0.000193822	1	ns
DDX1	-0.14457	0.00643883	1	ns
SMC6	-0.434516	7.25e-30	3.97e-26	ns
LINC01376	-0.0719706	0.392728	1	ns
WDR35	0.91923	9.27e-36	5.08e-32	Venous
LAPTM4A	0.0385907	0.290672	1	ns
PUM2	0.0559871	0.00101847	1	ns
RHOB	-0.754397	2.98e-259	1.63e-255	Arterial
LDAH	0.061252	0.336398	1	ns
KLHL29	-0.663865	2.45e-59	1.34e-55	Arterial
ATAD2B	0.0249135	0.261555	1	ns
UBXN2A	-0.22147	5.34e-06	0.0292327	ns
ITSN2	-0.84889	0	0	Arterial
NCOA1	0.595811	0	0	Venous
EFR3B	-0.743333	1.74e-45	9.51e-42	Arterial
DNMT3A	-0.294211	5.49e-12	3e-08	ns
DTNB	-0.0636955	0.0726561	1	ns
ASXL2	-0.0422522	0.241776	1	ns
RAB10	-0.333668	4.93e-30	2.7e-26	ns
HADHA	0.152465	0.00407857	1	ns
HADHB	0.0993618	0.0072064	1	ns
SELENOI	-0.340479	7.29e-11	3.99e-07	ns
NRBP1	-0.393056	3.91e-12	2.14e-08	ns
MRPL33	-0.916528	1.05e-103	5.73e-100	Arterial
BABAM2	0.077403	1.26e-05	0.0690688	ns
FOSL2	0.227327	1.57e-32	8.62e-29	ns
PPP1CB	0.344426	2.31e-69	1.27e-65	ns
SPDYA	0.663894	5.92e-19	3.24e-15	Venous
WDR43	-0.261117	2.86e-12	1.56e-08	ns
YPEL5	0.317791	5.96e-15	3.26e-11	ns
LCLAT1	-0.14557	0.0109893	1	ns
SPAST	-0.319892	1.31e-12	7.17e-09	ns
SLC30A6	-0.0934014	0.0881284	1	ns
YIPF4	-0.135355	0.000157717	0.863342	ns
BIRC6	0.12443	3.15e-16	1.72e-12	ns
TTC27	-0.262813	8.52e-11	4.66e-07	ns
LINC00486	-0.0607924	0.0180124	1	ns
LTBP1	-1.31329	1.84e-271	1.01e-267	Arterial
CRIM1	-0.287415	1.62e-62	8.87e-59	ns
FEZ2	-0.489492	4.18e-68	2.29e-64	ns
STRN	-0.058968	0.035111	1	ns
HEATR5B	0.170975	8.42e-08	0.000461127	ns
EIF2AK2	-0.234663	1.76e-10	9.64e-07	ns
CEBPZ	-0.131676	0.0190682	1	ns
NDUFAF7	0.141362	0.0271159	1	ns
PRKD3	0.176377	1.24e-09	6.8e-06	ns
CDC42EP3	-1.02368	8.06e-55	4.41e-51	Arterial
CYP1B1	0.958942	1.6e-112	8.76e-109	Venous
CYP1B1-AS1	0.162099	0.00061007	1	ns
ATL2	0.206352	3.56e-19	1.95e-15	ns
HNRNPLL	0.0437237	0.265799	1	ns
SRSF7	0.374715	9.19e-27	5.03e-23	ns
DHX57	-0.230729	0.000203389	1	ns
SOS1	-0.274705	2.13e-50	1.17e-46	ns
MAP4K3	-0.167191	1.49e-16	8.14e-13	ns
AC007388.1	-0.0196004	0.678173	1	ns
THUMPD2	-0.228307	4.99e-05	0.273384	ns
SLC8A1	-2.02371	6.81e-163	3.73e-159	Arterial
EML4	0.44196	1.72e-36	9.41e-33	ns
MTA3	0.666524	2.65e-51	1.45e-47	Venous
ZFP36L2	-0.566119	4.26e-42	2.33e-38	Arterial
THADA	-0.0683462	0.008909	1	ns
PLEKHH2	2.1081	7.39e-226	4.04e-222	Venous
DYNC2LI1	0.400597	1.46e-12	8.01e-09	ns
LRPPRC	-0.245135	3.48e-14	1.91e-10	ns
PPM1B	0.327374	2.94e-23	1.61e-19	ns
PREPL	0.255567	4.55e-12	2.49e-08	ns
CAMKMT	-0.0403093	0.180265	1	ns
SRBD1	0.0334634	0.447621	1	ns
PRKCE	-0.285086	1.72e-24	9.39e-21	ns
EPAS1	-0.71457	0	0	Arterial
RHOQ	0.0706432	0.105437	1	ns
PIGF	-0.0734075	0.222198	1	ns
SOCS5	0.795118	2.3e-84	1.26e-80	Venous
MCFD2	-0.00712908	0.898609	1	ns
TTC7A	0.0428697	0.108815	1	ns
CALM2	-0.529505	1.38e-23	7.53e-20	Arterial
BCYRN1	-0.32051	8.43e-07	0.00461423	ns
MSH2	-0.527136	4.03e-17	2.2e-13	Arterial
FBXO11	-0.404496	1.75e-89	9.57e-86	ns
FOXN2	-0.786326	1e-58	5.49e-55	Arterial
PPP1R21	-0.265702	3.26e-14	1.78e-10	ns
NRXN1	-1.65589	1.69e-77	9.23e-74	Arterial
PSME4	-0.108897	2.96e-05	0.162225	ns
ACYP2	-0.18358	2.55e-07	0.00139424	ns
SPTBN1	0.0849314	9.22e-07	0.00504755	ns
RTN4	0.0350111	0.127077	1	ns
RPS27A	-0.189098	9.86e-05	0.539851	ns
CCDC88A	-0.622823	2.53e-92	1.38e-88	Arterial
CFAP36	-0.941754	3.31e-99	1.81e-95	Arterial
PPP4R3B	-0.0885379	0.00140567	1	ns
PNPT1	-0.365061	3.05e-14	1.67e-10	ns
EFEMP1	0.375025	2.17e-14	1.19e-10	ns
VRK2	0.187087	5.2e-08	0.000284718	ns
FANCL	0.569245	1.87e-61	1.02e-57	Venous
PAPOLG	-0.168246	0.00041611	1	ns
REL	0.355494	5.55e-27	3.04e-23	ns
PUS10	0.36519	1.66e-13	9.09e-10	ns
KIAA1841	-0.0228819	0.678863	1	ns
AHSA2	-0.079752	0.105771	1	ns
USP34	0.24467	1.26e-68	6.88e-65	ns
XPO1	0.186326	6.75e-17	3.69e-13	ns
CCT4	-0.181138	9.47e-06	0.0518601	ns
COMMD1	-0.245951	1.97e-13	1.08e-09	ns
B3GNT2	-0.166967	0.00430515	1	ns
EHBP1	-0.13366	5.82e-06	0.0318461	ns
WDPCP	-0.178433	8.85e-07	0.00484661	ns
UGP2	0.713969	5.06e-70	2.77e-66	Venous
VPS54	-0.0510715	0.0520031	1	ns
PELI1	-1.52914	0	0	Arterial
AFTPH	-0.420519	9.2e-30	5.04e-26	ns
SERTAD2	0.338206	6.27e-15	3.43e-11	ns
CEP68	-0.802242	2.52e-57	1.38e-53	Arterial
RAB1A	0.165135	6.05e-22	3.31e-18	ns
ACTR2	-0.170231	5.25e-07	0.00287512	ns
SPRED2	-0.237262	3.75e-08	0.000205361	ns
APLF	0.335722	1.81e-06	0.00990411	ns
GFPT1	-0.310468	7.77e-12	4.25e-08	ns
AAK1	-0.130888	1.21e-15	6.61e-12	ns
ANXA4	0.228387	2.03e-07	0.00111083	ns
GMCL1	0.0265686	0.668947	1	ns
MXD1	0.121502	0.000853087	1	ns
PCBP1-AS1	-0.0705486	0.0443562	1	ns
PCBP1	-0.330344	4.07e-11	2.23e-07	ns
TIA1	0.270142	4.64e-07	0.00253964	ns
SNRPG	0.165595	0.00535464	1	ns
ZNF638	-0.0386837	0.00544358	1	ns
DYSF	-0.468959	3.14e-13	1.72e-09	ns
EXOC6B	-0.559623	7.82e-282	4.28e-278	Arterial
SFXN5	0.0257712	0.647558	1	ns
RAB11FIP5	0.214807	1.02e-05	0.0560125	ns
ALMS1	-0.547273	1.12e-39	6.13e-36	Arterial
DUSP11	-0.0917438	0.107028	1	ns
STAMBP	-0.173168	0.00430782	1	ns
TET3	-0.672381	1.33e-24	7.26e-21	Arterial
MOB1A	-0.155215	0.006008	1	ns
TACR1	-1.96305	8.76e-107	4.79e-103	Arterial
AC007681.1	-0.0947072	0.0457674	1	ns
GCFC2	-0.345496	1.52e-11	8.34e-08	ns
CTNNA2	0.105844	0.360774	1	ns
SUCLG1	-0.135206	0.0153069	1	ns
TRABD2A	-0.308223	3.62e-07	0.00198046	ns
TMSB10	-0.00527096	0.824406	1	ns
KCMF1	-0.217575	1.77e-12	9.67e-09	ns
TCF7L1	-0.96434	0	0	Arterial
TGOLN2	-0.228009	1.63e-12	8.9e-09	ns
ELMOD3	0.073864	0.231098	1	ns
MAT2A	-0.154782	0.00396735	1	ns
ATOH8	0.0660016	0.232005	1	ns
PTCD3	-0.146568	0.00144097	1	ns
IMMT	-0.227878	1.35e-06	0.00738701	ns
KDM3A	0.195229	3.28e-11	1.8e-07	ns
RMND5A	-0.181894	0.00287017	1	ns
EIF2AK3	0.274005	2.01e-13	1.1e-09	ns
MRPS5	-0.0558862	0.224439	1	ns
ANKRD36C	-0.868087	1.73e-101	9.46e-98	Arterial
STARD7	-0.0548337	0.323588	1	ns
SNRNP200	-0.234473	2.77e-05	0.151548	ns
ARID5A	-0.604504	3.97e-125	2.17e-121	Arterial
KANSL3	-0.436919	4.8e-28	2.63e-24	ns
ANKRD36	-0.509675	5.42e-71	2.97e-67	Arterial
ANKRD36B	-0.378608	2.53e-18	1.38e-14	ns
TMEM131	0.00934167	0.675722	1	ns
INPP4A	0.264911	7.53e-14	4.12e-10	ns
MGAT4A	0.177774	8.19e-10	4.48e-06	ns
AC079447.1	-0.205252	0.00929633	1	ns
EIF5B	-0.299052	9.05e-14	4.96e-10	ns
REV1	0.125793	5.66e-05	0.310085	ns
AFF3	3.70347	0	0	Venous
NPAS2	0.472936	5.18e-68	2.84e-64	ns
RPL31	-0.284025	5.77e-09	3.16e-05	ns
TBC1D8	-0.766332	2.85e-147	1.56e-143	Arterial
RNF149	-0.10937	0.000566891	1	ns
MAP4K4	-0.242514	2.16e-24	1.18e-20	ns
IL1R1	3.779	0	0	Venous
IL1RL1	3.17029	0	0	Venous
IL18R1	2.69709	0	0	Venous
NCK2	-0.261581	3.34e-07	0.00182793	ns
UXS1	-0.464879	4.77e-14	2.61e-10	ns
GCC2	-0.0829815	0.0273788	1	ns
LIMS1	0.215767	1.82e-12	9.95e-09	ns
RANBP2	0.148035	1.36e-08	7.45e-05	ns
SH3RF3	1.10695	1.11e-293	6.06e-293	Venous
2023-09-10	-0.0131174	0.773	1	ns
MIR4435-2HG	-0.832981	2.51e-72	1.37e-68	Arterial
ANAPC1	-0.194238	0.0001492	0.81672	ns
MERTK	-0.770003	4.57e-98	2.5e-94	Arterial
TMEM87B	0.0170137	0.520265	1	ns
ZC3H6	0.284971	1.16e-11	6.37e-08	ns
RGPD8	-0.0764581	0.164898	1	ns
TTL	0.172163	0.00367106	1	ns
SLC20A1	-0.0376389	0.325023	1	ns
PAX8-AS1	-0.155717	0.00609369	1	ns
SLC35F5	-0.152503	4.52e-06	0.0247523	ns
ACTR3	0.549543	1.38e-121	7.55e-118	Venous
DDX18	-0.107469	0.058593	1	ns
CCDC93	-0.0575861	0.0871116	1	ns
INSIG2	0.931021	9.96e-59	5.45e-55	Venous
PTPN4	0.0758124	0.049263	1	ns
EPB41L5	0.632298	2.81e-64	1.54e-60	Venous
RALB	-0.933888	8.73e-80	4.78e-76	Arterial
CLASP1	0.367832	3.46e-89	1.9e-85	ns
MAP3K2	0.0542985	0.0351387	1	ns
IWS1	-0.131041	0.000151063	0.82692	ns
LIMS2	-0.100157	2.21e-06	0.012084	ns
WDR33	-0.106004	4.43e-05	0.242588	ns
SAP130	-0.326295	7.52e-09	4.12e-05	ns
UGGT1	-0.178853	3.67e-06	0.0200894	ns
HS6ST1	-1.49089	2.35e-121	1.29e-117	Arterial
FAM168B	0.132794	0.000426299	1	ns
PLEKHB2	-0.445595	8.25e-22	4.52e-18	ns
MGAT5	-0.3104	3.57e-25	1.95e-21	ns
CCNT2	-0.0794869	0.00810937	1	ns
RAB3GAP1	-0.184338	9.75e-18	5.34e-14	ns
ZRANB3	-0.342388	7.31e-08	0.000400383	ns
R3HDM1	-0.00565892	0.858715	1	ns
UBXN4	0.270051	1.46e-24	8e-21	ns
DARS	0.0869899	0.018664	1	ns
AC114763.1	-0.382448	1.05e-08	5.73e-05	ns
SPOPL	-0.311182	9.76e-13	5.34e-09	ns
LRP1B	0.221616	0.00035926	1	ns
KYNU	-1.30728	3.28e-213	1.8e-209	Arterial
GTDC1	-1.13774	3.41e-128	1.86e-124	Arterial
ZEB2	-1.31213	8.04e-198	4.4e-194	Arterial
ACVR2A	0.588297	3.74e-29	2.05e-25	Venous
ORC4	-0.0848655	0.0515413	1	ns
MBD5	0.0793047	1.04e-05	0.0570303	ns
EPC2	-0.299045	3.27e-16	1.79e-12	ns
AC007364.1	-0.466852	8.03e-08	0.000439617	ns
RND3	0.103251	0.00488793	1	ns
AC023469.1	-0.16923	0.000848414	1	ns
RIF1	-0.17132	1.57e-07	0.00085927	ns
ARL5A	-0.469536	2.91e-26	1.59e-22	ns
STAM2	-0.310638	3.19e-14	1.75e-10	ns
FMNL2	1.2088	0	0	Venous
PRPF40A	-0.141734	5.08e-05	0.278304	ns
ARL6IP6	-0.245126	1.15e-05	0.0627919	ns
LINC01876	-0.480994	6.2e-09	3.39e-05	ns
NR4A2	-0.575553	2.52e-25	1.38e-21	Arterial
GPD2	-0.510378	5.16e-57	2.82e-53	Arterial
ACVR1	-0.10757	6.78e-06	0.0371041	ns
PKP4	0.704228	9.04e-293	4.95e-293	Venous
TANC1	0.0376353	0.0213531	1	ns
WDSUB1	-0.0628015	0.215582	1	ns
BAZ2B	-0.182155	4.35e-34	2.38e-30	ns
2023-03-07	-0.0955964	7.54e-06	0.0412561	ns
PLA2R1	0.0327448	0.564034	1	ns
RBMS1	0.170627	6.14e-14	3.36e-10	ns
TANK	0.280354	3.86e-13	2.12e-09	ns
PSMD14	-0.144392	0.0015173	1	ns
IFIH1	-0.0695596	0.0872609	1	ns
GCA	-0.121878	0.0338936	1	ns
GRB14	-2.2508	0	0	Arterial
COBLL1	-0.417862	1.55e-149	8.49e-146	ns
AC019197.1	-2.68598	0	0	Arterial
SCN2A	-1.93507	4.78e-281	2.62e-277	Arterial
TTC21B	0.0340581	0.448474	1	ns
AC073050.1	2.46504	5.39e-100	2.95e-96	Venous
STK39	-0.766166	8.31e-43	4.55e-39	Arterial
CERS6	0.63725	5.82e-40	3.19e-36	Venous
NOSTRIN	2.45112	0	0	Venous
FASTKD1	-0.0641853	0.204136	1	ns
PPIG	0.0784649	0.00299753	1	ns
UBR3	0.0326377	0.108923	1	ns
TLK1	0.0027387	0.912243	1	ns
METTL8	-0.2253	0.00038125	1	ns
CYBRD1	-1.04404	1.45e-118	7.92e-115	Arterial
DYNC1I2	-0.166851	9.02e-08	0.00049387	ns
SLC25A12	-0.0649316	0.102823	1	ns
HAT1	-0.0102883	0.809968	1	ns
ITGA6	0.211534	1.23e-11	6.76e-08	ns
AC078883.1	0.537642	1.13e-14	6.2e-11	Venous
PDK1	0.868578	1.82e-132	9.97e-129	Venous
RAPGEF4	1.02162	0	0	Venous
MAP3K20	0.540498	1.08e-81	5.92e-78	Venous
SP3	-0.0318133	0.394536	1	ns
OLA1	0.0364307	0.248527	1	ns
CIR1	-0.150334	0.00346901	1	ns
WIPF1	-0.318008	6.65e-13	3.64e-09	ns
CHN1	0.443051	1.39e-85	7.62e-82	ns
ATF2	0.120519	7.26e-07	0.00397258	ns
LNPK	-0.0426775	0.464454	1	ns
MTX2	-0.378143	3.37e-26	1.84e-22	ns
HNRNPA3	0.00302428	0.898011	1	ns
NFE2L2	-0.0346761	0.152362	1	ns
AGPS	-0.453527	5.95e-29	3.26e-25	ns
AC009948.1	-0.222334	0.000166747	0.912775	ns
PRKRA	0.02511	0.663594	1	ns
PLEKHA3	-0.382782	9.5e-12	5.2e-08	ns
TTN-AS1	-0.0111908	0.789696	1	ns
SESTD1	0.039771	0.0353396	1	ns
ZNF385B	1.92781	5.14e-93	2.81e-89	Venous
CWC22	-0.274314	1.92e-06	0.010529	ns
UBE2E3	-0.622544	1.44e-48	7.89e-45	Arterial
SSFA2	-0.922442	0	0	Arterial
DNAJC10	-0.211811	6.65e-06	0.0363875	ns
NCKAP1	-0.237948	2.62e-51	1.43e-47	ns
ZC3H15	0.0416805	0.22082	1	ns
ITGAV	0.146328	4.78e-15	2.62e-11	ns
AC007319.1	0.502969	2.41e-23	1.32e-19	Venous
CALCRL	1.35524	0	0	Venous
TFPI	-0.248111	1.73e-24	9.47e-21	ns
GULP1	0.261486	4.4e-16	2.41e-12	ns
COL5A2	-0.335029	2.17e-12	1.19e-08	ns
WDR75	-0.215088	1.16e-05	0.063504	ns
ANKAR	-0.0543435	0.310046	1	ns
PMS1	-0.249236	3.26e-08	0.000178471	ns
HIBCH	-0.109704	0.000215685	1	ns
INPP1	-0.220657	3.25e-05	0.177821	ns
MFSD6	0.196237	0.00299023	1	ns
NAB1	-0.483852	2.06e-24	1.13e-20	ns
GLS	0.0436858	0.0332452	1	ns
STAT1	-0.0413413	0.39059	1	ns
MYO1B	2.78167	0	0	Venous
CAVIN2	-0.156506	0.000502398	1	ns
AC098617.1	1.10182	6.84e-43	3.74e-39	Venous
SLC39A10	0.317091	1.03e-17	5.65e-14	ns
STK17B	-1.43225	3.38e-104	1.85e-100	Arterial
HECW2	-1.58607	7.15e-96	3.92e-92	Arterial
GTF3C3	0.0239629	0.648367	1	ns
PGAP1	0.0173781	0.791845	1	ns
ANKRD44	0.578882	2.91e-35	1.6e-31	Venous
SF3B1	0.0911562	0.00137545	1	ns
COQ10B	0.100583	0.0783289	1	ns
HSPD1	-0.981165	3.96e-195	2.17e-191	Arterial
HSPE1	-0.905785	1.22e-66	6.67e-63	Arterial
HSPE1-MOB4	-1.16618	1.11e-75	6.07e-72	Arterial
RFTN2	0.601166	1.03e-24	5.64e-21	Venous
AC011997.1	0.786301	9.42e-34	5.16e-30	Venous
PLCL1	-1.20789	1.62e-82	8.85e-79	Arterial
SPATS2L	-0.156234	4.51e-06	0.0246835	ns
BZW1	-0.0834557	0.09006	1	ns
CLK1	-0.159734	4.33e-17	2.37e-13	ns
ORC2	0.111695	0.0114221	1	ns
FAM126B	0.064799	0.0407741	1	ns
CFLAR	0.0265308	0.0948794	1	ns
CASP10	-0.222996	7.44e-09	4.07e-05	ns
TRAK2	-0.185247	8e-05	0.437727	ns
ALS2	-0.0909233	0.0273864	1	ns
SUMO1	0.102189	0.0521861	1	ns
NOP58	-0.236064	2.85e-14	1.56e-10	ns
BMPR2	-0.247572	7.38e-62	4.04e-58	ns
FAM117B	0.133952	0.00238007	1	ns
CARF	-0.0331833	0.595597	1	ns
NBEAL1	0.0825535	0.00110747	1	ns
CYP20A1	-0.120598	0.00180937	1	ns
ABI2	-0.109653	0.00205015	1	ns
RAPH1	0.469858	7.74e-40	4.23e-36	ns
PARD3B	-0.328292	1.57e-43	8.57e-40	ns
NRP2	2.09425	2.36e-174	1.29e-170	Venous
INO80D	0.0204104	0.520511	1	ns
NDUFS1	-0.0844628	0.0327183	1	ns
KLF7	0.594217	3.88e-137	2.12e-133	Venous
CREB1	-0.201672	3.34e-07	0.00182976	ns
CCNYL1	-0.705652	4.46e-79	2.44e-75	Arterial
PLEKHM3	-0.23504	6.64e-07	0.00363237	ns
PIKFYVE	-0.0462321	0.107964	1	ns
MAP2	-1.29026	3.04e-229	1.66e-225	Arterial
KANSL1L	-0.0603396	0.0487972	1	ns
SPAG16	0.463493	3.03e-14	1.66e-10	ns
BARD1	-0.25722	1.29e-06	0.00706422	ns
FN1	0.228708	2.07e-21	1.14e-17	ns
LINC00607	1.81978	1.19e-293	6.51e-293	Venous
XRCC5	0.0130929	0.648963	1	ns
SMARCAL1	-0.319982	8.76e-07	0.00479453	ns
RPL37A	-0.296797	4.19e-19	2.29e-15	ns
TNS1	0.194933	5.81e-19	3.18e-15	ns
ARPC2	0.266272	4.91e-20	2.69e-16	ns
TMBIM1	-0.482276	1.61e-25	8.81e-22	ns
USP37	0.191465	2.27e-06	0.0124256	ns
CNOT9	0.259185	1.58e-09	8.64e-06	ns
EPHA4	-0.279875	6.82e-35	3.73e-31	ns
SGPP2	-0.797539	3.17e-66	1.74e-62	Arterial
FARSB	-0.336151	3.86e-09	2.11e-05	ns
ACSL3	0.341951	4.59e-24	2.52e-20	ns
WDFY1	0.297179	5.15e-18	2.82e-14	ns
SERPINE2	-4.26641	0	0	Arterial
CUL3	0.0498464	0.0255397	1	ns
RHBDD1	0.0171945	0.690477	1	ns
MFF	0.0396456	0.504177	1	ns
AGFG1	0.902858	0	0	Venous
C2orf83	4.21099	1.16e-106	6.37e-103	Venous
SLC19A3	1.60962	6.01e-201	3.29e-197	Venous
TRIP12	0.0497748	0.012103	1	ns
SLC16A14	-1.00818	2.86e-60	1.57e-56	Arterial
SP110	-0.476523	8.56e-23	4.69e-19	ns
SP140L	-0.319342	6.9e-10	3.78e-06	ns
SP100	-0.226658	9.46e-25	5.18e-21	ns
CAB39	-0.0861982	0.00811428	1	ns
PSMD1	0.0708864	0.0379352	1	ns
ARMC9	0.598087	4.45e-23	2.44e-19	Venous
NCL	-0.134595	4.09e-05	0.22368	ns
PTMA	0.417587	7.21e-91	3.95e-87	ns
DIS3L2	-0.119685	0.000313003	1	ns
GIGYF2	0.10186	1.28e-05	0.0702206	ns
INPP5D	-0.569169	2.86e-67	1.57e-63	Arterial
USP40	0.237507	4.2e-10	2.3e-06	ns
SH3BP4	-0.161423	1.84e-05	0.100938	ns
AGAP1	0.0258707	0.312682	1	ns
IQCA1	2.57952	1.19e-127	6.5e-124	Venous
ACKR3	-0.255578	0.000125036	0.684448	ns
LRRFIP1	0.25749	8.54e-33	4.67e-29	ns
ILKAP	0.0546571	0.153439	1	ns
PER2	0.0142587	0.790273	1	ns
TRAF3IP1	0.116836	0.0678955	1	ns
TWIST2	-0.849314	1.71e-35	9.38e-32	Arterial
HDAC4	0.141365	2.79e-08	0.000152978	ns
NDUFA10	0.0864416	0.018304	1	ns
SNED1	0.440867	4.44e-85	2.43e-81	ns
HDLBP	-0.137491	8.52e-06	0.0466379	ns
2023-09-02	0.107346	2.19e-05	0.120046	ns
FARP2	-0.717712	6.17e-84	3.38e-80	Arterial
ATG4B	0.0690475	0.112913	1	ns
CHL1	-2.97338	3.48e-244	1.9e-240	Arterial
LINC01266	0.247281	0.00903542	1	ns
CRBN	0.104262	0.00104862	1	ns
AC034195.1	0.205786	0.0200167	1	ns
SUMF1	-0.0681652	0.0510652	1	ns
ITPR1	-1.13046	4.94e-293	2.7e-293	Arterial
AC018816.1	-0.653756	3.51e-29	1.92e-25	Arterial
BHLHE40	0.281405	1.94e-24	1.06e-20	ns
ARL8B	0.11081	0.000500453	1	ns
EDEM1	0.315945	3.74e-08	0.000204523	ns
LMCD1-AS1	-0.701501	2.73e-24	1.5e-20	Arterial
LMCD1	-2.08975	0	0	Arterial
RAD18	0.0792086	0.231723	1	ns
THUMPD3-AS1	0.0525068	0.344808	1	ns
SETD5	0.0592838	0.00144439	1	ns
MTMR14	-0.196739	0.000141843	0.776446	ns
CRELD1	0.00297337	0.958193	1	ns
IRAK2	-0.473067	2.14e-28	1.17e-24	ns
HRH1	-2.36996	0	0	Arterial
ATG7	-0.0598342	0.0153482	1	ns
VGLL4	-0.359809	2.63e-66	1.44e-62	ns
TAMM41	-0.210927	8.25e-07	0.00451461	ns
PPARG	0.594613	5.76e-14	3.15e-10	Venous
TSEN2	-0.293363	2.87e-06	0.0157283	ns
RAF1	-0.185944	4.26e-12	2.33e-08	ns
RPL32	-0.274981	2.1e-13	1.15e-09	ns
IQSEC1	0.071131	0.00521594	1	ns
FBLN2	-2.73172	0	0	Arterial
XPC	0.212147	5.04e-06	0.0275867	ns
SLC6A6	1.88415	2.26e-217	1.24e-213	Venous
FGD5	-0.270447	7.09e-35	3.88e-31	ns
FGD5-AS1	-0.349992	1.43e-09	7.82e-06	ns
NR2C2	-0.151906	1.47e-06	0.00803124	ns
RBSN	-0.29677	1.7e-07	0.000932615	ns
CAPN7	0.0302551	0.310168	1	ns
SH3BP5	1.14074	1.27e-171	6.98e-168	Venous
HACL1	-0.247063	6.27e-08	0.000343486	ns
ANKRD28	-0.578995	9.55e-147	5.23e-143	Arterial
GALNT15	-0.0134942	0.543814	1	ns
OXNAD1	-0.668997	8.85e-35	4.84e-31	Arterial
RFTN1	-2.39625	0	0	Arterial
PLCL2	-1.46108	6.39e-79	3.5e-75	Arterial
TBC1D5	-0.143602	2.31e-15	1.26e-11	ns
RAB5A	0.0450184	0.149581	1	ns
KAT2B	-0.231398	3.81e-12	2.09e-08	ns
SGO1-AS1	0.160989	0.00747449	1	ns
ZNF385D	1.72357	0	0	Venous
UBE2E2	0.546907	5.78e-96	3.16e-92	Venous
UBE2E1	0.0606907	0.0365283	1	ns
RPL15	-0.149458	6.88e-05	0.376865	ns
NR1D2	0.58963	7.67e-67	4.2e-63	Venous
THRB	-0.323083	2.06e-14	1.13e-10	ns
RARB	0.872949	3e-122	1.64e-118	Venous
TOP2B	0.143051	2.42e-07	0.00132492	ns
NGLY1	0.559812	7.78e-61	4.26e-57	Venous
SLC4A7	1.05139	8.22e-178	4.5e-174	Venous
CMC1	0.0804146	0.0852412	1	ns
AZI2	0.447148	4.42e-20	2.42e-16	ns
RBMS3	0.317253	2.19e-59	1.2e-55	ns
RBMS3-AS3	0.195922	0.000900882	1	ns
TGFBR2	0.435828	6.28e-66	3.44e-62	ns
STT3B	-0.0368051	0.225441	1	ns
OSBPL10	-0.110724	0.00150963	1	ns
GPD1L	0.144832	0.0103103	1	ns
CMTM8	-0.666793	8.57e-113	4.69e-109	Arterial
CMTM6	-0.246777	4.15e-07	0.00227339	ns
DYNC1LI1	-0.461265	2.8e-20	1.53e-16	ns
CNOT10	-0.215004	7.26e-07	0.00397206	ns
GLB1	-0.0444237	0.430541	1	ns
FBXL2	-0.524939	4e-13	2.19e-09	Arterial
UBP1	-0.291213	1.52e-14	8.31e-11	ns
CLASP2	-0.392006	4.75e-64	2.6e-60	ns
PDCD6IP	-0.0256571	0.290918	1	ns
TRANK1	-0.261375	5.27e-06	0.0288703	ns
EPM2AIP1	-0.0423672	0.444056	1	ns
MLH1	-0.132095	0.0221725	1	ns
LRRFIP2	-0.137468	2.32e-10	1.27e-06	ns
GOLGA4	0.243277	2.72e-42	1.49e-38	ns
ITGA9	-1.54593	0	0	Arterial
OXSR1	0.0759611	0.0267937	1	ns
WDR48	0.0427325	0.23313	1	ns
CSRNP1	-0.0325535	0.475796	1	ns
RPSA	-0.393448	8.36e-14	4.58e-10	ns
MYRIP	-0.00484747	0.734447	1	ns
RPL14	-0.212128	4.07e-06	0.0222765	ns
ZNF621	-0.0464998	0.323641	1	ns
CTNNB1	0.0551961	0.00364599	1	ns
ULK4	-0.408039	3.89e-32	2.13e-28	ns
TRAK1	-0.659293	2.64e-93	1.44e-89	Arterial
SEC22C	0.371113	6.47e-10	3.54e-06	ns
NKTR	0.3468	3.54e-135	1.94e-131	ns
AC006059.1	0.360388	1.6e-09	8.77e-06	ns
SNRK	-0.268533	6.3e-16	3.45e-12	ns
ANO10	0.0316076	0.319662	1	ns
ABHD5	0.479954	1.19e-12	6.51e-09	ns
TCAIM	0.185851	0.000211173	1	ns
ZDHHC3	0.191853	1.32e-05	0.0721734	ns
LARS2	-0.0828325	0.0790812	1	ns
LIMD1	-0.134493	0.025262	1	ns
SACM1L	-0.143701	0.00104991	1	ns
FYCO1	-0.261493	1.12e-06	0.00611654	ns
CCDC12	-0.446196	6.26e-15	3.43e-11	ns
SETD2	-0.0243146	0.23283	1	ns
KIF9-AS1	0.0339738	0.568891	1	ns
SMARCC1	-0.0285483	0.177248	1	ns
MAP4	-0.335745	4.51e-79	2.47e-75	ns
TMA7	-0.0973358	0.0701337	1	ns
SHISA5	-0.321447	4.63e-16	2.54e-12	ns
IP6K2	0.220183	2e-05	0.109409	ns
PRKAR2A	0.0601989	0.0850338	1	ns
ARIH2	-0.246877	1.46e-11	7.98e-08	ns
QRICH1	0.0408241	0.289945	1	ns
LAMB2	-0.185152	4.38e-05	0.240017	ns
USP4	-0.152789	6.11e-05	0.334569	ns
RHOA	1.05248	3.43e-290	1.88e-286	Venous
IP6K1	-0.186615	5.13e-05	0.281086	ns
RBM6	0.0563464	0.00178829	1	ns
RBM5	0.0621711	0.0128034	1	ns
SEMA3F	-0.539154	2.89e-39	1.58e-35	Arterial
GNAI2	-0.561363	1.57e-91	8.61e-88	Arterial
HYAL2	-0.276241	1.14e-07	0.000621974	ns
RASSF1	-0.0111201	0.781937	1	ns
MANF	-0.00167182	0.977032	1	ns
DCAF1	-0.183327	1.63e-05	0.0890669	ns
RAD54L2	-0.104245	0.0222503	1	ns
RPL29	-0.343083	3.88e-17	2.12e-13	ns
ALAS1	-1.75104	1.39e-107	7.59e-104	Arterial
WDR82	-0.62158	1.66e-54	9.11e-51	Arterial
SEMA3G	-4.50357	0	0	Arterial
NISCH	-0.160443	8.81e-05	0.482268	ns
STAB1	0.201948	1.53e-07	0.000839252	ns
PBRM1	-0.180064	4.04e-10	2.21e-06	ns
SFMBT1	0.391915	6.49e-12	3.55e-08	ns
DCP1A	-0.0629557	0.0677378	1	ns
CCDC66	-0.0870751	0.0666624	1	ns
FAM208A	0.0572033	0.0649384	1	ns
ARHGEF3	0.675716	4.56e-170	2.5e-166	Venous
IL17RD	0.97511	1.43e-45	7.83e-42	Venous
APPL1	0.0592116	0.119917	1	ns
ARF4	0.371707	6.03e-19	3.3e-15	ns
DENND6A	-0.307707	1.87e-22	1.02e-18	ns
SLMAP	0.0176187	0.427059	1	ns
FLNB	-0.896563	0	0	Arterial
PXK	-0.110515	0.00922546	1	ns
FAM107A	-0.689538	1.51e-75	8.25e-72	Arterial
FHIT	0.692978	1.24e-113	6.77e-110	Venous
PTPRG	-0.63931	0	0	Arterial
ATXN7	-0.0540006	0.0604236	1	ns
PRICKLE2	1.27134	0	0	Venous
ADAMTS9	0.826902	4.64e-209	2.54e-205	Venous
ADAMTS9-AS2	-0.52049	8.11e-82	4.44e-78	Arterial
MAGI1	-0.177946	1.09e-23	5.99e-20	ns
SLC25A26	-0.14737	0.00117133	1	ns
LRIG1	-0.219299	1.97e-11	1.08e-07	ns
SUCLG2	0.0131263	0.641672	1	ns
SUCLG2-AS1	-0.28583	4.59e-06	0.0251432	ns
FAM19A4	3.46899	2.18e-77	1.19e-73	Venous
EOGT	0.376222	4.32e-28	2.36e-24	ns
TMF1	0.105805	0.00409001	1	ns
UBA3	-0.10217	0.030386	1	ns
ARL6IP5	-0.453282	1.26e-19	6.9e-16	ns
FRMD4B	-1.52474	0	0	Arterial
FOXP1	0.452459	0	0	ns
RYBP	0.228679	9.66e-15	5.29e-11	ns
SHQ1	-0.211609	1.7e-05	0.0933239	ns
PPP4R2	-0.175433	2.33e-07	0.00127573	ns
PDZRN3	-0.220267	1.04e-13	5.71e-10	ns
ROBO1	0.977954	3.84e-33	2.1e-29	Venous
GBE1	-0.335115	8.8e-26	4.81e-22	ns
CHMP2B	0.154068	0.00355281	1	ns
CGGBP1	-0.269193	1.44e-09	7.87e-06	ns
ZNF654	0.0813291	0.00473975	1	ns
EPHA3	-0.970159	2.18e-25	1.19e-21	Arterial
PROS1	-0.407419	9.09e-20	4.98e-16	ns
ARL13B	-0.708492	1.85e-52	1.01e-48	Arterial
NSUN3	-0.25063	6.64e-05	0.363488	ns
EPHA6	2.21717	1.86e-167	1.02e-163	Venous
CRYBG3	-0.242663	6.46e-17	3.53e-13	ns
CLDND1	-0.177748	0.000106383	0.58234	ns
ST3GAL6	1.44349	1.31e-267	7.19e-264	Venous
DCBLD2	0.738298	1.72e-46	9.43e-43	Venous
COL8A1	-1.39282	0	0	Arterial
CMSS1	-0.523759	3.99e-63	2.18e-59	Arterial
FILIP1L	-0.796525	4.04e-42	2.21e-38	Arterial
TBC1D23	-0.0804657	0.0132051	1	ns
TFG	0.338477	2.64e-30	1.44e-26	ns
ABI3BP	-0.222556	2.8e-10	1.53e-06	ns
SENP7	-0.205279	1.36e-17	7.45e-14	ns
PCNP	-0.15942	1.63e-05	0.0891534	ns
ZBTB11	0.0796315	0.0727085	1	ns
RPL24	0.0484553	0.223714	1	ns
NFKBIZ	0.284662	3.59e-14	1.96e-10	ns
ALCAM	0.167744	5.56e-08	0.000304255	ns
CBLB	1.14754	0	0	Venous
BBX	-0.0501815	0.0349295	1	ns
CD47	-0.200803	2.78e-09	1.52e-05	ns
NECTIN3	-0.146546	0.00840234	1	ns
PHLDB2	0.277607	1.31e-05	0.0716127	ns
ATG3	0.15957	0.00303047	1	ns
BOC	2.86709	1.32e-168	7.22e-165	Venous
CFAP44	-0.251585	1.47e-05	0.080669	ns
USF3	-0.166187	0.00527107	1	ns
NAA50	-0.286817	5.53e-18	3.03e-14	ns
ATP6V1A	-0.541039	4.62e-29	2.53e-25	Arterial
GRAMD1C	-0.427817	4.48e-11	2.45e-07	ns
ZBTB20	-0.150252	3.66e-31	2e-27	ns
LSAMP	-0.0704038	0.201518	1	ns
ARHGAP31	-0.379267	2.72e-63	1.49e-59	ns
PLA1A	1.51576	0	0	Venous
COX17	-0.422017	7.94e-17	4.35e-13	ns
GSK3B	0.00563485	0.786446	1	ns
FSTL1	-0.181874	1.97e-06	0.0107594	ns
GOLGB1	0.0946828	0.000698485	1	ns
IQCB1	-0.196918	1.11e-05	0.0608744	ns
FAM162A	1.03628	4.51e-67	2.47e-63	Venous
KPNA1	-0.0859859	0.00102388	1	ns
PARP9	0.594514	7.75e-95	4.25e-91	Venous
DTX3L	0.314032	5.33e-08	0.000291992	ns
PARP14	0.338542	4.29e-46	2.35e-42	ns
DIRC2	0.0851661	0.134598	1	ns
SEC22A	-0.288336	2.16e-09	1.18e-05	ns
HACD2	-0.160366	0.00311601	1	ns
CCDC14	-0.0620329	0.179263	1	ns
KALRN	0.16752	5.55e-10	3.04e-06	ns
ITGB5	-3.10909	0	0	Arterial
HEG1	-0.372732	7.78e-59	4.26e-55	ns
ZNF148	-0.111842	1.3e-05	0.0712082	ns
SNX4	-0.180391	1.44e-05	0.0788116	ns
AC092902.2	-0.218944	0.00102776	1	ns
ZXDC	-0.0927635	0.0158344	1	ns
CHCHD6	-0.599624	6.28e-20	3.44e-16	Arterial
MGLL	0.318826	1.04e-11	5.72e-08	ns
SEC61A1	-0.0589083	0.223562	1	ns
EEFSEC	-0.187537	1.46e-05	0.0799327	ns
GATA2	-0.0355656	0.415158	1	ns
GATA2-AS1	-0.164267	4.98e-06	0.0272403	ns
RPN1	0.39994	5.01e-22	2.74e-18	ns
RAB7A	0.399218	3.38e-57	1.85e-53	ns
CNBP	-0.212046	4.38e-07	0.00239836	ns
H1FX	-0.0396638	0.470035	1	ns
RPL32P3	0.0359008	0.519117	1	ns
IFT122	-0.207383	6.49e-05	0.355001	ns
PLXND1	-0.584327	1.88e-61	1.03e-57	Arterial
TMCC1	-0.480443	4.6e-53	2.52e-49	ns
PIK3R4	-0.136606	0.0248112	1	ns
ATP2C1	-0.298144	5.05e-28	2.76e-24	ns
DNAJC13	0.0060675	0.85887	1	ns
UBA5	-0.0939488	0.0444677	1	ns
TMEM108	2.54607	1.5e-110	8.21e-107	Venous
CDV3	-0.212971	8.46e-08	0.000463131	ns
TOPBP1	-0.157294	0.00595795	1	ns
SLCO2A1	1.55076	2.85e-209	1.56e-205	Venous
RYK	-0.186103	2.8e-11	1.53e-07	ns
CEP63	-0.109292	0.0575997	1	ns
PPP2R3A	-0.482077	2.23e-21	1.22e-17	ns
MSL2	-0.226569	1.18e-06	0.00643212	ns
PCCB	0.0747305	0.233614	1	ns
STAG1	-0.293893	2.69e-74	1.47e-70	ns
SLC35G2	-0.551339	9.9e-45	5.42e-41	Arterial
NCK1	-0.4015	2.06e-35	1.13e-31	ns
ARMC8	0.0529958	0.114604	1	ns
CEP70	-0.0349364	0.424077	1	ns
PIK3CB	-0.0902862	0.00035913	1	ns
COPB2	-0.191047	0.00084984	1	ns
SLC25A36	0.263379	3e-13	1.64e-09	ns
ZBTB38	-0.457241	1.06e-100	5.78e-97	ns
RASA2	-0.0247969	0.243713	1	ns
ATP1B3	0.371562	1.06e-39	5.79e-36	ns
TFDP2	-0.0639089	0.117214	1	ns
XRN1	-0.0413816	0.0693355	1	ns
ATR	-0.071877	0.0261069	1	ns
TRPC1	-0.462682	1.54e-45	8.46e-42	ns
U2SURP	0.0617454	0.0264262	1	ns
SLC9A9	-0.744884	5.9e-44	3.23e-40	Arterial
C3orf58	0.358014	3.45e-11	1.89e-07	ns
PLOD2	0.794421	2.01e-150	1.1e-146	Venous
PLSCR4	0.198476	2.44e-15	1.34e-11	ns
PLSCR1	-0.217982	1.02e-19	5.57e-16	ns
AC092957.1	-0.391568	3.85e-33	2.11e-29	ns
ZIC1	0.318659	7.41e-14	4.06e-10	ns
HLTF	-0.430574	1.08e-12	5.9e-09	ns
CP	-0.762751	3.4e-178	1.86e-174	Arterial
TM4SF1	-0.89255	7.27e-148	3.98e-144	Arterial
WWTR1	-0.303621	2.28e-59	1.25e-55	ns
RNF13	0.0145159	0.70083	1	ns
TSC22D2	-0.191728	3.15e-12	1.73e-08	ns
SERP1	-0.231698	1.09e-06	0.0059613	ns
EIF2A	-0.399042	1.48e-19	8.1e-16	ns
SELENOT	-0.206966	3.64e-06	0.0199248	ns
MBNL1	-0.271048	1.56e-81	8.53e-78	ns
DHX36	-0.121598	3.9e-05	0.213593	ns
GMPS	-0.16043	0.00154856	1	ns
SSR3	0.250919	3.42e-06	0.0187146	ns
TIPARP	1.35126	4.93e-249	2.7e-245	Venous
CCNL1	0.0800853	1.29e-05	0.070432	ns
RSRC1	0.00794915	0.783077	1	ns
GFM1	-0.198474	0.000681808	1	ns
IQCJ-SCHIP1	-0.586301	1.14e-51	6.24e-48	Arterial
SMC4	-0.519201	5.06e-21	2.77e-17	Arterial
KPNA4	-0.159541	2.69e-06	0.0147125	ns
PPM1L	-0.770291	7e-36	3.83e-32	Arterial
NMD3	-0.335286	1.59e-18	8.72e-15	ns
PDCD10	-0.00700166	0.870169	1	ns
GOLIM4	0.0499255	0.159065	1	ns
MECOM	-0.75848	0	0	Arterial
SEC62	0.144631	8.55e-06	0.0468213	ns
PHC3	-0.0246547	0.297371	1	ns
PRKCI	-0.0609811	0.105849	1	ns
SKIL	-0.506584	1.45e-48	7.96e-45	Arterial
CLDN11	1.37176	1.7e-81	9.32e-78	Venous
PLD1	-1.04863	8.28e-161	4.53e-157	Arterial
FNDC3B	-0.472945	1.09e-198	5.94e-195	ns
TNFSF10	-0.259494	9.11e-07	0.00498745	ns
NCEH1	-0.98023	5.37e-47	2.94e-43	Arterial
ECT2	-0.0982316	0.0631657	1	ns
NLGN1	-0.0467826	0.368468	1	ns
NAALADL2	-0.620074	3.05e-48	1.67e-44	Arterial
TBL1XR1	-0.120201	7.23e-09	3.96e-05	ns
KCNMB2-AS1	1.00762	3.69e-30	2.02e-26	Venous
ZMAT3	0.650054	1.63e-27	8.93e-24	Venous
PIK3CA	-0.0203887	0.496799	1	ns
MFN1	-0.195753	2.13e-05	0.116557	ns
GNB4	0.332535	1.38e-52	7.54e-49	ns
USP13	0.834355	1.32e-52	7.22e-49	Venous
TTC14	0.127609	0.000112997	0.618547	ns
FXR1	-0.0935947	3.23e-05	0.176678	ns
SOX2-OT	-0.128985	0.151305	1	ns
ATP11B	0.202618	2.72e-12	1.49e-08	ns
DCUN1D1	-0.12229	0.0158418	1	ns
MCCC1	-0.00550049	0.917754	1	ns
KLHL24	0.469241	7.07e-50	3.87e-46	ns
YEATS2	-0.0907018	0.00277512	1	ns
ABCC5	-0.48506	8.66e-23	4.74e-19	ns
EIF4G1	-0.111379	0.00687347	1	ns
VPS8	-0.154731	2.51e-07	0.00137347	ns
MAP3K13	0.264888	3.1e-13	1.69e-09	ns
SENP2	-0.0154957	0.736494	1	ns
IGF2BP2	2.30799	5.15e-294	2.82e-293	Venous
TRA2B	0.164272	6.3e-16	3.45e-12	ns
DNAJB11	0.225522	2.23e-05	0.122028	ns
EIF4A2	-0.132196	1.89e-07	0.00103554	ns
ST6GAL1	0.61643	1.4e-202	7.67e-199	Venous
BCL6	0.0818724	0.00651319	1	ns
LPP	-0.633629	0	0	Arterial
IL1RAP	0.0857937	0.155693	1	ns
CCDC50	0.2911	2.2e-40	1.2e-36	ns
FGF12	-0.360704	6.65e-09	3.64e-05	ns
MB21D2	-0.117833	0.053373	1	ns
OPA1	-0.0701333	0.0275225	1	ns
HES1	0.549544	5.92e-26	3.24e-22	Venous
ATP13A3	-1.38826	0	0	Arterial
TMEM44	0.261417	3.95e-13	2.16e-09	ns
LSG1	-0.2449	1.45e-05	0.0791486	ns
XXYLT1	-0.353987	1.22e-11	6.68e-08	ns
ACAP2	0.096274	4.21e-06	0.0230332	ns
PPP1R2	0.182075	2.19e-06	0.0119751	ns
LINC00969	0.105838	0.00206412	1	ns
TFRC	1.10366	2.55e-158	1.4e-154	Venous
UBXN7	-0.199233	1.16e-05	0.0636823	ns
RNF168	-0.538298	2.96e-43	1.62e-39	Arterial
PAK2	-0.0383757	0.147473	1	ns
SENP5	-0.10558	0.00194831	1	ns
DLG1	0.318813	3.22e-59	1.76e-55	ns
AC132008.2	0.0615367	0.0982502	1	ns
RUBCN	-0.22886	3.37e-05	0.184298	ns
FYTTD1	-0.101455	0.0511787	1	ns
LRCH3	-0.210928	3.49e-17	1.91e-13	ns
RPL35A	-0.103479	0.0171253	1	ns
ZNF718	-0.0282505	0.572728	1	ns
ZNF141	0.233316	2.38e-07	0.00130356	ns
ZNF721	0.46239	2.29e-24	1.25e-20	ns
PIGG	0.477605	9.47e-30	5.18e-26	ns
PCGF3	0.0782589	0.0752912	1	ns
AC139887.2	-0.247868	3.6e-10	1.97e-06	ns
CPLX1	0.595211	1.7e-27	9.32e-24	Venous
GAK	0.383801	1.34e-36	7.33e-33	ns
CTBP1	0.0552205	0.307691	1	ns
MAEA	-0.215251	0.000242434	1	ns
UVSSA	0.175544	0.000240962	1	ns
SLBP	0.138014	0.0100961	1	ns
NSD2	-0.0696884	0.0435258	1	ns
NELFA	-0.315059	1.34e-08	7.35e-05	ns
MXD4	-0.18607	3.15e-05	0.172219	ns
ZFYVE28	0.481111	7.64e-91	4.18e-87	ns
RNF4	-0.126427	0.000483849	1	ns
FAM193A	0.0406541	0.0638511	1	ns
SH3BP2	-0.407509	1.28e-22	7.02e-19	ns
ADD1	-0.916827	0	0	Arterial
HTT	0.149593	6.2e-08	0.000339505	ns
RGS12	0.862093	9.89e-106	5.42e-102	Venous
STX18	-0.00972965	0.802915	1	ns
EVC2	0.988384	3.11e-40	1.7e-36	Venous
KIAA0232	-0.00375259	0.919704	1	ns
TBC1D14	-0.0685884	0.221991	1	ns
AFAP1	0.0717179	0.0844743	1	ns
ABLIM2	1.49758	1.49e-95	8.13e-92	Venous
ACOX3	-0.0608555	0.234208	1	ns
TRMT44	-0.195631	0.000190799	1	ns
WDR1	0.0645102	0.0662431	1	ns
LINC02360	4.20406	1.32e-93	7.22e-90	Venous
RAB28	-0.26762	5.55e-10	3.04e-06	ns
BOD1L1	-0.0408234	0.222296	1	ns
CPEB2	0.247446	7.36e-11	4.03e-07	ns
AC098829.1	-0.0979146	0.210986	1	ns
FBXL5	0.197167	2.28e-11	1.25e-07	ns
TAPT1	0.108346	0.00416723	1	ns
TAPT1-AS1	0.0600397	0.246759	1	ns
LDB2	-0.186339	2.5e-28	1.37e-24	ns
LAP3	-0.210594	1.59e-05	0.0869673	ns
MED28	0.287325	1e-07	0.000548524	ns
LCORL	0.15124	4.59e-05	0.251339	ns
SLIT2	-1.01535	4.19e-29	2.29e-25	Arterial
PACRGL	-0.208223	0.000551395	1	ns
KCNIP4	2.18628	1.36e-117	7.45e-114	Venous
DHX15	0.0816195	0.00240354	1	ns
CCDC149	0.380034	7.8e-28	4.27e-24	ns
LGI2	3.13756	1.69e-96	9.25e-93	Venous
ANAPC4	0.000321542	0.993968	1	ns
SEL1L3	-0.753017	1.33e-38	7.26e-35	Arterial
RBPJ	-0.0551335	0.0539307	1	ns
TBC1D19	-0.038787	0.371129	1	ns
STIM2	0.0302401	0.319318	1	ns
PCDH7	0.58275	3.8e-22	2.08e-18	Venous
ARAP2	0.172352	6.33e-07	0.00346598	ns
RELL1	-0.29599	2.28e-27	1.25e-23	ns
PGM2	0.116322	0.0216303	1	ns
TBC1D1	-0.722523	2.94e-208	1.61e-204	Arterial
KLF3-AS1	-0.339765	7.79e-07	0.00426336	ns
KLF3	-0.399524	2.01e-18	1.1e-14	ns
FAM114A1	-0.117363	0.0206568	1	ns
KLHL5	-0.266839	7.53e-15	4.12e-11	ns
WDR19	0.0940955	0.13204	1	ns
RFC1	0.20068	4.29e-07	0.00234674	ns
RPL9	-0.139115	0.00254461	1	ns
SMIM14	-0.277618	2.95e-17	1.61e-13	ns
UBE2K	-0.0584768	0.0029398	1	ns
PDS5A	0.234487	3.8e-33	2.08e-29	ns
N4BP2	0.354187	3.89e-09	2.13e-05	ns
RBM47	1.86998	7.48e-147	4.09e-143	Venous
APBB2	-0.747766	0	0	Arterial
LIMCH1	-0.827531	0	0	Arterial
SLC30A9	-0.0296452	0.387863	1	ns
ATP8A1	-0.467552	4.57e-34	2.5e-30	ns
KCTD8	2.31878	0	0	Venous
ATP10D	0.363319	6.21e-57	3.4e-53	ns
NFXL1	0.0164238	0.725443	1	ns
TEC	0.916872	2.66e-68	1.45e-64	Venous
SLAIN2	-0.625369	3.93e-47	2.15e-43	Arterial
FRYL	0.0741276	5.85e-08	0.000320368	ns
OCIAD1	0.134641	3.86e-05	0.211451	ns
DCUN1D4	-0.134922	7.67e-06	0.0419642	ns
SCFD2	-0.612455	2.77e-71	1.52e-67	Arterial
CHIC2	-0.110626	1.2e-06	0.00658258	ns
TMEM165	0.175533	6.43e-11	3.52e-07	ns
CLOCK	0.0355338	0.318699	1	ns
EXOC1	-0.0158528	0.623702	1	ns
CEP135	-0.0758573	0.156773	1	ns
SRP72	-0.612669	1.56e-42	8.54e-39	Arterial
REST	-0.0603935	0.253264	1	ns
POLR2B	-0.0787836	0.049725	1	ns
IGFBP7	-0.376086	3.11e-43	1.7e-39	ns
ADGRL3	3.31657	0	0	Venous
CENPC	0.467039	4.08e-55	2.23e-51	ns
UBA6	-0.0680425	0.0103468	1	ns
UBA6-AS1	-0.0712309	0.308161	1	ns
YTHDC1	0.23206	3.87e-29	2.12e-25	ns
SULT1B1	0.368932	1.25e-23	6.83e-20	ns
RUFY3	-0.332267	5.18e-45	2.84e-41	ns
MOB1B	-0.411047	1.4e-21	7.68e-18	ns
SLC4A4	-1.2371	0	0	Arterial
ADAMTS3	1.24276	1.6e-38	8.75e-35	Venous
ANKRD17	-0.0392847	0.0203629	1	ns
CXCL8	-1.13331	1.34e-24	7.33e-21	Arterial
CXCL1	-1.39885	7.89e-51	4.32e-47	Arterial
CXCL3	-1.30637	3.98e-40	2.18e-36	Arterial
CXCL2	-0.920142	1.11e-67	6.05e-64	Arterial
MTHFD2L	-0.616134	2.51e-30	1.37e-26	Arterial
RCHY1	-0.127938	0.025333	1	ns
G3BP2	0.64505	2.27e-79	1.24e-75	Venous
USO1	-0.0247993	0.494922	1	ns
SDAD1	-0.0256524	0.641067	1	ns
NUP54	0.169849	0.000435894	1	ns
SCARB2	0.0561863	0.0904185	1	ns
2023-09-11	-0.52809	1.67e-39	9.14e-36	Arterial
CCNI	0.123609	2.16e-05	0.118418	ns
CCNG2	1.22304	5.15e-59	2.82e-55	Venous
CNOT6L	0.197103	2.1e-20	1.15e-16	ns
MRPL1	-0.215594	4.49e-06	0.024554	ns
FRAS1	0.340789	6.32e-06	0.0345736	ns
ANXA3	0.24999	3.25e-16	1.78e-12	ns
BMP2K	1.04661	1.05e-212	5.76e-209	Venous
RASGEF1B	-0.164292	1.1e-20	6e-17	ns
HNRNPD	0.136727	5.85e-08	0.000320202	ns
HNRNPDL	0.0340258	0.171558	1	ns
SEC31A	0.00903785	0.724185	1	ns
LIN54	0.142793	0.0104726	1	ns
GPAT3	-0.162682	0.02927	1	ns
WDFY3	-0.34054	3.41e-70	1.87e-66	ns
AFF1	-0.191096	4.98e-28	2.73e-24	ns
HSD17B11	-0.371631	1.43e-12	7.81e-09	ns
NUDT9	-0.558014	8.03e-25	4.4e-21	Arterial
SPARCL1	0.121474	2.57e-10	1.4e-06	ns
PKD2	-0.475703	7e-68	3.83e-64	ns
ABCG2	0.0225763	0.349945	1	ns
PPM1K	-0.421444	1.68e-12	9.17e-09	ns
HERC5	-0.377204	5.62e-16	3.08e-12	ns
HERC3	-0.0239357	0.471282	1	ns
FAM13A	0.690921	4.47e-73	2.45e-69	Venous
AC097478.1	3.25506	2.83e-90	1.55e-86	Venous
SNCA	1.81145	5.44e-122	2.98e-118	Venous
MMRN1	2.62541	0	0	Venous
CCSER1	1.15532	0	0	Venous
SMARCAD1	-0.118908	0.00334237	1	ns
PDLIM5	-0.173335	6.65e-20	3.64e-16	ns
UNC5C	2.31107	1.82e-201	9.94e-198	Venous
STPG2	0.273794	3.35e-07	0.00183533	ns
RAP1GDS1	-0.0727926	0.033993	1	ns
TSPAN5	1.12212	1.26e-146	6.87e-143	Venous
EIF4E	-0.0901091	0.0405567	1	ns
METAP1	-0.197417	0.000909279	1	ns
DNAJB14	0.0945073	0.00607918	1	ns
EMCN	-0.171687	4.1e-09	2.25e-05	ns
PPP3CA	-0.22687	1.29e-35	7.08e-32	ns
SLC39A8	0.349022	2.65e-14	1.45e-10	ns
NFKB1	0.295324	8.01e-22	4.39e-18	ns
MANBA	-0.14416	0.0112351	1	ns
UBE2D3	0.132221	7.63e-15	4.17e-11	ns
SLC9B2	-0.123056	0.0404563	1	ns
TET2	-0.0597973	0.096557	1	ns
PPA2	0.350052	4.08e-38	2.23e-34	ns
INTS12	0.076561	0.225449	1	ns
NPNT	-0.173184	0.0212495	1	ns
TBCK	0.0441671	0.0868759	1	ns
DKK2	-4.70204	0	0	Arterial
PAPSS1	-0.56783	1.38e-46	7.58e-43	Arterial
SGMS2	-0.379745	1.21e-08	6.6e-05	ns
LEF1	0.610681	9.64e-116	5.28e-112	Venous
LEF1-AS1	-0.454624	4.1e-09	2.24e-05	ns
RPL34	-0.142855	0.000365695	1	ns
COL25A1	1.94112	4.18e-155	2.29e-151	Venous
SEC24B	-0.0742509	0.000227946	1	ns
MCUB	-0.0129286	0.819593	1	ns
CFI	0.388369	7.04e-22	3.85e-18	ns
C4orf32	0.101622	0.00781704	1	ns
ALPK1	-0.148689	4.64e-07	0.00253726	ns
LARP7	-0.300476	2.01e-07	0.00109974	ns
CAMK2D	0.00991409	0.566405	1	ns
ARSJ	0.0123337	0.838395	1	ns
METTL14	-0.0235448	0.655231	1	ns
SEC24D	0.419279	1.32e-31	7.21e-28	ns
SYNPO2	0.393436	1.42e-08	7.78e-05	ns
USP53	0.440658	3.38e-110	1.85e-106	ns
C4orf3	0.12746	0.0252857	1	ns
AC093752.1	0.0334322	0.292041	1	ns
PRDM5	-0.362962	4.85e-13	2.65e-09	ns
ANXA5	0.393665	5.42e-28	2.97e-24	ns
KIAA1109	-0.0822689	9.01e-06	0.0493288	ns
FGF2	-3.12115	0	0	Arterial
SPATA5	-0.585865	1.85e-43	1.01e-39	Arterial
SPRY1	-0.602246	6.17e-23	3.38e-19	Arterial
ANKRD50	0.0305064	0.63415	1	ns
FAT4	-0.591173	2.36e-94	1.29e-90	Arterial
INTU	0.0288987	0.671121	1	ns
HSPA4L	-0.0151154	0.731628	1	ns
ABHD18	-0.0137873	0.724749	1	ns
LARP1B	-0.543701	2.62e-48	1.43e-44	Arterial
PGRMC2	-0.656736	1.53e-48	8.37e-45	Arterial
AC108062.1	-0.697538	5.25e-31	2.87e-27	Arterial
JADE1	-0.246247	9.67e-06	0.0529113	ns
SCLT1	0.0305836	0.498651	1	ns
AC079380.1	0.889711	4.19e-20	2.29e-16	Venous
SLC7A11	-0.849635	7.89e-64	4.32e-60	Arterial
AC109927.1	0.321897	4.4e-05	0.240707	ns
NOCT	0.756406	1.79e-21	9.82e-18	Venous
ELF2	-0.0367188	0.0209652	1	ns
NAA15	-0.0649298	0.0298964	1	ns
SETD7	0.312973	3.57e-15	1.95e-11	ns
MGST2	-0.203566	3.74e-06	0.0204751	ns
MAML3	-0.0604321	0.0755261	1	ns
TBC1D9	-0.129752	5.51e-05	0.301641	ns
IL15	0.330314	6.34e-15	3.47e-11	ns
INPP4B	-0.398727	3.21e-09	1.76e-05	ns
USP38	0.0436895	0.486031	1	ns
GAB1	0.255591	1.47e-17	8.06e-14	ns
SMARCA5	-0.00139842	0.967565	1	ns
GYPA	0.709362	1.76e-29	9.62e-26	Venous
ANAPC10	0.132064	0.00275044	1	ns
ABCE1	-0.299186	1.8e-11	9.84e-08	ns
OTUD4	0.26953	1.83e-16	1e-12	ns
SMAD1	0.929154	7.92e-119	4.34e-115	Venous
SLC10A7	-0.152924	0.000102393	0.560499	ns
ARHGAP10	1.13752	2.52e-83	1.38e-79	Venous
NR3C2	0.872053	3.11e-293	1.7e-293	Venous
DCLK2	0.0511931	0.270708	1	ns
LRBA	0.55053	9e-226	4.92e-222	Venous
RPS3A	-0.119965	0.00290806	1	ns
SH3D19	0.0212609	0.457941	1	ns
FBXW7	-0.149316	2.02e-09	1.11e-05	ns
ARFIP1	0.0850334	0.0149083	1	ns
TMEM131L	-1.22161	1.35e-37	7.37e-34	Arterial
PDGFC	0.949662	1.52e-140	8.34e-137	Venous
FAM198B	-0.0727979	0.0659223	1	ns
TMEM144	0.111858	0.0855141	1	ns
ETFDH	0.217002	4.14e-06	0.0226669	ns
FNIP2	-0.088625	0.000363242	1	ns
RAPGEF2	-0.404035	7.79e-171	4.26e-167	ns
NAF1	-0.153195	0.00376561	1	ns
KLHL2	0.244914	1.04e-17	5.7e-14	ns
MSMO1	0.591523	1.57e-16	8.57e-13	Venous
CPE	2.11482	0	0	Venous
TLL1	3.78528	0	0	Venous
DDX60	-0.302763	1.83e-15	9.99e-12	ns
DDX60L	-0.119412	8.47e-05	0.463879	ns
PALLD	-0.966705	4.75e-83	2.6e-79	Arterial
CBR4	-0.0355309	0.357262	1	ns
SH3RF1	-0.0271213	0.484856	1	ns
NEK1	-0.00484288	0.884564	1	ns
CLCN3	-0.144589	0.00196314	1	ns
GALNT7	-0.846123	2.18e-53	1.19e-49	Arterial
HMGB2	0.39315	1e-16	5.48e-13	ns
SAP30	0.718958	9.82e-30	5.38e-26	Venous
GPM6A	1.73341	2.56e-293	1.4e-293	Venous
SPCS3	0.0571864	0.0924176	1	ns
VEGFC	-2.67474	0	0	Arterial
AC078881.1	-0.138157	0.083024	1	ns
WWC2	-0.277898	4.72e-44	2.58e-40	ns
TRAPPC11	0.142758	0.00196783	1	ns
STOX2	0.817943	2e-207	1.09e-203	Venous
IRF2	-0.0485869	0.159069	1	ns
CASP3	0.310388	1.25e-08	6.83e-05	ns
PRIMPOL	0.0759245	0.166362	1	ns
ACSL1	-0.395311	9.87e-11	5.4e-07	ns
SNX25	0.516968	1.95e-75	1.07e-71	Venous
ANKRD37	0.796041	6.87e-44	3.76e-40	Venous
UFSP2	0.102902	0.0980274	1	ns
PDLIM3	-0.37243	2.71e-06	0.0148526	ns
SORBS2	0.729991	2e-223	1.1e-219	Venous
SDHA	-0.204817	0.000186396	1	ns
PDCD6	-0.17229	0.000607067	1	ns
BRD9	-0.0864446	0.0934606	1	ns
LPCAT1	0.256375	8.28e-09	4.53e-05	ns
ICE1	-0.184379	1.17e-06	0.00642496	ns
NSUN2	-0.133786	0.00617765	1	ns
PAPD7	0.0653501	0.0830284	1	ns
CCT5	-0.26369	1.57e-06	0.00858386	ns
2023-03-06	0.215318	1.11e-33	6.1e-30	ns
ANKRD33B	0.0445411	0.173587	1	ns
DAP	-0.132333	7.59e-05	0.415589	ns
DNAH5	2.77169	7.3e-138	4e-134	Venous
TRIO	0.399028	5.11e-158	2.8e-154	ns
OTULIN	-0.294819	5.08e-10	2.78e-06	ns
ANKH	0.744611	1.31e-80	7.17e-77	Venous
FBXL7	0.334673	1.25e-50	6.82e-47	ns
MYO10	0.414297	4.47e-52	2.45e-48	ns
GUSBP1	0.0350218	0.410872	1	ns
DROSHA	0.227566	1.11e-08	6.08e-05	ns
PDZD2	-0.843005	0	0	Arterial
GOLPH3	0.12163	4.53e-10	2.48e-06	ns
MTMR12	0.32798	1.52e-18	8.31e-15	ns
ZFR	-0.0103721	0.63481	1	ns
SUB1	0.14117	8.81e-05	0.482009	ns
C1QTNF3-AMACR	-0.184497	0.00010408	0.569733	ns
AC138409.2	-0.0793634	0.0652191	1	ns
RAI14	0.146067	7.34e-05	0.401778	ns
DNAJC21	0.184191	0.000120791	0.661209	ns
NADK2	-0.295537	1.33e-07	0.000727975	ns
NIPBL	0.0411711	0.0101934	1	ns
C5orf42	-0.147272	2.26e-05	0.123647	ns
WDR70	0.0507288	0.0257463	1	ns
LIFR	0.613394	3.78e-183	2.07e-179	Venous
OSMR-AS1	0.444999	3.86e-21	2.11e-17	ns
OSMR	0.861513	0	0	Venous
RICTOR	-0.396389	1.41e-96	7.71e-93	ns
TTC33	-0.275376	3.3e-06	0.0180876	ns
PRKAA1	-0.070753	0.0867278	1	ns
RPL37	0.0480571	0.245428	1	ns
C7	2.80887	9.54e-132	5.22e-128	Venous
PLCXD3	2.30845	0	0	Venous
OXCT1	-0.0281126	0.611212	1	ns
GHR	-0.195219	2.22e-05	0.121705	ns
SELENOP	0.345265	1.58e-09	8.64e-06	ns
AC025171.1	-0.269746	8.2e-06	0.0448847	ns
ZNF131	-0.0093633	0.775368	1	ns
HMGCS1	0.139648	0.050788	1	ns
TMEM267	-0.00873657	0.89197	1	ns
NNT	-0.072648	0.121862	1	ns
PARP8	-0.761575	4.41e-44	2.41e-40	Arterial
ITGA1	-1.05328	9.06e-237	4.96e-233	Arterial
ITGA2	1.84565	2.37e-206	1.3e-202	Venous
NDUFS4	0.134779	0.00181638	1	ns
ARL15	-2.00456	0	0	Arterial
DHX29	-0.0902226	0.0450538	1	ns
SKIV2L2	0.0127972	0.69543	1	ns
PLPP1	-2.13269	0	0	Arterial
SLC38A9	0.220276	1.46e-06	0.00799397	ns
IL6ST	0.895965	0	0	Venous
MAP3K1	-0.329679	2.63e-17	1.44e-13	ns
GPBP1	0.0209069	0.225504	1	ns
PLK2	0.501063	1.13e-18	6.17e-15	Venous
PDE4D	0.934145	0	0	Venous
PART1	2.99996	7.45e-89	4.08e-85	Venous
ELOVL7	0.306376	6.79e-139	3.72e-135	ns
NDUFAF2	-0.224473	3.23e-08	0.000176887	ns
ZSWIM6	-0.153584	9.41e-14	5.15e-10	ns
KIF2A	-0.413823	1.05e-18	5.77e-15	ns
IPO11	-0.218872	2.84e-07	0.00155469	ns
RNF180	1.03102	2.21e-93	1.21e-89	Venous
SREK1IP1	0.228712	0.000105431	0.577132	ns
CWC27	-0.10374	0.0164429	1	ns
ADAMTS6	0.016246	0.607309	1	ns
PPWD1	0.0634742	0.168621	1	ns
TRAPPC13	0.11418	0.0728373	1	ns
ERBIN	0.0583478	0.00305607	1	ns
SREK1	0.0823018	0.00189871	1	ns
MAST4	-1.50257	0	0	Arterial
PIK3R1	0.332739	6.44e-10	3.52e-06	ns
RAD17	-0.192979	0.00146797	1	ns
OCLN	-0.113323	0.000145902	0.798666	ns
BDP1	-0.0262032	0.323825	1	ns
MCCC2	-0.0469806	0.378381	1	ns
MAP1B	-0.197515	0.00164527	1	ns
MRPS27	-0.186233	0.000230182	1	ns
ZNF366	0.0623802	0.176667	1	ns
TNPO1	-0.0414946	0.146979	1	ns
FCHO2	0.223831	3e-28	1.64e-24	ns
BTF3	-0.132108	0.0198655	1	ns
ANKRA2	0.422619	1.09e-13	5.99e-10	ns
ARHGEF28	-2.56107	0	0	Arterial
HEXB	0.0915219	0.0986621	1	ns
FAM169A	-0.0286748	0.672027	1	ns
COL4A3BP	0.331223	2.03e-29	1.11e-25	ns
POLK	0.126178	1.49e-06	0.00814132	ns
AGGF1	-0.14255	0.0153806	1	ns
WDR41	-0.244885	1.56e-06	0.00852567	ns
TBCA	-0.0979294	0.0263551	1	ns
AP3B1	0.0874241	1.63e-05	0.089397	ns
SCAMP1	0.121981	0.000164148	0.898544	ns
LHFPL2	0.207692	1.24e-08	6.77e-05	ns
ARSB	1.35879	7.82e-189	4.28e-185	Venous
JMY	0.519713	2.21e-54	1.21e-50	Venous
HOMER1	1.0631	7.78e-79	4.26e-75	Venous
PAPD4	0.0501249	0.0224161	1	ns
SERINC5	-0.0505769	0.0529431	1	ns
ZFYVE16	0.0206105	0.545394	1	ns
MSH3	-0.121191	0.000699543	1	ns
RASGRF2	-0.891937	0	0	Arterial
CKMT2-AS1	-0.481999	1.34e-14	7.33e-11	ns
SSBP2	-0.126386	4.74e-10	2.59e-06	ns
ATG10	-0.0378608	0.283794	1	ns
RPS23	0.0917399	0.0835994	1	ns
XRCC4	-0.180578	0.000923203	1	ns
EDIL3	1.21214	1.88e-34	1.03e-30	Venous
RASA1	-0.13046	1.08e-07	0.000592556	ns
CCNH	0.227583	3.72e-09	2.04e-05	ns
TMEM161B	-0.243656	3.27e-05	0.179202	ns
TMEM161B-AS1	0.232994	3.75e-05	0.205187	ns
MEF2C	-0.299342	1.21e-35	6.6e-32	ns
MEF2C-AS1	-0.0721716	0.0604981	1	ns
ARRDC3	1.40291	0	0	Venous
NR2F1-AS1	0.936233	4.88e-54	2.67e-50	Venous
FAM172A	0.0784043	0.000113394	0.620717	ns
KIAA0825	0.530884	6.15e-19	3.37e-15	Venous
SLF1	0.528512	4.05e-20	2.22e-16	Venous
MCTP1	-0.483613	4.19e-119	2.3e-115	ns
TTC37	-0.0194516	0.5349	1	ns
GLRX	1.15571	6.42e-59	3.52e-55	Venous
ELL2	1.05763	0	0	Venous
AC104123.1	-0.243874	4.16e-06	0.0227973	ns
CAST	0.120861	5.84e-07	0.00319699	ns
ERAP2	-0.0528468	0.383089	1	ns
LNPEP	-0.0645829	0.0531816	1	ns
CHD1	-0.00196769	0.935229	1	ns
FAM174A	0.300059	5.34e-06	0.0292073	ns
ST8SIA4	1.28892	1.15e-53	6.28e-50	Venous
PAM	0.331204	4.31e-72	2.36e-68	ns
PPIP5K2	0.0159861	0.675736	1	ns
EFNA5	-4.07004	0	0	Arterial
FBXL17	0.104222	7.55e-06	0.0413067	ns
FER	-0.0053852	0.800394	1	ns
PJA2	0.494914	1.37e-74	7.48e-71	ns
MAN2A1	-0.100609	0.000772287	1	ns
SLC25A46	0.0542683	0.345422	1	ns
WDR36	-0.154343	0.00460999	1	ns
STARD4	0.898192	7.94e-83	4.35e-79	Venous
NREP	0.741359	2.32e-30	1.27e-26	Venous
EPB41L4A	0.827009	0	0	Venous
APC	-0.24685	2.62e-09	1.43e-05	ns
REEP5	-0.418545	3.91e-16	2.14e-12	ns
DCP2	-0.0137639	0.724341	1	ns
MCC	-1.32136	1.24e-293	6.81e-293	Arterial
YTHDC2	-0.143961	4.43e-06	0.0242751	ns
PGGT1B	-0.307149	4.43e-07	0.00242234	ns
FEM1C	0.499578	7.86e-45	4.3e-41	ns
ATG12	0.400277	3.43e-19	1.88e-15	ns
AP3S1	0.876152	6.5e-217	3.56e-213	Venous
COMMD10	0.0497878	0.0740933	1	ns
SEMA6A	1.75714	0	0	Venous
LINC02147	4.13475	0	0	Venous
DMXL1	-0.194387	2.62e-12	1.43e-08	ns
TNFAIP8	-0.102542	0.0256408	1	ns
HSD17B4	0.59649	2.69e-85	1.48e-81	Venous
SRFBP1	-0.0336775	0.533864	1	ns
LOX	-1.20906	1.09e-33	5.96e-30	Arterial
SNCAIP	-1.85875	9.63e-131	5.27e-127	Arterial
SNX2	0.0914759	0.0573595	1	ns
SNX24	-0.0255509	0.630973	1	ns
CEP120	-0.0853166	0.186708	1	ns
CSNK1G3	-0.19079	2.55e-12	1.39e-08	ns
ZNF608	1.8502	2.33e-294	1.28e-293	Venous
GRAMD2B	0.235246	1.2e-05	0.06585	ns
ALDH7A1	-0.377597	2.49e-10	1.36e-06	ns
2023-03-03	1.577	1.45e-221	7.92e-218	Venous
LINC01184	-0.616738	8.29e-34	4.54e-30	Arterial
SLC12A2	-1.14784	1.08e-186	5.89e-183	Arterial
CHSY3	0.0178327	0.81745	1	ns
HINT1	0.0836148	0.135816	1	ns
CDC42SE2	0.011787	0.741458	1	ns
SLC22A4	0.510681	8.9e-13	4.87e-09	Venous
MIR3936HG	0.492569	2.84e-16	1.55e-12	ns
IRF1	-0.0297417	0.583215	1	ns
SHROOM1	0.04904	0.138584	1	ns
AFF4	0.205601	9.84e-33	5.39e-29	ns
HSPA4	-0.152367	4.15e-05	0.227232	ns
VDAC1	-0.0648789	0.265573	1	ns
SKP1	-0.0158306	0.724316	1	ns
UBE2B	0.140256	1.06e-08	5.82e-05	ns
JADE2	0.534242	1.3e-27	7.13e-24	Venous
SAR1B	0.0796333	0.153957	1	ns
SEC24A	0.193303	2.17e-05	0.118886	ns
CAMLG	0.0514202	0.355797	1	ns
DDX46	-0.0277724	0.378123	1	ns
C5orf24	-0.136294	0.0271988	1	ns
H2AFY	-0.0456222	0.242403	1	ns
SMAD5	0.0833589	0.0709624	1	ns
SPOCK1	-2.37898	1.57e-293	8.62e-293	Arterial
KLHL3	0.383658	1.4e-20	7.67e-17	ns
HNRNPA0	-0.259403	6.1e-07	0.00333893	ns
FAM13B	-0.0756448	0.0122352	1	ns
KDM3B	0.0597423	0.0823988	1	ns
EGR1	0.0575299	0.417848	1	ns
ETF1	0.255186	7.86e-12	4.3e-08	ns
HSPA9	-0.00883051	0.795909	1	ns
CTNNA1	-0.123545	1.05e-13	5.73e-10	ns
SIL1	0.205992	9.48e-09	5.19e-05	ns
MATR3.1	0.183046	0.00121901	1	ns
PAIP2	0.0886255	0.0456251	1	ns
DNAJC18	-0.268485	9.92e-07	0.00543078	ns
AC142391.1	-0.103926	0.10194	1	ns
UBE2D2	-0.188203	5.1e-10	2.79e-06	ns
NRG2	0.22809	0.00123396	1	ns
PURA	-0.182911	9.35e-06	0.0511873	ns
CYSTM1	-0.305379	2.75e-20	1.51e-16	ns
PFDN1	-0.148623	0.0139602	1	ns
HBEGF	-0.00149243	0.983242	1	ns
HARS	0.0661981	0.186608	1	ns
DIAPH1	-0.139002	2.26e-07	0.00123545	ns
ARAP3	-0.461186	4.86e-50	2.66e-46	ns
PCDH1	-0.666345	2.04e-36	1.12e-32	Arterial
KIAA0141	-0.259438	5.08e-10	2.78e-06	ns
NDFIP1	0.0395137	0.153446	1	ns
ARHGAP26	-0.0707815	4.89e-08	0.000267865	ns
NR3C1	0.0108392	0.688864	1	ns
KCTD16	-3.01851	2.16e-168	1.18e-164	Arterial
PRELID2	-0.178865	2.35e-11	1.28e-07	ns
SH3RF2	-0.668969	1.06e-54	5.83e-51	Arterial
LARS	-0.307758	2.75e-19	1.5e-15	ns
TCERG1	-0.144069	2.74e-06	0.0150196	ns
DPYSL3	-0.786982	1.85e-20	1.01e-16	Arterial
FBXO38	-0.123058	0.00299518	1	ns
ABLIM3	-0.425746	2.95e-34	1.62e-30	ns
AFAP1L1	1.00248	1.22e-44	6.67e-41	Venous
CSNK1A1	0.203138	4.46e-25	2.44e-21	ns
AC021078.1	0.342723	1.33e-21	7.28e-18	ns
ARHGEF37	0.345931	5.73e-10	3.14e-06	ns
SLC26A2	1.48434	3.93e-140	2.15e-136	Venous
HMGXB3	0.0807526	0.143817	1	ns
CD74	-0.372226	6.74e-17	3.69e-13	ns
RPS14	-0.159524	0.000174587	0.955691	ns
NDST1	0.305988	1.11e-09	6.07e-06	ns
SYNPO	-1.06503	2.21e-179	1.21e-175	Arterial
DCTN4	0.0814768	0.0303519	1	ns
GPX3	0.0421083	0.494891	1	ns
TNIP1	0.408599	1.76e-17	9.62e-14	ns
CCDC69	0.86047	6.35e-42	3.48e-38	Venous
SPARC	0.843137	1.09e-79	5.97e-76	Venous
ATOX1	-0.456465	4.07e-15	2.23e-11	ns
G3BP1	-0.388082	1.4e-40	7.69e-37	ns
NMUR2	2.84781	2.18e-170	1.19e-166	Venous
FAM114A2	-0.144857	0.0045809	1	ns
MFAP3	-0.103587	0.0105465	1	ns
GALNT10	-0.234037	2.83e-10	1.55e-06	ns
LARP1	-0.134476	7.3e-07	0.00399762	ns
FAXDC2	0.401709	1.46e-35	8e-32	ns
CNOT8	-0.00631324	0.738135	1	ns
GEMIN5	-0.0500999	0.187587	1	ns
MRPL22	0.783215	3.42e-33	1.87e-29	Venous
CLINT1	0.691074	1.59e-112	8.73e-109	Venous
EBF1	-0.0675028	0.0150486	1	ns
RNF145	0.639924	8.69e-185	4.76e-181	Venous
TTC1	-0.0427743	0.449332	1	ns
PWWP2A	-0.351444	3.41e-11	1.87e-07	ns
SLU7	0.0540242	0.307994	1	ns
AC008415.1	1.9111	3.84e-44	2.1e-40	Venous
RARS	-0.260072	3.75e-06	0.0205138	ns
PANK3	-0.177299	0.000504477	1	ns
SLIT3	-0.922508	5.55e-43	3.04e-39	Arterial
LCP2	-0.844184	1.16e-45	6.35e-42	Arterial
RANBP17	-0.579468	2.79e-13	1.53e-09	Arterial
NPM1	0.101145	0.00406759	1	ns
FGF18	-2.31051	1.13e-175	6.18e-172	Arterial
FBXW11	-0.155829	1.3e-09	7.11e-06	ns
STK10	-1.26246	2.16e-232	1.18e-228	Arterial
UBTD2	-0.80037	4.92e-40	2.69e-36	Arterial
SH3PXD2B	-1.47572	6.44e-191	3.52e-187	Arterial
DUSP1	-0.314158	1.3e-67	7.12e-64	ns
ERGIC1	-0.351762	1.06e-21	5.83e-18	ns
ATP6V0E1	-0.384658	9.97e-33	5.46e-29	ns
CREBRF	0.0134562	0.601696	1	ns
CPEB4	-0.355926	3.45e-33	1.89e-29	ns
SIMC1	-0.474682	2.3e-12	1.26e-08	ns
CLTB	-0.0485691	0.367112	1	ns
FAF2	-0.0458093	0.320591	1	ns
UIMC1	-0.114194	0.000176693	0.967215	ns
ZNF346	0.0106727	0.826336	1	ns
NSD1	-0.24522	5.47e-22	3e-18	ns
PDLIM7	0.0228166	0.660203	1	ns
FAM193B	0.11999	0.00285088	1	ns
PHYKPL	0.210008	6.45e-08	0.00035333	ns
COL23A1	1.38543	2.69e-58	1.47e-54	Venous
CLK4	-0.104681	0.0615409	1	ns
RUFY1	-0.0137681	0.743207	1	ns
HNRNPH1	0.203858	7.48e-28	4.1e-24	ns
CANX	-0.384864	4.01e-33	2.19e-29	ns
MAML1	0.123072	0.0119145	1	ns
SQSTM1	0.52771	6.61e-60	3.62e-56	Venous
TBC1D9B	0.612091	1.37e-28	7.48e-25	Venous
RNF130	-0.12899	0.000785646	1	ns
MAPK9	-0.0510347	0.304689	1	ns
CNOT6	-0.213932	1.21e-05	0.0663723	ns
FLT4	-1.00119	1.01e-70	5.51e-67	Arterial
MGAT1	0.364326	2.29e-16	1.25e-12	ns
BTNL9	0.675255	5.35e-42	2.93e-38	Venous
RACK1	-0.305791	3.53e-13	1.93e-09	ns
DUSP22	0.110496	0.00581157	1	ns
EXOC2	-0.482132	9.11e-83	4.99e-79	ns
FOXC1	-0.406251	5.69e-30	3.12e-26	ns
GMDS	-0.518456	6.3e-217	3.45e-213	Arterial
GMDS-AS1	0.182744	2.53e-09	1.39e-05	ns
WRNIP1	0.772006	5.79e-67	3.17e-63	Venous
SERPINB1	1.47639	3.8e-114	2.08e-110	Venous
SERPINB9	0.137967	0.00279385	1	ns
SERPINB6	-0.420274	6.27e-50	3.43e-46	ns
RIPK1	-0.00294049	0.94557	1	ns
SLC22A23	1.55071	0	0	Venous
PXDC1	0.103293	0.0024062	1	ns
PRPF4B	0.0535768	0.0782608	1	ns
ECI2	0.252249	1.33e-09	7.27e-06	ns
CDYL	0.362452	7.64e-34	4.18e-30	ns
LYRM4	-0.435047	7.65e-13	4.19e-09	ns
FARS2	-0.104653	0.000347374	1	ns
RREB1	0.57563	9.57e-91	5.24e-87	Venous
SSR1	-0.22566	1.13e-05	0.0618086	ns
DSP	0.150995	0.0080333	1	ns
SNRNP48	0.117769	0.0373144	1	ns
BMP6	-2.62757	0	0	Arterial
GCNT2	-0.0108443	0.821373	1	ns
AL139807.1	0.419845	7.58e-26	4.15e-22	ns
NEDD9	0.468021	4.29e-181	2.35e-177	ns
HIVEP1	0.212229	7.68e-11	4.2e-07	ns
EDN1	-0.630557	1.18e-42	6.48e-39	Arterial
PHACTR1	0.532024	5.96e-76	3.26e-72	Venous
GFOD1	-1.46632	0	0	Arterial
SIRT5	-0.329477	4.81e-12	2.63e-08	ns
RANBP9	0.104148	9.62e-05	0.526612	ns
JARID2	0.213242	1.94e-12	1.06e-08	ns
DTNBP1	-0.315473	1.97e-12	1.08e-08	ns
MYLIP	-0.800509	2.77e-43	1.52e-39	Arterial
ATXN1	-0.0931153	4.15e-05	0.227404	ns
CAP2	-0.747167	9.06e-38	4.96e-34	Arterial
NUP153	-0.272759	2.85e-21	1.56e-17	ns
KIF13A	-0.238709	3.42e-23	1.87e-19	ns
KDM1B	-0.359831	1.9e-09	1.04e-05	ns
DEK	0.0294094	0.432207	1	ns
RNF144B	-0.813194	2.41e-226	1.32e-222	Arterial
E2F3	-0.449897	1.15e-19	6.31e-16	ns
CDKAL1	0.114699	5.1e-10	2.79e-06	ns
C6orf62	0.39511	3.33e-38	1.82e-34	ns
RIPOR2	-0.386337	6.22e-19	3.4e-15	ns
CMAHP	0.103744	2.11e-11	1.15e-07	ns
CARMIL1	-0.197147	2.84e-17	1.55e-13	ns
TRIM38	-0.0106954	0.790817	1	ns
HIST1H2AC	-1.83577	0	0	Arterial
HIST1H1E	-0.653441	2.59e-28	1.42e-24	Arterial
HIST1H2BD	-1.18485	1.71e-70	9.37e-67	Arterial
TRIM27	0.0924121	0.0516781	1	ns
HLA-F	0.209252	1.39e-06	0.00758576	ns
HLA-A	-0.234403	4.9e-16	2.68e-12	ns
TRIM26	-0.0238189	0.679575	1	ns
HLA-E	-0.803402	0	0	Arterial
GNL1	-0.0127184	0.795872	1	ns
ABCF1	0.204254	0.00019664	1	ns
PPP1R10	-0.21066	2.49e-12	1.37e-08	ns
TUBB	-0.500725	6.45e-23	3.53e-19	Arterial
FLOT1	-0.496032	1.04e-28	5.71e-25	ns
IER3	1.02348	4.68e-171	2.56e-167	Venous
HLA-C	-0.284899	2.23e-12	1.22e-08	ns
HLA-B	-0.275624	2.08e-40	1.14e-36	ns
PRRC2A	-0.0537005	0.276038	1	ns
HSPA1A	-0.821731	2.16e-173	1.18e-169	Arterial
HSPA1B	-0.814243	1.04e-186	5.71e-183	Arterial
TNXB	0.902221	1.3e-70	7.12e-67	Venous
ATF6B	-0.118397	0.0251175	1	ns
NOTCH4	-0.903183	6.22e-293	3.4e-293	Arterial
HLA-DRB1	0.194975	1.99e-05	0.109169	ns
HLA-DQB1	0.749461	5.53e-35	3.03e-31	Venous
BRD2	0.12962	0.000152411	0.834299	ns
HLA-DPB1	0.137134	0.0171514	1	ns
RPS18	-0.184176	2.85e-05	0.15605	ns
TAPBP	0.0019476	0.956353	1	ns
ITPR3	0.126559	7.75e-05	0.424035	ns
C6orf106	0.0853314	0.0122753	1	ns
UHRF1BP1	0.0724813	0.141044	1	ns
TAF11	0.199626	0.000496233	1	ns
ANKS1A	0.992843	0	0	Venous
PPARD	0.811947	1.45e-133	7.95e-130	Venous
FKBP5	1.0772	0	0	Venous
SRPK1	-0.299944	1.5e-18	8.22e-15	ns
MAPK14	-0.294285	6.16e-23	3.37e-19	ns
KCTD20	0.268841	2.76e-10	1.51e-06	ns
STK38	0.088533	0.00791599	1	ns
SRSF3	-0.0608834	0.0313359	1	ns
CDKN1A	-0.564599	4.51e-77	2.47e-73	Arterial
[truncated: 3,476 more rows]

## Sheet: vEndo1_vEndo2
Negative binomial generalized mixed model, Bonferroni correction
	log2FoldChange	pvalue	adj.P.Val	gene_type
UBE2J2	0.428573	6.73e-07	0.00386777	ns
CCNL2	0.427328	5.71e-21	3.28e-17	ns
VWA1	-0.106751	0.362729	1	ns
SSU72	0.408212	2.14e-06	0.0123175	ns
CDK11B	0.305924	0.00061129	1	ns
SLC35E2B	0.118995	0.203804	1	ns
NADK	-0.0979328	0.221549	1	ns
GNB1	0.113214	0.000156838	0.900878	ns
SKI	0.48443	2.83e-29	1.63e-25	ns
TNFRSF14	-0.00281683	0.97572	1	ns
CEP104	0.247524	0.0111781	1	ns
RPL22	-0.222728	0.0212709	1	ns
DNAJC11	0.288893	0.000440344	1	ns
CAMTA1	-0.131739	9.94e-06	0.0571034	ns
PER3	-0.355981	1.25e-09	7.18e-06	ns
ERRFI1	-1.22774	3.64e-55	2.09e-51	vEndo1
RERE	0.0414529	0.0700261	1	ns
ENO1	-0.523826	6e-10	3.44e-06	vEndo1
MIR34AHG	0.22141	0.0150588	1	ns
H6PD	0.0270306	0.762412	1	ns
SPSB1	-0.483295	3.77e-05	0.21676	ns
SLC25A33	-0.717469	8.19e-15	4.71e-11	vEndo1
CLSTN1	0.0755621	0.329592	1	ns
CTNNBIP1	0.231435	0.0261896	1	ns
UBE4B	0.0104984	0.82985	1	ns
KIF1B	-0.258097	1.16e-11	6.64e-08	ns
PEX14	0.109458	0.148974	1	ns
EXOSC10	0.11871	0.208691	1	ns
MTOR	0.0273979	0.67745	1	ns
MTHFR	0.0644211	0.505611	1	ns
TNFRSF1B	0.397989	1.94e-12	1.12e-08	ns
VPS13D	0.0473092	0.143366	1	ns
DHRS3	-0.725299	1.92e-14	1.1e-10	vEndo1
PRDM2	0.0210503	0.642928	1	ns
KAZN	0.410454	1.71e-10	9.84e-07	ns
DNAJC16	0.157094	0.0978602	1	ns
DDI2	0.366984	2.14e-05	0.122915	ns
PLEKHM2	-0.226738	0.00187888	1	ns
SPEN	-0.150954	0.000183885	1	ns
ZBTB17	-0.100468	0.313899	1	ns
C1orf64	-0.0692314	0.305839	1	ns
FBXO42	-0.0600053	0.243516	1	ns
SZRD1	-1.00611	2.01e-23	1.15e-19	vEndo1
CROCCP3	0.519574	4.87e-09	2.8e-05	vEndo2
CROCC	-0.166157	0.0583183	1	ns
SDHB	0.248301	0.0214686	1	ns
RCC2	0.478127	1.1e-08	6.32e-05	ns
UBR4	-0.0455942	0.268425	1	ns
CAPZB	-0.144402	0.000220724	1	ns
TMCO4	0.243382	0.0287624	1	ns
CDA	0.118461	0.306406	1	ns
HP1BP3	0.199232	1.58e-09	9.06e-06	ns
EIF4G3	0.113982	9.98e-06	0.057304	ns
ECE1	-0.306019	4.41e-14	2.53e-10	ns
ALPL	-0.681252	5.59e-07	0.0032123	vEndo1
USP48	-0.0795976	0.0776317	1	ns
HSPG2	-0.404237	3.36e-25	1.93e-21	ns
CDC42	-0.53745	1.12e-23	6.45e-20	vEndo1
KDM1A	0.0242644	0.68877	1	ns
LUZP1	0.36012	1.42e-11	8.15e-08	ns
HNRNPR	0.384184	4.46e-17	2.56e-13	ns
ASAP3	0.100989	0.210227	1	ns
ID3	-0.17532	0.0276959	1	ns
RPL11	-0.0462377	0.497647	1	ns
PNRC2	-0.458631	2.18e-06	0.01252	ns
SRSF10	-0.163147	0.00514434	1	ns
SRRM1	0.0487349	0.363977	1	ns
CLIC4	-1.51353	0	0	vEndo1
RSRP1	-0.0139024	0.768912	1	ns
TMEM50A	-0.210212	0.0395405	1	ns
TMEM57	0.00478998	0.930966	1	ns
MAN1C1	0.103569	0.121015	1	ns
SELENON	-0.296297	0.003151	1	ns
SH3BGRL3	-0.517278	7.08e-05	0.406411	ns
HMGN2	-0.416397	0.000139866	0.803392	ns
ARID1A	0.752769	6.38e-51	3.67e-47	vEndo2
WDTC1	0.0187753	0.831151	1	ns
WASF2	-0.294897	9.19e-14	5.28e-10	ns
AHDC1	0.203234	0.0136222	1	ns
FGR	0.49182	6.34e-11	3.64e-07	ns
IFI6	-0.153933	0.140125	1	ns
STX12	-0.102587	0.0138534	1	ns
EYA3	0.501779	3.18e-16	1.83e-12	vEndo2
PHACTR4	0.303627	1.4e-10	8.01e-07	ns
TRNAU1AP	0.00540179	0.95104	1	ns
GMEB1	-0.26761	0.0119076	1	ns
YTHDF2	0.498855	3.96e-11	2.28e-07	ns
EPB41	-0.050613	0.347475	1	ns
SRSF4	0.20173	4.14e-09	2.38e-05	ns
PUM1	-0.000598568	0.982681	1	ns
SNRNP40	0.172274	0.0472176	1	ns
ZCCHC17	0.215883	0.00961939	1	ns
TINAGL1	-0.457377	0.000200849	1	ns
PTP4A2	-0.786856	5.4e-45	3.1e-41	vEndo1
KHDRBS1	-0.194494	2.35e-05	0.134904	ns
KPNA6	-0.0779837	0.181947	1	ns
MTMR9LP	0.0567972	0.504366	1	ns
HDAC1	0.365276	5.66e-06	0.0325171	ns
BSDC1	-0.370396	2.95e-08	0.000169227	ns
ZBTB8OS	0.516936	9.04e-12	5.19e-08	vEndo2
RBBP4	0.262215	1.38e-05	0.0794035	ns
KIAA1522	0.605052	3.34e-10	1.92e-06	vEndo2
YARS	-0.258001	0.00546257	1	ns
S100PBP	0.391455	6.67e-11	3.83e-07	ns
RNF19B	-0.765363	1.12e-13	6.42e-10	vEndo1
AK2	-0.203546	0.0364856	1	ns
PHC2	0.0939197	0.125561	1	ns
SFPQ	-0.0813988	0.0275842	1	ns
ZMYM4	0.21474	2.55e-08	0.000146538	ns
KIAA0319L	0.263754	8.41e-08	0.000483081	ns
PSMB2	-0.22383	0.0202248	1	ns
AGO4	0.395731	3.63e-12	2.08e-08	ns
AGO3	0.199463	4.32e-06	0.0247994	ns
THRAP3	0.204736	2.22e-05	0.127471	ns
STK40	0.0791134	0.42161	1	ns
INPP5B	-0.0536041	0.344225	1	ns
AKIRIN1	0.329369	0.000475437	1	ns
MACF1	-0.0798065	5.82e-05	0.334519	ns
PABPC4	-0.0599838	0.458664	1	ns
MFSD2A	1.83157	3.49e-135	2.01e-131	vEndo2
CAP1	0.237877	0.000854165	1	ns
RLF	-0.314284	4.85e-13	2.79e-09	ns
SMAP2	0.531555	1.28e-07	0.000735257	vEndo2
NFYC	0.526452	5.9e-12	3.39e-08	vEndo2
SCMH1	0.00626013	0.913496	1	ns
HIVEP3	0.215376	0.0287127	1	ns
FOXJ3	0.202222	1.22e-06	0.00699539	ns
CCDC30	0.556162	1.13e-06	0.00651315	vEndo2
YBX1	-0.30388	7.07e-05	0.406355	ns
SLC2A1	-0.554729	1.62e-51	9.29e-48	vEndo1
SLC2A1-AS1	0.169555	0.0199284	1	ns
TIE1	-0.460368	6.01e-11	3.45e-07	ns
SZT2	0.366814	2.67e-05	0.153438	ns
ST3GAL3	0.172588	0.00369399	1	ns
ERI3	0.12947	0.0641592	1	ns
RNF220	0.138818	0.00963788	1	ns
RPS8	-0.423743	9.61e-11	5.52e-07	ns
PLK3	-1.25835	5.13e-16	2.94e-12	vEndo1
BTBD19	-0.709121	2.62e-08	0.00015042	vEndo1
EIF2B3	0.53301	7.99e-08	0.000459207	vEndo2
ZSWIM5	0.76251	5.12e-41	2.94e-37	vEndo2
TESK2	0.409015	1.33e-05	0.0761183	ns
PRDX1	-0.345433	0.000599151	1	ns
NASP	0.255911	1.18e-06	0.00676868	ns
GPBP1L1	0.136359	0.000420972	1	ns
MAST2	0.252435	0.000172223	0.989247	ns
PIK3R3	0.0342874	0.635191	1	ns
AL358075.4	0.156572	0.446324	1	ns
LRRC41	-0.0303582	0.76738	1	ns
NSUN4	-0.253915	0.0137027	1	ns
MKNK1	0.194371	0.0309306	1	ns
EFCAB14	0.15605	0.0485843	1	ns
CMPK1	0.256467	0.000372051	1	ns
SPATA6	0.165086	0.0737207	1	ns
FAF1	0.199954	1.51e-10	8.66e-07	ns
RNF11	-0.989918	6.17e-44	3.54e-40	vEndo1
EPS15	-0.0467879	0.152874	1	ns
OSBPL9	-0.111233	0.0040529	1	ns
NRDC	0.308139	3.67e-13	2.11e-09	ns
BTF3L4	0.478887	1.47e-07	0.00084327	ns
ZFYVE9	0.202222	0.000121957	0.700523	ns
ZCCHC11	0.0605293	0.135219	1	ns
ZYG11B	0.51784	1.4e-11	8.07e-08	vEndo2
ECHDC2	0.784872	3.72e-41	2.14e-37	vEndo2
SCP2	0.365741	5.14e-10	2.95e-06	ns
PODN	1.36225	4.08e-71	2.35e-67	vEndo2
LRP8	1.53579	6.16e-78	3.54e-74	vEndo2
NDC1	0.20658	0.0879029	1	ns
HSPB11	0.166348	0.0984809	1	ns
TMEM59	0.0510878	0.403253	1	ns
SSBP3	-0.59516	1.67e-27	9.59e-24	vEndo1
USP24	-0.135846	0.00104822	1	ns
PLPP3	-1.31848	2.49e-19	1.43e-15	vEndo1
DAB1	0.339067	0.00484068	1	ns
MYSM1	0.233972	7.06e-05	0.405596	ns
JUN	-1.16023	4.23e-156	2.43e-152	vEndo1
FGGY	-0.270583	0.00218053	1	ns
NFIA	-0.230078	1.51e-14	8.66e-11	ns
TM2D1	0.297307	1.85e-05	0.106364	ns
PATJ	0.152012	0.00147001	1	ns
DOCK7	0.488218	5.67e-16	3.25e-12	ns
ATG4C	0.2386	0.00508547	1	ns
ITGB3BP	0.148965	0.16486	1	ns
PGM1	-0.572468	8.42e-06	0.0483558	vEndo1
CACHD1	0.256872	3.58e-08	0.000205402	ns
RAVER2	0.201193	0.0209998	1	ns
JAK1	-0.736302	1.67e-82	9.56e-79	vEndo1
AK4	-0.610219	1.66e-11	9.54e-08	vEndo1
DNAJC6	0.281173	0.0354958	1	ns
LEPROT	-0.18061	0.0695065	1	ns
LEPR	0.217497	6.9e-11	3.96e-07	ns
PDE4B	-0.391697	1.11e-07	0.000638696	ns
SGIP1	-0.339277	0.0214539	1	ns
MIER1	-0.147083	0.0011333	1	ns
SLC35D1	0.471812	1.84e-06	0.0105472	ns
SERBP1	-0.00209557	0.972343	1	ns
GNG12	-0.491008	1.58e-09	9.06e-06	ns
GNG12-AS1	-0.163723	0.262667	1	ns
WLS	0.107052	0.104216	1	ns
LRRC40	0.158182	0.0729905	1	ns
SRSF11	-0.0964665	0.00665969	1	ns
ANKRD13C	0.169382	0.000423716	1	ns
ZRANB2	0.2985	1.5e-11	8.62e-08	ns
ACADM	0.566027	4.88e-09	2.81e-05	vEndo2
ST6GALNAC3	0.272813	1.35e-47	7.77e-44	ns
PIGK	0.261461	0.0198437	1	ns
ZZZ3	0.250247	1.68e-07	0.000966158	ns
USP33	0.0688278	0.129174	1	ns
MIGA1	0.0107719	0.849644	1	ns
NEXN	-0.719121	1.42e-06	0.00813636	vEndo1
FUBP1	-0.188232	2.9e-06	0.0166615	ns
DNAJB4	-0.405355	6.02e-05	0.346004	ns
GIPC2	-0.114272	0.0808619	1	ns
IFI44L	0.183433	0.00084147	1	ns
IFI44	0.301212	1.73e-08	9.92e-05	ns
ADGRL4	0.227781	6.51e-09	3.74e-05	ns
ADGRL2	0.319136	1.16e-25	6.66e-22	ns
LINC01725	0.214373	0.0193441	1	ns
PRKACB	0.783256	8.97e-24	5.15e-20	vEndo2
GNG5	-0.536112	5.08e-10	2.92e-06	vEndo1
CTBS	0.453763	1.38e-09	7.95e-06	ns
C1orf52	0.025079	0.778115	1	ns
BCL10	-0.372754	0.001814	1	ns
DDAH1	-1.13177	5.12e-11	2.94e-07	vEndo1
CYR61	-1.80013	1.84e-92	1.06e-88	vEndo1
ZNHIT6	0.285063	0.0003092	1	ns
ODF2L	-0.222284	9.35e-08	0.000537012	ns
SH3GLB1	0.196977	0.00170863	1	ns
SELENOF	0.201206	0.00585062	1	ns
HS2ST1	0.4718	5.84e-07	0.00335709	ns
LMO4	-0.15517	0.146845	1	ns
PKN2	0.226368	1.33e-08	7.63e-05	ns
GTF2B	-0.454324	5.74e-06	0.0329853	ns
KYAT3	0.566106	1.93e-09	1.11e-05	vEndo2
GBP1	-0.711097	2.09e-10	1.2e-06	vEndo1
GBP2	-0.669167	3.75e-36	2.15e-32	vEndo1
GBP4	-0.0185739	0.838343	1	ns
LRRC8B	0.303853	0.000115183	0.661612	ns
ZNF326	-0.112198	0.0722155	1	ns
ZNF644	-0.00129259	0.973264	1	ns
HFM1	0.066326	0.593694	1	ns
CDC7	0.403654	1.64e-05	0.0942815	ns
TGFBR3	-0.979581	7.02e-113	4.03e-109	vEndo1
GLMN	0.102606	0.251325	1	ns
RPAP2	0.289893	2.19e-06	0.0125652	ns
EVI5	0.222656	0.000114586	0.658183	ns
RPL5	-0.368358	1.62e-07	0.0009325	ns
MTF2	0.270324	3.42e-07	0.00196398	ns
TMED5	-0.0582056	0.453469	1	ns
CCDC18-AS1	0.0932937	0.216956	1	ns
FNBP1L	0.494374	6.35e-23	3.65e-19	ns
BCAR3	0.45116	5.47e-23	3.14e-19	ns
ARHGAP29	0.218592	5.08e-15	2.92e-11	ns
ABCD3	-0.389345	8.11e-14	4.66e-10	ns
F3	-1.49047	2.89e-24	1.66e-20	vEndo1
SLC44A3-AS1	0.414501	4.85e-07	0.0027877	ns
CNN3	-0.693276	1.48e-33	8.49e-30	vEndo1
PTBP2	-0.147211	3.66e-05	0.210388	ns
DPYD	0.0563728	0.120939	1	ns
SNX7	0.489749	6.34e-06	0.0364211	ns
PALMD	0.00704336	0.855701	1	ns
AGL	0.326993	0.000660297	1	ns
TRMT13	0.295598	0.00141408	1	ns
RTCA	0.234209	0.0205099	1	ns
CDC14A	0.145415	0.0143444	1	ns
VCAM1	-1.45916	6.55e-53	3.76e-49	vEndo1
SLC30A7	0.0265411	0.652449	1	ns
S1PR1	-0.58149	4.97e-18	2.86e-14	vEndo1
RNPC3	0.519471	1.26e-17	7.25e-14	vEndo2
SLC25A24	0.442653	1.38e-07	0.000790188	ns
PRPF38B	0.109167	0.168219	1	ns
STXBP3	0.221456	0.000545275	1	ns
TAF13	-0.644699	1.58e-06	0.00908571	vEndo1
SARS	-0.362528	7.47e-06	0.0429221	ns
SORT1	0.0828592	0.0178452	1	ns
PSMA5	0.251595	0.00934648	1	ns
GNAI3	0.221924	0.00571623	1	ns
CSF1	-0.275886	0.0702945	1	ns
AHCYL1	-0.0793958	0.243925	1	ns
LAMTOR5-AS1	0.315929	6.24e-05	0.358531	ns
SLC16A4	0.338922	0.000542067	1	ns
DRAM2	0.235026	0.0198065	1	ns
CEPT1	0.471882	1.46e-08	8.38e-05	ns
RAP1A	0.315601	3.46e-12	1.99e-08	ns
KCND3	0.398402	0.000153199	0.879976	ns
AL445426.1	0.438399	5.4e-10	3.1e-06	ns
CTTNBP2NL	-0.471377	2.42e-34	1.39e-30	ns
WNT2B	0.598768	5.27e-12	3.03e-08	vEndo2
ST7L	0.343154	1.59e-07	0.000910739	ns
CAPZA1	-0.128339	0.0150836	1	ns
MOV10	-0.00494555	0.955714	1	ns
RHOC	-0.413872	4.56e-05	0.261718	ns
SLC16A1	1.19087	2.46e-65	1.41e-61	vEndo2
SLC16A1-AS1	1.22767	7.12e-65	4.09e-61	vEndo2
LRIG2	0.419737	2.21e-09	1.27e-05	ns
MAGI3	0.155993	1.98e-05	0.113699	ns
PHTF1	0.423291	1.1e-06	0.00633718	ns
RSBN1	0.580832	8.77e-11	5.04e-07	vEndo2
HIPK1	0.294097	0.000118005	0.677819	ns
TRIM33	0.338593	4.74e-17	2.72e-13	ns
BCAS2	-0.565962	1.03e-13	5.94e-10	vEndo1
DENND2C	0.793358	4.29e-13	2.46e-09	vEndo2
CSDE1	-0.47173	2.27e-26	1.3e-22	ns
ATP1A1	-0.522815	4.76e-32	2.74e-28	vEndo1
CD58	0.815191	3.27e-31	1.88e-27	vEndo2
TTF2	0.350138	3.81e-05	0.218923	ns
MAN1A2	0.345635	8.4e-18	4.82e-14	ns
GDAP2	0.463883	9.1e-09	5.23e-05	ns
AL359915.2	0.505646	2.54e-08	0.000145994	vEndo2
SEC22B	-0.160469	0.102632	1	ns
SRGAP2C	0.741731	1.86e-41	1.07e-37	vEndo2
NBPF15	0.298758	1.9e-05	0.109105	ns
SRGAP2B	0.667827	4.04e-35	2.32e-31	vEndo2
AC241585.2	0.579343	1.57e-13	9.02e-10	vEndo2
RNF115	-0.0661548	0.0473421	1	ns
POLR3C	-1.05833	5.49e-27	3.16e-23	vEndo1
ITGA10	-0.13222	0.0267821	1	ns
RBM8A	-0.488405	1.72e-07	0.000989327	ns
LIX1L	-0.164376	0.0929006	1	ns
TXNIP	-0.672885	6.9e-83	3.96e-79	vEndo1
NBPF12	0.327435	0.000816224	1	ns
CHD1L	-0.239395	0.000198804	1	ns
GPR89B	0.30397	0.00115121	1	ns
NBPF9	0.116899	0.251647	1	ns
AC245297.3	0.148722	0.134399	1	ns
OTUD7B	-0.351159	1.25e-07	0.000720026	ns
VPS45	0.374103	2.84e-07	0.00163021	ns
ANP32E	-0.426639	8.3e-05	0.476875	ns
APH1A	-0.188358	0.0983868	1	ns
C1orf54	-0.013371	0.899014	1	ns
PRPF3	0.154472	0.0252541	1	ns
RPRD2	0.303607	3.21e-10	1.85e-06	ns
ADAMTSL4-AS1	-0.885114	5.09e-27	2.93e-23	vEndo1
MCL1	-0.316532	1.16e-09	6.68e-06	ns
ENSA	0.0694921	0.209026	1	ns
GOLPH3L	0.406906	7.92e-06	0.0455135	ns
ARNT	-0.039219	0.519128	1	ns
SETDB1	0.131923	0.124445	1	ns
CDC42SE1	-0.0492556	0.557607	1	ns
GABPB2	0.189767	0.0606373	1	ns
PIP5K1A	0.0572175	0.1915	1	ns
PI4KB	0.309228	0.000321185	1	ns
POGZ	0.231706	4.1e-08	0.000235323	ns
SNX27	0.277055	0.000513616	1	ns
S100A10	-0.701826	7.98e-12	4.58e-08	vEndo1
S100A11	-0.595313	1.37e-06	0.00788355	vEndo1
S100A6	-1.12738	2.97e-24	1.71e-20	vEndo1
S100A13	-0.426365	0.000329668	1	ns
CHTOP	-0.0958108	0.262602	1	ns
ILF2	-0.334664	0.00378973	1	ns
INTS3	0.0868176	0.123135	1	ns
GATAD2B	0.194479	1.49e-06	0.00856725	ns
RPS27	-0.335849	2.53e-06	0.0145169	ns
NUP210L	0.130816	0.31421	1	ns
TPM3	-0.0310626	0.54457	1	ns
C1orf43	0.302241	0.000787606	1	ns
UBAP2L	-0.0546224	0.329908	1	ns
ATP8B2	0.416822	3.32e-06	0.0190898	ns
IL6R	0.297475	2.14e-16	1.23e-12	ns
SHE	0.195067	1.24e-06	0.00714123	ns
TDRD10	0.24783	5.09e-06	0.0292203	ns
UBE2Q1	-0.144965	0.21747	1	ns
ADAR	0.0436186	0.453091	1	ns
KCNN3	-0.472394	0.000971186	1	ns
SHC1	-0.259432	0.000975156	1	ns
ADAM15	-0.0477148	0.597734	1	ns
EFNA1	-0.0571859	0.467787	1	ns
FDPS	0.208299	0.00320706	1	ns
ASH1L	0.354156	5.78e-35	3.32e-31	ns
YY1AP1	-0.031284	0.588238	1	ns
DAP3	0.402292	7.95e-09	4.56e-05	ns
GON4L	0.20772	1.2e-05	0.0688407	ns
RIT1	-0.674034	1.01e-20	5.8e-17	vEndo1
KIAA0907	-0.326303	3.71e-06	0.0213135	ns
ARHGEF2	0.0406218	0.604561	1	ns
LMNA	-0.206026	0.0257153	1	ns
CCT3	0.527154	2.66e-08	0.000153058	vEndo2
MEF2D	-0.542746	2.31e-09	1.33e-05	vEndo1
NES	0.0964533	0.349887	1	ns
PRCC	0.344377	0.000189993	1	ns
PEAR1	-0.195652	0.0472773	1	ns
ARHGEF11	0.227479	0.000984901	1	ns
KIRREL1	-1.31195	1.71e-13	9.8e-10	vEndo1
IFI16	-0.0378347	0.32613	1	ns
AIM2	0.60145	1.85e-07	0.00106044	vEndo2
CADM3-AS1	0.370353	2.93e-05	0.16848	ns
ACKR1	-0.478393	5.28e-17	3.03e-13	ns
DUSP23	-0.0655752	0.527153	1	ns
TAGLN2	-0.318515	1.65e-06	0.00946324	ns
PEA15	-0.508551	5.24e-06	0.0301095	vEndo1
COPA	-0.202253	0.000166443	0.95605	ns
F11R	-0.370811	0.00120833	1	ns
PFDN2	-0.69802	4.8e-07	0.00275714	vEndo1
NDUFS2	-0.0345675	0.730088	1	ns
SDHC	0.30769	0.000430667	1	ns
ATF6	-0.257049	3.74e-09	2.15e-05	ns
NOS1AP	0.49039	2.61e-06	0.0150194	ns
UHMK1	0.412921	8.24e-11	4.73e-07	ns
UAP1	-0.330635	0.000837864	1	ns
DDR2	-0.132134	0.164738	1	ns
RGS5	-1.86331	1.42e-64	8.13e-61	vEndo1
PBX1	0.25469	8.14e-07	0.00467541	ns
MGST3	0.0627623	0.501818	1	ns
UCK2	0.698859	5.56e-16	3.2e-12	vEndo2
POU2F1	0.0788887	0.101987	1	ns
MPZL1	0.354246	5.43e-07	0.00311759	ns
DCAF6	-0.0710744	0.0944824	1	ns
SFT2D2	-0.138405	0.0368076	1	ns
TBX19	0.173281	0.0758139	1	ns
NME7	0.141871	0.160942	1	ns
SLC19A2	-0.731769	7.42e-08	0.000426138	vEndo1
SELP	-1.06566	7.04e-28	4.04e-24	vEndo1
SELE	-0.811606	6.7e-09	3.85e-05	vEndo1
KIFAP3	0.00658062	0.923738	1	ns
FMO2	-2.0769	2.57e-68	1.48e-64	vEndo1
PRRC2C	-0.38154	4.85e-51	2.79e-47	ns
VAMP4	0.234711	0.00395102	1	ns
DNM3	0.417556	7.64e-56	4.39e-52	ns
SUCO	-0.518484	8.61e-16	4.94e-12	vEndo1
PRDX6	-1.13623	7.48e-45	4.3e-41	vEndo1
KLHL20	0.181259	0.00672361	1	ns
GAS5	-0.130657	0.0178001	1	ns
ZBTB37	0.40133	7.37e-05	0.42314	ns
RC3H1	0.446549	4.79e-24	2.75e-20	ns
RABGAP1L	0.152368	6.07e-06	0.0348875	ns
CACYBP	0.436275	1.81e-08	0.000103994	ns
KIAA0040	0.324393	0.000718596	1	ns
RFWD2	0.140421	2.28e-06	0.0130862	ns
RASAL2	0.270722	4.62e-22	2.65e-18	ns
RALGPS2	0.11558	0.0579091	1	ns
FAM20B	-0.186762	0.0397775	1	ns
ABL2	0.595967	1.47e-30	8.44e-27	vEndo2
SOAT1	0.517402	6.05e-09	3.47e-05	vEndo2
TOR1AIP2	-0.169334	0.00183405	1	ns
TOR1AIP1	-0.103721	0.243082	1	ns
CEP350	0.279375	9.12e-17	5.24e-13	ns
ACBD6	0.370768	5.02e-09	2.88e-05	ns
XPR1	0.105915	0.00385526	1	ns
STX6	0.0677233	0.362036	1	ns
IER5	-1.10345	2.82e-16	1.62e-12	vEndo1
GLUL	-0.974775	5.22e-20	3e-16	vEndo1
DHX9	-0.12728	0.0322099	1	ns
LAMC1	0.329154	8.16e-07	0.00468727	ns
LAMC2	-0.934773	0.0234615	1	ns
SMG7	0.525588	4.27e-15	2.45e-11	vEndo2
ARPC5	-0.172226	0.119233	1	ns
RGL1	-0.700615	1.73e-05	0.0992437	ns
C1orf21	-2.13358	1.37e-169	7.85e-166	vEndo1
EDEM3	0.114262	0.0607483	1	ns
RNF2	0.710578	3.36e-10	1.93e-06	vEndo2
TRMT1L	0.461576	3.87e-07	0.00222189	ns
SWT1	0.28037	0.00481877	1	ns
IVNS1ABP	0.947464	8.86e-31	5.09e-27	vEndo2
TPR	0.040404	0.464648	1	ns
C1orf27	0.0136349	0.816338	1	ns
PTGS2	-0.48242	5.42e-13	3.11e-09	ns
PLA2G4A	0.386729	6.39e-28	3.67e-24	ns
RGS2	-0.692643	1.2e-28	6.87e-25	vEndo1
UCHL5	0.412655	2.29e-06	0.0131792	ns
TROVE2	0.00959598	0.88272	1	ns
CDC73	-0.260726	1.44e-11	8.25e-08	ns
KCNT2	-0.24341	2.69e-08	0.000154745	ns
CFH	0.267421	3.48e-22	2e-18	ns
DENND1B	0.154817	0.0576349	1	ns
NEK7	0.215919	3.51e-09	2.02e-05	ns
MIR181A1HG	1.00558	8.6e-22	4.94e-18	vEndo2
NR5A2	0.534194	6.4e-08	0.000367479	vEndo2
LINC00862	0.547535	6.67e-07	0.00383038	vEndo2
CAMSAP2	0.164395	6.26e-06	0.0359296	ns
NAV1	0.661788	2.76e-23	1.59e-19	vEndo2
IPO9	0.222585	0.00458324	1	ns
PPP1R12B	0.197701	0.00039588	1	ns
KDM5B	-0.242335	8.65e-05	0.496971	ns
BTG2	-1.42979	1.42e-78	8.15e-75	vEndo1
ATP2B4	0.0935624	0.105683	1	ns
SOX13	0.514231	1.17e-10	6.74e-07	vEndo2
PPP1R15B	-0.430837	3.65e-06	0.0209594	ns
PIK3C2B	-0.0685387	0.2191	1	ns
MDM4	0.167579	0.000691048	1	ns
ELK4	0.135112	0.0263883	1	ns
NUCKS1	-0.285342	4.42e-09	2.54e-05	ns
SRGAP2	0.743304	1.15e-96	6.63e-93	vEndo2
MAPKAPK2	0.146626	0.0804234	1	ns
CD55	-0.736263	2.33e-43	1.34e-39	vEndo1
CD46	0.223757	3.99e-07	0.00229191	ns
C1orf132	-0.0100412	0.818985	1	ns
PLXNA2	0.270034	6.98e-10	4.01e-06	ns
HHAT	-0.169504	0.0834841	1	ns
RCOR3	0.0647003	0.251629	1	ns
SLC30A1	0.745295	4.25e-30	2.44e-26	vEndo2
LPGAT1	0.247428	0.000106632	0.612494	ns
PPP2R5A	0.250976	2.97e-09	1.71e-05	ns
ATF3	-1.88925	7.29e-162	4.19e-158	vEndo1
NSL1	0.556403	2.97e-07	0.00170702	vEndo2
ANGEL2	0.164705	0.0299016	1	ns
RPS6KC1	0.530735	3.22e-28	1.85e-24	vEndo2
SMYD2	1.0514	1.75e-32	1e-28	vEndo2
PTPN14	0.175104	3.59e-07	0.00206018	ns
KCTD3	0.144463	0.0490972	1	ns
GPATCH2	0.266363	0.000126065	0.72412	ns
TGFB2	-0.495298	1.11e-11	6.4e-08	ns
LYPLAL1	0.36709	2.64e-09	1.52e-05	ns
EPRS	0.328845	0.000152539	0.876182	ns
IARS2	0.326084	9.29e-05	0.533802	ns
RAB3GAP2	0.0495041	0.264611	1	ns
2023-03-02	0.482673	2.04e-06	0.0117316	ns
MIA3	0.17871	0.00742403	1	ns
AIDA	0.495855	2.83e-09	1.63e-05	ns
CAPN2	-0.181644	0.0317719	1	ns
TP53BP2	-0.546513	1.17e-14	6.71e-11	vEndo1
FBXO28	0.268713	0.000777576	1	ns
NVL	0.215129	0.00570685	1	ns
WDR26	0.0239753	0.596176	1	ns
DNAH14	0.0958378	0.242154	1	ns
LBR	0.0768591	0.299434	1	ns
ENAH	0.0403661	0.433004	1	ns
SRP9	-0.144859	0.129448	1	ns
TMEM63A	0.197174	0.0225004	1	ns
SDE2	-0.723327	1.75e-08	0.000100654	vEndo1
H3F3A	-0.413701	6.8e-10	3.91e-06	ns
ACBD3	0.371929	8.83e-07	0.00507207	ns
ITPKB	1.18441	1.99e-39	1.14e-35	vEndo2
CDC42BPA	0.158188	5.94e-10	3.41e-06	ns
ZNF678	0.214307	0.0617007	1	ns
ARF1	-0.528122	2.5e-13	1.44e-09	vEndo1
GUK1	-0.377046	5.39e-07	0.00309848	ns
OBSCN	0.108283	0.0831159	1	ns
RHOU	-0.341045	0.0040588	1	ns
NUP133	0.296095	0.000639278	1	ns
ABCB10	0.301598	0.00251661	1	ns
GALNT2	0.145356	0.00777295	1	ns
TTC13	0.350357	0.0001284	0.737527	ns
FAM89A	0.823493	2.73e-27	1.57e-23	vEndo2
GNPAT	0.248765	0.00197429	1	ns
EGLN1	-0.319233	1.02e-11	5.84e-08	ns
DISC1	0.355283	3.31e-13	1.9e-09	ns
SIPA1L2	0.451577	2.76e-15	1.58e-11	ns
TARBP1	0.16436	0.1144	1	ns
IRF2BP2	-0.45015	5.7e-11	3.28e-07	ns
TOMM20	-0.347111	0.00153422	1	ns
ARID4B	-0.126887	1.3e-06	0.00746691	ns
B3GALNT2	0.151266	0.115851	1	ns
LYST	-0.210169	2.26e-19	1.3e-15	ns
NID1	-0.251877	0.000625408	1	ns
ERO1B	0.0420941	0.622593	1	ns
LGALS8	-0.110999	0.225116	1	ns
HEATR1	0.187535	0.0281313	1	ns
MTR	-0.0597856	0.267574	1	ns
RYR2	0.0498224	0.686977	1	ns
CEP170	-0.134743	0.00249682	1	ns
SDCCAG8	0.158648	2.91e-05	0.166953	ns
AKT3	-0.341298	2.02e-56	1.16e-52	ns
ZBTB18	-0.354146	4.83e-05	0.277355	ns
ADSS	-0.648662	1.02e-23	5.85e-20	vEndo1
CATSPERE	0.38924	0.000453091	1	ns
DESI2	-0.239544	3.57e-05	0.204904	ns
HNRNPU	-0.523271	9.59e-64	5.51e-60	vEndo1
EFCAB2	0.526016	1.37e-12	7.86e-09	vEndo2
KIF26B	1.01345	5.44e-26	3.12e-22	vEndo2
SMYD3	0.145636	0.000250076	1	ns
CNST	-0.46641	2.06e-16	1.19e-12	ns
AHCTF1	-0.204961	0.000111745	0.641861	ns
ZNF124	0.614776	1.69e-09	9.69e-06	vEndo2
AL390728.6	0.267655	0.00168144	1	ns
AL390728.4	0.300886	7.87e-07	0.00452232	ns
SH3YL1	0.0543609	0.54977	1	ns
SNTG2	0.331293	1.59e-14	9.11e-11	ns
TPO	0.6257	1.57e-08	9.03e-05	vEndo2
EIPR1	0.143577	0.0847494	1	ns
TRAPPC12	0.292765	5.14e-08	0.000295073	ns
RPS7	-0.0359809	0.648684	1	ns
ID2	-1.24706	4.01e-54	2.3e-50	vEndo1
KIDINS220	0.0856791	0.0514083	1	ns
MBOAT2	0.0952753	0.13782	1	ns
ASAP2	-0.0227645	0.626458	1	ns
ITGB1BP1	0.327886	0.000279094	1	ns
ADAM17	-0.643052	3.5e-34	2.01e-30	vEndo1
YWHAQ	-0.570389	1.03e-19	5.92e-16	vEndo1
TAF1B	0.397242	0.000204425	1	ns
GRHL1	0.00348004	0.982116	1	ns
KLF11	-0.70501	3.4e-09	1.95e-05	vEndo1
HPCAL1	0.261231	1.26e-06	0.00724148	ns
NOL10	0.141835	0.0180826	1	ns
PDIA6	-0.876007	7.42e-30	4.26e-26	vEndo1
ROCK2	0.329387	6.14e-18	3.53e-14	ns
LPIN1	0.27306	0.000206186	1	ns
TRIB2	-0.794899	1.89e-27	1.09e-23	vEndo1
NBAS	-0.0433193	0.235752	1	ns
DDX1	0.19715	0.027132	1	ns
SMC6	0.359704	1.6e-08	9.18e-05	ns
LINC01376	0.827469	3.24e-10	1.86e-06	vEndo2
WDR35	0.914399	5.66e-24	3.25e-20	vEndo2
MATN3	1.26639	1.05e-44	6.05e-41	vEndo2
LAPTM4A	-0.0653681	0.288269	1	ns
PUM2	-0.118334	4.29e-05	0.246392	ns
RHOB	-1.13338	3.59e-112	2.06e-108	vEndo1
LDAH	0.416189	2.37e-05	0.136024	ns
KLHL29	-0.742094	9.66e-15	5.55e-11	vEndo1
ATAD2B	0.135063	0.000148633	0.853751	ns
UBXN2A	0.333619	6.52e-05	0.374715	ns
FAM228B	0.616516	4.05e-10	2.33e-06	vEndo2
ITSN2	-0.0477508	0.184009	1	ns
NCOA1	0.450461	1.12e-93	6.41e-90	ns
EFR3B	1.5871	1.18e-84	6.79e-81	vEndo2
DNMT3A	0.33173	4.91e-06	0.028207	ns
DTNB	0.300581	1.32e-07	0.000755525	ns
ASXL2	0.538163	4.93e-24	2.83e-20	vEndo2
RAB10	0.335731	1.27e-11	7.27e-08	ns
HADHA	0.32645	3.97e-05	0.227913	ns
HADHB	0.00115435	0.984484	1	ns
SELENOI	0.387529	4.96e-06	0.0285142	ns
GTF3C2	0.599122	8.72e-10	5.01e-06	vEndo2
NRBP1	0.122302	0.228411	1	ns
MRPL33	-0.14815	0.101626	1	ns
BABAM2	-0.018805	0.525007	1	ns
FOSL2	-0.543959	1.65e-56	9.48e-53	vEndo1
AC104695.3	-0.687357	1.3e-07	0.000747107	vEndo1
PPP1CB	-1.43355	0	0	vEndo1
SPDYA	-1.54934	3.62e-20	2.08e-16	vEndo1
WDR43	0.136858	0.0399933	1	ns
YPEL5	-0.771317	5.29e-24	3.04e-20	vEndo1
LCLAT1	0.360476	0.000168109	0.965616	ns
SPAST	0.444743	7.68e-09	4.41e-05	ns
SLC30A6	0.202026	0.020171	1	ns
YIPF4	0.471204	7.1e-17	4.08e-13	ns
BIRC6	0.108255	6.29e-06	0.0361487	ns
TTC27	0.137537	0.0577432	1	ns
LINC00486	-0.117917	0.0239529	1	ns
LTBP1	0.293929	0.000165802	0.952367	ns
RASGRP3	1.39058	1.11e-29	6.39e-26	vEndo2
CRIM1	-0.504526	7.7e-68	4.42e-64	vEndo1
FEZ2	-0.119383	0.0180704	1	ns
STRN	0.137292	0.00268609	1	ns
HEATR5B	0.147938	0.00295202	1	ns
EIF2AK2	0.374593	6.19e-10	3.56e-06	ns
CEBPZOS	0.0645523	0.540996	1	ns
CEBPZ	-0.141183	0.167502	1	ns
NDUFAF7	0.0437784	0.666553	1	ns
PRKD3	0.167827	0.000171765	0.98662	ns
CYP1B1	-0.56169	7.04e-17	4.04e-13	vEndo1
CYP1B1-AS1	0.124886	0.0864934	1	ns
ATL2	-0.431504	3.79e-26	2.18e-22	ns
HNRNPLL	-0.108164	0.109698	1	ns
SRSF7	-0.635794	6.47e-25	3.71e-21	vEndo1
DHX57	0.172915	0.106426	1	ns
SOS1	0.182474	2.23e-08	0.000128233	ns
MAP4K3	0.358822	3.58e-28	2.06e-24	ns
AC007388.1	0.987725	4.61e-50	2.65e-46	vEndo2
THUMPD2	0.163151	0.0830254	1	ns
EML4	-0.478277	2.25e-15	1.29e-11	ns
MTA3	0.193158	0.00133827	1	ns
ZFP36L2	-0.861877	5.27e-18	3.03e-14	vEndo1
THADA	0.108712	0.013565	1	ns
PLEKHH2	-0.518969	1.77e-15	1.02e-11	vEndo1
DYNC2LI1	0.126037	0.110217	1	ns
LRPPRC	-0.0293137	0.605096	1	ns
PPM1B	-0.243013	6.13e-06	0.0351976	ns
PREPL	-0.376701	2.83e-09	1.63e-05	ns
CAMKMT	0.341203	1.63e-11	9.35e-08	ns
SRBD1	0.426452	2.51e-09	1.44e-05	ns
PRKCE	0.443619	7.41e-21	4.26e-17	ns
EPAS1	0.22744	1.63e-19	9.39e-16	ns
RHOQ	-0.563114	6.73e-11	3.87e-07	vEndo1
PIGF	0.315672	0.00112274	1	ns
SOCS5	0.375613	3.39e-11	1.95e-07	ns
MCFD2	0.309763	0.000331493	1	ns
TTC7A	0.20757	1.17e-06	0.00670287	ns
CALM2	-0.186249	0.0739876	1	ns
BCYRN1	0.109412	0.402169	1	ns
MSH2	0.75486	1.29e-13	7.43e-10	vEndo2
FBXO11	0.192965	3.32e-08	0.000190839	ns
FOXN2	0.538144	2.63e-10	1.51e-06	vEndo2
PPP1R21	0.243615	3.29e-05	0.188903	ns
PSME4	-0.13798	0.00282275	1	ns
ACYP2	0.298027	9.44e-07	0.00542139	ns
SPTBN1	0.251705	9.71e-20	5.57e-16	ns
RTN4	-0.166429	4.08e-05	0.234264	ns
RPS27A	-0.467245	1.21e-06	0.00696443	ns
CCDC88A	0.130519	0.0208676	1	ns
CFAP36	-0.101917	0.2615	1	ns
PPP4R3B	0.203184	4.24e-06	0.0243803	ns
PNPT1	0.235752	0.00427877	1	ns
EFEMP1	-0.670176	2.89e-18	1.66e-14	vEndo1
AC007743.1	0.0517038	0.592451	1	ns
VRK2	0.358938	4.4e-12	2.53e-08	ns
FANCL	0.349918	1.35e-14	7.75e-11	ns
PAPOLG	0.339244	1.09e-05	0.0626932	ns
REL	-0.957245	8.22e-51	4.72e-47	vEndo1
PUS10	0.397182	2.39e-08	0.000137525	ns
PEX13	0.306806	0.0010682	1	ns
KIAA1841	0.592642	1.36e-13	7.83e-10	vEndo2
AHSA2	0.30052	5.64e-05	0.324137	ns
USP34	0.0986907	8.12e-06	0.0466205	ns
XPO1	-0.414951	8.38e-27	4.81e-23	ns
CCT4	0.261659	6.53e-05	0.374911	ns
COMMD1	0.387279	5.05e-12	2.9e-08	ns
B3GNT2	-0.295231	0.00813998	1	ns
EHBP1	0.329934	2.27e-11	1.3e-07	ns
WDPCP	0.22913	0.000247877	1	ns
UGP2	0.31227	7.78e-09	4.47e-05	ns
VPS54	0.104298	0.0173352	1	ns
PELI1	-1.17981	3.73e-137	2.14e-133	vEndo1
AFTPH	0.290398	5.14e-06	0.0295475	ns
SERTAD2	-0.730855	2.17e-19	1.25e-15	vEndo1
CEP68	0.324391	0.000572796	1	ns
RAB1A	-0.501013	9.91e-60	5.69e-56	vEndo1
ACTR2	0.372102	1.34e-11	7.67e-08	ns
SPRED2	0.588564	1.44e-17	8.29e-14	vEndo2
CNRIP1	0.387206	3.06e-05	0.175961	ns
APLF	0.578224	5.39e-09	3.1e-05	vEndo2
ARHGAP25	0.362911	0.000311004	1	ns
GFPT1	0.000543981	0.994758	1	ns
AAK1	0.106528	8.37e-05	0.48101	ns
ANXA4	0.211424	0.00169194	1	ns
GMCL1	0.0531794	0.601287	1	ns
MXD1	-1.32189	6.82e-58	3.92e-54	vEndo1
PCBP1-AS1	0.254402	7.52e-06	0.0431866	ns
PCBP1	-0.439033	2.48e-05	0.142619	ns
TIA1	0.271262	0.000524319	1	ns
SNRPG	-0.651565	9.87e-09	5.67e-05	vEndo1
ZNF638	-0.00364541	0.876995	1	ns
DYSF	0.336163	0.00790281	1	ns
EXOC6B	0.152898	5.36e-08	0.000308042	ns
SFXN5	0.359583	3.93e-05	0.225738	ns
RAB11FIP5	-0.338104	4.56e-05	0.261889	ns
ALMS1	0.284661	0.000162105	0.931132	ns
DUSP11	-0.20226	0.0458884	1	ns
STAMBP	0.591035	1.27e-10	7.29e-07	vEndo2
MOB1A	0.181544	0.0517598	1	ns
AC007681.1	0.285803	0.000342282	1	ns
GCFC2	0.339894	8.26e-05	0.474302	ns
CTNNA2	0.220282	0.286435	1	ns
SUCLG1	0.143972	0.115747	1	ns
TRABD2A	0.82451	2.17e-19	1.24e-15	vEndo2
TMSB10	-0.408253	1.71e-20	9.84e-17	ns
KCMF1	0.321764	2.02e-10	1.16e-06	ns
TCF7L1	-0.184433	0.000640836	1	ns
TGOLN2	-0.00754286	0.896569	1	ns
ELMOD3	0.213266	0.0284142	1	ns
MAT2A	-0.604631	9.72e-09	5.58e-05	vEndo1
ATOH8	0.959594	2.51e-33	1.44e-29	vEndo2
PTCD3	0.312546	1.29e-05	0.0740057	ns
IMMT	0.267071	0.000818187	1	ns
KDM3A	-0.241382	2.15e-06	0.0123407	ns
RMND5A	0.275583	0.00622362	1	ns
EIF2AK3	-0.791978	6.76e-30	3.88e-26	vEndo1
MRPS5	0.177063	0.0162825	1	ns
ANKRD36C	0.170869	0.0374868	1	ns
STARD7	0.318761	0.000260356	1	ns
SNRNP200	0.0923863	0.34998	1	ns
ARID5A	-1.2954	2.88e-105	1.66e-101	vEndo1
KANSL3	0.151688	0.0292266	1	ns
ANKRD36	0.105205	0.0470721	1	ns
ANKRD36B	0.163054	0.0335247	1	ns
ACTR1B	0.207192	0.0310352	1	ns
LINC01125	0.688873	1.85e-13	1.07e-09	vEndo2
TMEM131	0.301981	2.66e-18	1.53e-14	ns
INPP4A	-0.192505	0.0016408	1	ns
MGAT4A	0.303712	3.33e-11	1.91e-07	ns
AC079447.1	0.399558	0.00316211	1	ns
EIF5B	0.295124	2.91e-05	0.16734	ns
REV1	0.165209	0.000702264	1	ns
AFF3	1.30926	1.09e-107	6.26e-104	vEndo2
NPAS2	0.368145	6.33e-19	3.64e-15	ns
RPL31	-0.051929	0.561144	1	ns
TBC1D8	0.112785	0.0427234	1	ns
RNF149	-0.0188894	0.732031	1	ns
MAP4K4	0.323061	1.75e-14	1e-10	ns
IL1R1	-0.957959	1.04e-179	5.98e-176	vEndo1
IL1RL1	-0.439644	3.12e-11	1.79e-07	ns
IL18R1	-0.125373	0.00193452	1	ns
MRPS9	0.405777	0.000682305	1	ns
NCK2	0.740834	2.88e-19	1.66e-15	vEndo2
UXS1	0.666269	2.42e-10	1.39e-06	vEndo2
GCC2	0.192138	0.0017522	1	ns
LIMS1	0.221124	4.8e-06	0.0275794	ns
RANBP2	-0.106721	0.013018	1	ns
SH3RF3	-0.444608	9.84e-25	5.65e-21	ns
2023-09-10	0.147636	0.0442247	1	ns
MIR4435-2HG	0.601516	6.66e-12	3.83e-08	vEndo2
ANAPC1	-0.05416	0.549726	1	ns
MERTK	0.38261	2.14e-09	1.23e-05	ns
TMEM87B	0.368367	2.6e-19	1.5e-15	ns
ZC3H6	0.0759146	0.242198	1	ns
RGPD8	-0.0340441	0.71135	1	ns
TTL	0.494791	2.37e-09	1.36e-05	ns
SLC20A1	-0.0343073	0.611459	1	ns
PAX8-AS1	0.304567	0.00225145	1	ns
SLC35F5	0.211036	8.79e-05	0.505072	ns
ACTR3	-0.926707	3.78e-101	2.17e-97	vEndo1
DDX18	-0.138036	0.180723	1	ns
CCDC93	0.00367268	0.948447	1	ns
INSIG2	-0.98893	3.07e-22	1.76e-18	vEndo1
PTPN4	0.23888	8.26e-05	0.474692	ns
EPB41L5	0.117462	0.0263855	1	ns
RALB	0.96156	7.53e-29	4.33e-25	vEndo2
CLASP1	-0.00570237	0.841976	1	ns
MAP3K2	-0.139116	0.00130165	1	ns
IWS1	0.24774	7.81e-06	0.0448617	ns
LIMS2	0.0182826	0.612706	1	ns
WDR33	0.291264	5.73e-12	3.29e-08	ns
SAP130	0.257921	0.00911909	1	ns
UGGT1	0.255827	6.17e-05	0.354186	ns
FAM168B	-0.0649395	0.304803	1	ns
PLEKHB2	-0.194772	0.0316881	1	ns
MGAT5	0.644596	1.38e-34	7.95e-31	vEndo2
CCNT2	0.0225878	0.650643	1	ns
RAB3GAP1	0.160387	9.24e-06	0.0530594	ns
ZRANB3	0.423883	5.15e-05	0.296048	ns
R3HDM1	0.421947	2.26e-17	1.3e-13	ns
UBXN4	-0.0308499	0.45242	1	ns
DARS	0.0838786	0.160555	1	ns
AC114763.1	0.417237	0.00055276	1	ns
SPOPL	0.327083	5.21e-06	0.029931	ns
LRP1B	-0.580814	8.3e-06	0.0476861	vEndo1
KYNU	0.634148	3.36e-15	1.93e-11	vEndo2
GTDC1	0.0840063	0.430778	1	ns
ZEB2	-0.675312	4.62e-08	0.000265115	vEndo1
ACVR2A	1.11393	9.41e-63	5.4e-59	vEndo2
ORC4	0.247283	0.000363185	1	ns
MBD5	0.0886281	0.00214496	1	ns
EPC2	0.834518	1.58e-50	9.06e-47	vEndo2
MMADHC	0.0798325	0.397718	1	ns
AC007364.1	0.138219	0.414659	1	ns
RND3	-0.86062	7.9e-38	4.54e-34	vEndo1
AC023469.1	0.0953827	0.309105	1	ns
RIF1	0.0650982	0.252071	1	ns
ARL5A	0.294446	0.000108349	0.622359	ns
STAM2	0.161392	0.0238464	1	ns
FMNL2	-0.945126	6.22e-134	3.57e-130	vEndo1
PRPF40A	0.390468	4.22e-12	2.42e-08	ns
ARL6IP6	0.492124	4.25e-08	0.000243865	ns
LINC01876	-0.0682349	0.690267	1	ns
NR4A2	-1.44317	4.72e-21	2.71e-17	vEndo1
GPD2	-0.0351088	0.567367	1	ns
ACVR1	0.434661	4.3e-31	2.47e-27	ns
CCDC148	0.489021	0.000248619	1	ns
PKP4	0.156375	8.31e-09	4.78e-05	ns
TANC1	0.230655	1.47e-18	8.45e-15	ns
WDSUB1	0.122301	0.138897	1	ns
BAZ2B	0.0673736	0.00776305	1	ns
2023-03-07	0.0197859	0.575099	1	ns
PLA2R1	0.125383	0.188412	1	ns
RBMS1	0.534045	3.41e-56	1.96e-52	vEndo2
TANK	0.280149	1.15e-06	0.00657802	ns
PSMD14	0.441861	1.15e-09	6.62e-06	ns
IFIH1	-0.351921	2.36e-06	0.0135612	ns
GCA	0.144598	0.118182	1	ns
GRB14	0.707985	4.75e-10	2.73e-06	vEndo2
COBLL1	0.314225	6.43e-28	3.69e-24	ns
AC019197.1	0.929224	1.15e-21	6.59e-18	vEndo2
SCN2A	1.02063	3.65e-15	2.1e-11	vEndo2
CSRNP3	-1.33702	5.61e-13	3.22e-09	vEndo1
TTC21B	0.243468	0.000471492	1	ns
AC073050.1	-0.465389	0.00299601	1	ns
STK39	0.694643	9.28e-11	5.33e-07	vEndo2
CERS6	-0.261085	0.000353266	1	ns
NOSTRIN	0.692752	7.8e-70	4.48e-66	vEndo2
FASTKD1	0.433022	3.98e-08	0.000228765	ns
PPIG	-0.0336748	0.456035	1	ns
SSB	-0.0919096	0.380592	1	ns
UBR3	0.14525	8.84e-06	0.0507693	ns
TLK1	0.145713	0.000279162	1	ns
METTL8	0.281545	0.00987501	1	ns
CYBRD1	-1.06995	6.35e-17	3.65e-13	vEndo1
DYNC1I2	0.136747	0.00868853	1	ns
SLC25A12	-0.00168662	0.980188	1	ns
HAT1	-0.0977917	0.206298	1	ns
ITGA6	0.954626	2.95e-95	1.69e-91	vEndo2
AC078883.1	0.633658	4.96e-13	2.85e-09	vEndo2
PDK1	-0.333133	1.3e-10	7.44e-07	ns
RAPGEF4	-0.401133	2.58e-43	1.48e-39	ns
MAP3K20	-0.0244576	0.573098	1	ns
SP3	0.242093	3.87e-05	0.222206	ns
OLA1	0.213079	2.9e-05	0.16677	ns
CIR1	0.339608	5.48e-05	0.315015	ns
WIPF1	0.586889	1.34e-15	7.72e-12	vEndo2
CHN1	-0.357883	4.49e-22	2.58e-18	ns
ATF2	-0.0920525	0.0188514	1	ns
LNPK	0.0572164	0.563536	1	ns
MTX2	0.17043	0.00511126	1	ns
HNRNPA3	-0.274781	3.06e-11	1.76e-07	ns
NFE2L2	0.020803	0.614623	1	ns
AGPS	0.513084	4.97e-13	2.85e-09	vEndo2
AC009948.1	0.0562401	0.578471	1	ns
PRKRA	-0.222783	0.0278136	1	ns
PLEKHA3	0.362996	6.86e-05	0.393857	ns
TTN-AS1	0.345648	1.54e-07	0.000883591	ns
SESTD1	0.106888	0.000780487	1	ns
ZNF385B	1.41216	1.74e-40	1e-36	vEndo2
CWC22	0.42275	4.71e-06	0.0270542	ns
UBE2E3	0.369187	2.14e-06	0.0122915	ns
SSFA2	-0.0622367	0.132265	1	ns
DNAJC10	0.156302	0.0517728	1	ns
NCKAP1	-0.00698409	0.800212	1	ns
LINC01473	-0.162746	0.229376	1	ns
ZC3H15	-0.378516	6.04e-10	3.47e-06	ns
ITGAV	-0.242834	2.81e-15	1.61e-11	ns
AC007319.1	-0.117213	0.153737	1	ns
CALCRL	-1.03961	1.8e-186	1.03e-182	vEndo1
TFPI	-0.819776	4.44e-65	2.55e-61	vEndo1
GULP1	-0.277979	2.51e-07	0.00144293	ns
COL3A1	-2.26853	4.62e-15	2.65e-11	vEndo1
COL5A2	-0.702697	5.25e-13	3.02e-09	vEndo1
WDR75	0.401996	2.35e-07	0.00134902	ns
ANKAR	0.506069	2.48e-10	1.43e-06	vEndo2
PMS1	0.545583	2.68e-14	1.54e-10	vEndo2
HIBCH	0.149865	0.00187163	1	ns
INPP1	-0.32737	0.00160483	1	ns
MFSD6	0.437853	5.82e-06	0.0334502	ns
NAB1	0.309584	0.000172151	0.988834	ns
GLS	-0.626016	3.55e-62	2.04e-58	vEndo1
STAT1	0.488714	1.37e-11	7.87e-08	ns
MYO1B	0.120549	0.0287261	1	ns
CAVIN2	-0.0648668	0.412213	1	ns
AC098617.1	-0.035906	0.751709	1	ns
SLC39A10	1.74533	3.25e-288	1.86e-284	vEndo2
GTF3C3	0.282237	0.000315116	1	ns
PGAP1	0.0513998	0.645509	1	ns
ANKRD44	0.444189	1.19e-12	6.85e-09	ns
SF3B1	0.0208965	0.652409	1	ns
COQ10B	-0.107344	0.261336	1	ns
HSPD1	0.389747	3.41e-11	1.96e-07	ns
HSPE1	0.67884	9.89e-14	5.68e-10	vEndo2
HSPE1-MOB4	1.02505	4.06e-17	2.33e-13	vEndo2
RFTN2	-0.159598	0.0661088	1	ns
AC011997.1	1.19069	3.29e-53	1.89e-49	vEndo2
PLCL1	0.857508	3.07e-12	1.76e-08	vEndo2
SPATS2L	0.444642	6.1e-17	3.51e-13	ns
BZW1	-0.215502	0.0153209	1	ns
CLK1	-0.177643	7.16e-08	0.000411039	ns
ORC2	0.0149546	0.832559	1	ns
FAM126B	0.0606748	0.243543	1	ns
CFLAR	0.0136762	0.592081	1	ns
CASP10	0.372965	2.04e-09	1.17e-05	ns
TRAK2	0.390119	5.54e-07	0.0031814	ns
ALS2	0.325113	5.4e-07	0.00310338	ns
SUMO1	-0.117411	0.202912	1	ns
NOP58	-0.17431	0.00259699	1	ns
BMPR2	0.426577	8.91e-75	5.12e-71	ns
FAM117B	-0.276109	0.000525454	1	ns
CARF	0.488926	2.63e-07	0.00151089	ns
NBEAL1	-0.0787535	0.0665888	1	ns
CYP20A1	0.322473	7.32e-07	0.00420362	ns
ABI2	0.374173	2.68e-11	1.54e-07	ns
RAPH1	0.409573	1.15e-15	6.6e-12	ns
PARD3B	-0.170428	0.000118611	0.681304	ns
NRP2	0.18019	0.0127681	1	ns
INO80D	0.337078	2.44e-11	1.4e-07	ns
NDUFS1	0.310278	5.92e-07	0.00339993	ns
KLF7	-1.09999	1.15e-138	6.62e-135	vEndo1
CREB1	0.434985	2.9e-12	1.66e-08	ns
CCNYL1	-0.102443	0.188778	1	ns
PLEKHM3	0.140428	0.0788751	1	ns
PIKFYVE	0.146046	0.00168242	1	ns
MAP2	-1.22352	7.32e-27	4.2e-23	vEndo1
KANSL1L	0.326253	2.48e-11	1.42e-07	ns
IKZF2	0.373223	0.00362095	1	ns
SPAG16	0.334627	0.000250852	1	ns
BARD1	0.0946944	0.303568	1	ns
FN1	-0.640561	1.08e-49	6.2e-46	vEndo1
LINC00607	-0.479267	4.07e-13	2.34e-09	ns
XRCC5	0.362392	2.24e-16	1.29e-12	ns
SMARCAL1	0.208235	0.060928	1	ns
RPL37A	0.00574584	0.921584	1	ns
IGFBP5	-0.913673	1.5e-07	0.000861321	vEndo1
TNS1	-0.239347	7.43e-10	4.27e-06	ns
ARPC2	-0.546405	1.71e-24	9.84e-21	vEndo1
TMBIM1	-0.885545	6.99e-16	4.01e-12	vEndo1
USP37	0.0891716	0.1665	1	ns
CNOT9	-0.224468	0.00151472	1	ns
EPHA4	-0.0746259	0.0782135	1	ns
SGPP2	1.68105	2.56e-93	1.47e-89	vEndo2
FARSB	0.18391	0.0741864	1	ns
ACSL3	0.352902	1.09e-12	6.26e-09	ns
WDFY1	0.0370816	0.502469	1	ns
CUL3	0.0766166	0.0336742	1	ns
RHBDD1	0.270301	0.000123687	0.710461	ns
MFF	0.370902	1.71e-05	0.0979748	ns
AGFG1	0.191004	1e-10	5.77e-07	ns
C2orf83	2.15203	5.26e-99	3.02e-95	vEndo2
SLC19A3	1.40427	8.75e-181	5.03e-177	vEndo2
TRIP12	0.109142	0.000454643	1	ns
SP110	0.481049	1.04e-09	5.99e-06	ns
SP140L	0.335935	0.000100497	0.577254	ns
SP100	0.184796	3.09e-07	0.0017773	ns
CAB39	0.411343	5.03e-15	2.89e-11	ns
PSMD1	0.278361	3.15e-07	0.00181128	ns
ARMC9	0.0255259	0.770227	1	ns
NCL	-0.143959	0.0216207	1	ns
PTMA	-1.23513	3.49e-230	2e-226	vEndo1
DIS3L2	0.453153	2.79e-17	1.6e-13	ns
GIGYF2	0.19214	1.42e-07	0.000817196	ns
INPP5D	0.660785	3.32e-29	1.91e-25	vEndo2
USP40	0.205999	0.000250167	1	ns
SH3BP4	0.880495	1.3e-55	7.44e-52	vEndo2
AGAP1	0.400749	3.39e-23	1.94e-19	ns
IQCA1	-0.237008	0.00679543	1	ns
ACKR3	-0.656605	2.55e-06	0.0146464	vEndo1
LRRFIP1	-0.552413	2.2e-42	1.26e-38	vEndo1
ILKAP	0.0104893	0.868512	1	ns
PER2	-1.19744	7.49e-21	4.3e-17	vEndo1
TRAF3IP1	0.504529	1.71e-07	0.000983814	vEndo2
HDAC4	0.31208	1.75e-15	1e-11	ns
NDUFA10	0.172518	0.00220748	1	ns
SNED1	0.0302696	0.388405	1	ns
HDLBP	-0.380601	4.62e-11	2.65e-07	ns
2023-09-02	-0.235694	5.91e-08	0.000339226	ns
FARP2	0.0532039	0.440676	1	ns
ATG4B	0.166269	0.0126388	1	ns
LINC01881	-0.0409835	0.715006	1	ns
LINC01266	1.15521	1.12e-15	6.42e-12	vEndo2
TRNT1	0.231911	0.0154841	1	ns
CRBN	0.241865	2.63e-07	0.00150798	ns
AC034195.1	0.381237	0.00706839	1	ns
SUMF1	0.0954284	0.121259	1	ns
ITPR1	-0.499411	6.34e-13	3.64e-09	ns
AC018816.1	0.918806	8.06e-20	4.63e-16	vEndo2
BHLHE40	-0.619421	1.88e-36	1.08e-32	vEndo1
ARL8B	0.0226354	0.657843	1	ns
EDEM1	-0.101322	0.264614	1	ns
AC069277.1	0.591393	0.00342834	1	ns
LMCD1-AS1	0.359404	0.0111362	1	ns
LMCD1	0.4821	3.48e-10	2e-06	ns
RAD18	0.548143	2.03e-08	0.000116816	vEndo2
THUMPD3-AS1	-0.207387	0.0264684	1	ns
SETD5	0.0846509	0.00435053	1	ns
MTMR14	0.380605	5.34e-06	0.0306826	ns
CRELD1	-0.13268	0.17287	1	ns
VHL	0.00815278	0.935742	1	ns
IRAK2	-1.54125	4.76e-46	2.73e-42	vEndo1
ATG7	0.216775	7.85e-08	0.000451168	ns
VGLL4	-0.127049	0.00090806	1	ns
TAMM41	0.196848	0.00676474	1	ns
PPARG	-1.19134	3.47e-15	1.99e-11	vEndo1
TSEN2	0.326362	0.00205061	1	ns
RAF1	0.0285649	0.538415	1	ns
RPL32	-0.475423	5.89e-10	3.38e-06	ns
IQSEC1	0.254071	8.87e-10	5.1e-06	ns
XPC	0.0576875	0.428688	1	ns
SLC6A6	0.266585	0.000117648	0.675769	ns
FGD5	-0.0960186	0.0154873	1	ns
FGD5-AS1	0.0416103	0.694514	1	ns
NR2C2	0.201573	0.000105238	0.60449	ns
RBSN	0.108347	0.269436	1	ns
CAPN7	-0.107924	0.0286825	1	ns
SH3BP5	-0.69934	2.81e-25	1.61e-21	vEndo1
HACL1	0.0764957	0.341768	1	ns
ANKRD28	-0.286655	5.02e-10	2.88e-06	ns
GALNT15	-0.145003	0.000325678	1	ns
OXNAD1	0.567499	1.24e-09	7.12e-06	vEndo2
RFTN1	1.14582	1.57e-26	9.04e-23	vEndo2
TBC1D5	0.0672972	0.0340112	1	ns
RAB5A	-0.215393	8.59e-05	0.493637	ns
KAT2B	0.141674	0.013255	1	ns
SGO1-AS1	0.207847	0.0477879	1	ns
ZNF385D	0.0577339	0.325506	1	ns
UBE2E2	-0.258927	4.21e-10	2.42e-06	ns
UBE2E1	-0.0727436	0.137881	1	ns
RPL15	-0.566869	2.63e-13	1.51e-09	vEndo1
NR1D2	-0.83013	3.7e-42	2.13e-38	vEndo1
THRB	-0.788819	2.67e-22	1.53e-18	vEndo1
RARB	-1.03872	1.46e-60	8.36e-57	vEndo1
TOP2B	-0.207653	1.01e-05	0.0579717	ns
NGLY1	-0.394621	1.34e-12	7.7e-09	ns
NEK10	-0.0465574	0.769847	1	ns
SLC4A7	-0.529461	3.61e-19	2.08e-15	vEndo1
CMC1	0.122628	0.100148	1	ns
AZI2	-0.431964	5.87e-08	0.00033712	ns
RBMS3	0.0335736	0.302451	1	ns
RBMS3-AS3	-0.0880352	0.31225	1	ns
TGFBR2	0.210123	2.97e-07	0.00170875	ns
STT3B	0.393708	8.11e-16	4.66e-12	ns
OSBPL10	0.532652	3.52e-21	2.02e-17	vEndo2
GPD1L	0.734201	1.49e-20	8.54e-17	vEndo2
CMTM8	0.777544	4.24e-53	2.44e-49	vEndo2
CMTM7	0.345836	0.00132405	1	ns
CMTM6	0.0848202	0.324481	1	ns
DYNC1LI1	0.582578	7.56e-13	4.34e-09	vEndo2
CNOT10	0.108442	0.149021	1	ns
GLB1	0.187751	0.0441281	1	ns
FBXL2	0.540306	2.32e-05	0.13313	ns
UBP1	0.311305	8.23e-07	0.00472834	ns
CLASP2	0.0905826	0.0310945	1	ns
PDCD6IP	0.209262	3.72e-08	0.000213554	ns
TRANK1	0.179386	0.062932	1	ns
EPM2AIP1	0.204736	0.0178012	1	ns
MLH1	0.0907011	0.354797	1	ns
LRRFIP2	-0.368581	6.52e-20	3.74e-16	ns
GOLGA4	-0.389767	8.62e-36	4.95e-32	ns
ITGA9	-0.406032	0.000272777	1	ns
OXSR1	0.111935	0.0418693	1	ns
WDR48	-0.486911	1.56e-13	8.96e-10	ns
CSRNP1	-0.975192	2.15e-21	1.23e-17	vEndo1
RPSA	-0.150541	0.136826	1	ns
MYRIP	0.142443	2.59e-09	1.49e-05	ns
RPL14	-0.446081	1.69e-06	0.00969603	ns
ZNF621	0.448966	1.42e-10	8.17e-07	ns
CTNNB1	-0.34218	6.62e-25	3.8e-21	ns
ULK4	0.109388	0.0842516	1	ns
TRAK1	0.41181	8.98e-13	5.16e-09	ns
SEC22C	0.207601	0.0198167	1	ns
NKTR	-0.122012	4.4e-08	0.000252822	ns
AC006059.1	-0.433868	1.18e-05	0.0680318	ns
SNRK	0.685437	4.22e-38	2.42e-34	vEndo2
ANO10	0.277063	1.17e-07	0.000670902	ns
ABHD5	0.0916497	0.340594	1	ns
TCAIM	0.398369	6.32e-08	0.000362846	ns
ZDHHC3	0.323492	3.23e-07	0.00185454	ns
LARS2	0.12627	0.112144	1	ns
LIMD1	0.552652	1.12e-09	6.46e-06	vEndo2
SACM1L	0.334064	3.32e-06	0.0190837	ns
FYCO1	0.0288783	0.760442	1	ns
AC098613.1	-0.547462	3.47e-06	0.0199269	vEndo1
CCDC12	0.200966	0.0478972	1	ns
SETD2	0.24055	2.17e-13	1.25e-09	ns
KIF9-AS1	0.342214	0.000356435	1	ns
SMARCC1	0.0978731	0.00710489	1	ns
DHX30	0.110514	0.290469	1	ns
MAP4	-0.0841812	0.0132143	1	ns
TMA7	-0.288277	0.00430597	1	ns
SHISA5	0.140375	0.0512368	1	ns
IP6K2	-0.14852	0.0831204	1	ns
PRKAR2A	0.120212	0.0414471	1	ns
ARIH2	0.39647	8.97e-12	5.15e-08	ns
WDR6	0.266984	0.00348235	1	ns
QRICH1	0.0659236	0.295688	1	ns
LAMB2	-0.103679	0.221501	1	ns
USP4	0.399058	8.64e-11	4.97e-07	ns
RHOA	-1.19868	6.13e-109	3.52e-105	vEndo1
IP6K1	0.357601	1.37e-06	0.00784096	ns
RBM6	0.16609	2.81e-08	0.000161475	ns
RBM5	0.0867224	0.0313846	1	ns
SEMA3F	-0.0250906	0.767131	1	ns
GNAI2	-0.0105647	0.837957	1	ns
HYAL2	-0.282839	0.00442322	1	ns
RASSF1	-0.683091	5.47e-16	3.14e-12	vEndo1
MANF	-0.794316	1.78e-10	1.02e-06	vEndo1
DCAF1	-0.0330826	0.672358	1	ns
RAD54L2	0.357966	3.87e-07	0.0022202	ns
RPL29	-0.324288	5.58e-05	0.320397	ns
WDR82	0.0802831	0.297394	1	ns
NISCH	0.0768708	0.279752	1	ns
STAB1	-0.369067	6.59e-07	0.00378584	ns
PBRM1	0.345753	2.55e-13	1.46e-09	ns
NEK4	0.295292	0.00207614	1	ns
SFMBT1	0.502687	3.92e-10	2.25e-06	vEndo2
DCP1A	-0.116926	0.0484608	1	ns
CCDC66	0.439392	1.47e-09	8.45e-06	ns
FAM208A	0.171339	0.000450703	1	ns
ARHGEF3	-0.224755	1.13e-09	6.48e-06	ns
IL17RD	-0.0826773	0.378387	1	ns
APPL1	0.277713	2.37e-06	0.0135954	ns
ARF4	-0.965396	5.15e-32	2.96e-28	vEndo1
DENND6A	-0.00427479	0.93921	1	ns
SLMAP	0.0424116	0.241936	1	ns
FLNB	-0.431368	1.47e-20	8.45e-17	ns
ABHD6	0.355977	0.00174633	1	ns
PXK	0.0258393	0.721382	1	ns
FAM107A	0.341033	4.26e-07	0.00244448	ns
FHIT	0.0645989	0.170601	1	ns
PTPRG	0.456982	8.05e-113	4.62e-109	ns
ATXN7	0.204917	1.33e-05	0.076188	ns
PRICKLE2	0.590268	5.6e-57	3.22e-53	vEndo2
ADAMTS9	-0.136385	0.000834853	1	ns
ADAMTS9-AS2	0.44158	2.69e-17	1.54e-13	ns
MAGI1	-0.00479602	0.876189	1	ns
SLC25A26	0.137461	0.074537	1	ns
LRIG1	-0.99913	6.68e-49	3.84e-45	vEndo1
SUCLG2	0.149549	0.001133	1	ns
SUCLG2-AS1	0.521228	7.76e-07	0.00445781	vEndo2
FAM19A4	0.439403	0.000278261	1	ns
EOGT	-0.112553	0.0372076	1	ns
TMF1	-0.113916	0.0624239	1	ns
UBA3	0.534326	7.52e-14	4.32e-10	vEndo2
ARL6IP5	-0.484507	5.24e-06	0.0301142	ns
FRMD4B	-1.02076	4.31e-27	2.48e-23	vEndo1
FOXP1	-0.0638921	0.00053464	1	ns
RYBP	-0.611622	1.41e-29	8.1e-26	vEndo1
SHQ1	0.263547	0.00111342	1	ns
PPP4R2	0.428201	1.24e-14	7.11e-11	ns
PDZRN3	1.19612	2.73e-127	1.57e-123	vEndo2
ZNF717	0.523346	8.04e-08	0.000461795	vEndo2
ROBO1	-0.702953	2.32e-07	0.00133224	vEndo1
GBE1	-0.160557	0.00640658	1	ns
CHMP2B	-0.577708	2.56e-09	1.47e-05	vEndo1
CGGBP1	0.128339	0.0859653	1	ns
ZNF654	-0.142997	0.00287892	1	ns
PROS1	-0.256606	0.00225274	1	ns
ARL13B	0.239104	0.00534323	1	ns
NSUN3	0.491838	1.14e-06	0.00653378	ns
EPHA6	-0.835769	5.93e-17	3.41e-13	vEndo1
CRYBG3	0.41188	3.36e-18	1.93e-14	ns
CLDND1	-0.266296	0.00175384	1	ns
ST3GAL6	0.221917	3.52e-07	0.00201918	ns
DCBLD2	-0.0783651	0.265301	1	ns
COL8A1	-0.712687	1.33e-28	7.65e-25	vEndo1
CMSS1	-0.150135	0.0174793	1	ns
FILIP1L	-0.441107	0.000690324	1	ns
TBC1D23	-0.184912	0.0012776	1	ns
TFG	-0.45541	2.67e-19	1.53e-15	ns
ABI3BP	-2.11481	5.31e-121	3.05e-117	vEndo1
SENP7	0.0426694	0.301835	1	ns
PCNP	-0.0905322	0.168052	1	ns
ZBTB11	-0.517476	6.43e-10	3.69e-06	vEndo1
RPL24	-0.502584	2.54e-11	1.46e-07	vEndo1
NFKBIZ	-1.4261	1.41e-72	8.07e-69	vEndo1
ALCAM	-0.545587	8.23e-26	4.73e-22	vEndo1
CBLB	-0.26886	1.01e-15	5.78e-12	ns
BBX	0.0418068	0.304835	1	ns
CD47	-0.0883143	0.129624	1	ns
DZIP3	0.0323897	0.788798	1	ns
NECTIN3	0.474129	1.44e-07	0.00082519	ns
PHLDB2	-0.0609798	0.579774	1	ns
CD200	-0.122351	0.336721	1	ns
ATG3	-0.167265	0.0598493	1	ns
BOC	0.529135	6.58e-13	3.78e-09	vEndo2
CFAP44	0.472466	4.47e-07	0.00256588	ns
SPICE1	0.277059	0.00787055	1	ns
USF3	0.145797	0.147984	1	ns
NAA50	-0.325768	2.62e-07	0.00150749	ns
ATP6V1A	0.293243	0.000483505	1	ns
GRAMD1C	0.244484	0.0318229	1	ns
ZBTB20	0.00092137	0.967739	1	ns
LSAMP	0.0313957	0.77391	1	ns
ARHGAP31	0.457779	8e-35	4.6e-31	ns
TMEM39A	-0.421809	0.000412093	1	ns
PLA1A	-0.389315	1.34e-25	7.69e-22	ns
COX17	-0.546454	3.12e-07	0.00179283	vEndo1
GSK3B	0.385402	2.66e-33	1.53e-29	ns
FSTL1	0.115309	0.0741592	1	ns
GOLGB1	0.286778	2.86e-11	1.64e-07	ns
IQCB1	0.316075	9.99e-06	0.0573587	ns
FAM162A	-2.00418	1.33e-47	7.64e-44	vEndo1
KPNA1	-0.0353904	0.424907	1	ns
PARP9	0.352028	2.63e-19	1.51e-15	ns
DTX3L	0.397189	3.82e-07	0.00219495	ns
PARP15	0.207248	0.0353986	1	ns
PARP14	0.211077	3.74e-09	2.15e-05	ns
HSPBAP1	-0.0147188	0.89879	1	ns
DIRC2	-0.0493645	0.592822	1	ns
SEC22A	0.25113	0.00214611	1	ns
HACD2	0.506159	4.58e-09	2.63e-05	vEndo2
CCDC14	0.01311	0.863038	1	ns
KALRN	-0.274255	2.75e-09	1.58e-05	ns
HEG1	0.283533	8.81e-12	5.06e-08	ns
ZNF148	0.460805	4.31e-30	2.48e-26	ns
SNX4	0.231916	0.00112647	1	ns
AC092902.2	-0.00566269	0.962043	1	ns
SLC41A3	-0.259467	0.0111246	1	ns
ZXDC	0.372904	1.77e-10	1.02e-06	ns
CHCHD6	0.0809884	0.535002	1	ns
MGLL	0.858652	3.47e-42	1.99e-38	vEndo2
SEC61A1	-0.0809475	0.347894	1	ns
EEFSEC	0.465754	7.93e-12	4.55e-08	ns
GATA2	-0.217767	0.00456224	1	ns
GATA2-AS1	0.233915	4.47e-05	0.256647	ns
RPN1	-0.538864	6.25e-13	3.59e-09	vEndo1
RAB7A	-1.03009	1.77e-113	1.01e-109	vEndo1
CNBP	-0.119044	0.113219	1	ns
HMCES	-0.56184	1.18e-05	0.0675159	ns
H1FX	-1.01654	1.4e-16	8.04e-13	vEndo1
RPL32P3	0.900763	6.2e-34	3.56e-30	vEndo2
MBD4	-0.234034	0.0186234	1	ns
IFT122	-0.0660935	0.476793	1	ns
PLXND1	0.343945	3.45e-08	0.00019843	ns
TMCC1	0.407296	6.63e-13	3.81e-09	ns
PIK3R4	0.265259	0.00879481	1	ns
ATP2C1	0.198183	1.73e-05	0.0995135	ns
DNAJC13	0.0956164	0.0884768	1	ns
UBA5	-0.0683897	0.384742	1	ns
TMEM108	-2.50611	1.73e-36	9.91e-33	vEndo1
CDV3	-0.726204	5.36e-17	3.08e-13	vEndo1
TOPBP1	0.538208	1.01e-09	5.81e-06	vEndo2
SLCO2A1	-0.427717	5.35e-12	3.08e-08	ns
RYK	0.0806484	0.0894074	1	ns
CEP63	0.367821	6.85e-05	0.393625	ns
PPP2R3A	-0.130654	0.177796	1	ns
MSL2	0.204537	0.01064	1	ns
PCCB	0.151669	0.131931	1	ns
STAG1	0.151682	9.92e-08	0.000569816	ns
SLC35G2	0.219211	0.00187421	1	ns
NCK1	0.1525	0.00949539	1	ns
ARMC8	0.347705	5.95e-12	3.42e-08	ns
MRAS	-0.00733039	0.949696	1	ns
CEP70	0.127733	0.0686055	1	ns
PIK3CB	0.114783	0.0075301	1	ns
COPB2	0.198345	0.0316863	1	ns
SLC25A36	-0.354601	1.05e-08	6.01e-05	ns
ZBTB38	0.163523	1.63e-05	0.0937748	ns
RASA2	0.141641	1.94e-05	0.111251	ns
ATP1B3	-0.484923	3.36e-23	1.93e-19	ns
TFDP2	0.0773484	0.272926	1	ns
GK5	0.359174	0.000867089	1	ns
XRN1	0.233744	1.43e-10	8.22e-07	ns
ATR	0.198982	0.000209431	1	ns
TRPC1	0.124069	0.0359259	1	ns
U2SURP	-0.114377	0.0149557	1	ns
SLC9A9	-0.366789	0.00261022	1	ns
C3orf58	-0.380513	2.28e-05	0.130677	ns
PLOD2	-0.543199	2.45e-28	1.41e-24	vEndo1
PLSCR4	0.138927	0.000444204	1	ns
PLSCR1	0.302571	1.36e-15	7.82e-12	ns
AC092957.1	0.180522	0.00188203	1	ns
ZIC1	0.450834	6.3e-14	3.62e-10	ns
HLTF	0.0797165	0.468288	1	ns
HPS3	0.554246	2.19e-10	1.26e-06	vEndo2
CP	0.570187	3.45e-29	1.98e-25	vEndo2
TM4SF1	-0.208425	0.00459028	1	ns
WWTR1	-0.226633	8.32e-11	4.78e-07	ns
RNF13	0.203883	0.00116111	1	ns
TSC22D2	-0.434923	3.17e-17	1.82e-13	ns
SERP1	-0.173659	0.0407728	1	ns
EIF2A	-0.246767	0.00383148	1	ns
SELENOT	-0.148967	0.061359	1	ns
MBNL1	-0.0811512	0.000702207	1	ns
DHX36	0.0359354	0.47704	1	ns
SLC33A1	0.588575	3.83e-10	2.2e-06	vEndo2
GMPS	0.491595	9.49e-10	5.45e-06	ns
SSR3	0.0231692	0.786634	1	ns
TIPARP	-0.342449	1.36e-09	7.83e-06	ns
CCNL1	-0.666974	8.2e-96	4.71e-92	vEndo1
RSRC1	0.00166628	0.972844	1	ns
GFM1	0.478313	7.87e-08	0.000452273	ns
MFSD1	0.48345	2.44e-07	0.00139891	ns
IQCJ-SCHIP1	-0.480297	2.01e-08	0.000115695	ns
SMC4	-0.07539	0.473367	1	ns
KPNA4	0.297411	8.05e-08	0.000462446	ns
PPM1L	0.705909	2.41e-09	1.38e-05	vEndo2
NMD3	-0.468343	2.65e-10	1.52e-06	ns
WDR49	0.401217	0.00248835	1	ns
PDCD10	0.343526	1.49e-07	0.000858058	ns
GOLIM4	0.0613132	0.299976	1	ns
MECOM	-0.0868682	0.000236785	1	ns
SEC62	-0.57186	9.65e-20	5.54e-16	vEndo1
PHC3	0.221221	5.19e-09	2.98e-05	ns
PRKCI	0.076777	0.216649	1	ns
SKIL	0.0562277	0.378397	1	ns
CLDN11	-0.949285	1.06e-17	6.11e-14	vEndo1
PLD1	-0.571123	4.66e-10	2.68e-06	vEndo1
FNDC3B	-0.399403	1.31e-41	7.54e-38	ns
TNFSF10	-0.055651	0.560005	1	ns
ECT2	0.53112	1.05e-10	6.04e-07	vEndo2
NLGN1	-2.68311	6.86e-105	3.94e-101	vEndo1
NAALADL2	-0.0335325	0.697901	1	ns
TBL1XR1	-0.0714258	0.0523057	1	ns
KCNMB2-AS1	0.241264	0.0621291	1	ns
ZMAT3	-0.00634736	0.943222	1	ns
PIK3CA	-0.16986	0.00097644	1	ns
MFN1	0.226577	0.00349648	1	ns
GNB4	0.0120696	0.72562	1	ns
USP13	-0.390288	1.5e-06	0.0086349	ns
TTC14	0.227353	3.32e-06	0.0190877	ns
FXR1	-0.0750636	0.0519927	1	ns
SOX2-OT	0.194597	0.219221	1	ns
ATP11B	-0.139224	0.0031074	1	ns
DCUN1D1	0.396868	4.66e-07	0.00267571	ns
MCCC1	0.045167	0.605407	1	ns
KLHL24	-0.526286	1.24e-23	7.15e-20	vEndo1
YEATS2	-0.125609	0.0201699	1	ns
ABCC5	0.739856	4.34e-19	2.49e-15	vEndo2
EIF4G1	-0.126013	0.0919164	1	ns
VPS8	0.206897	3.89e-05	0.223659	ns
MAP3K13	-0.29417	1.38e-06	0.0079288	ns
SENP2	0.212848	0.00381038	1	ns
IGF2BP2	-0.101685	0.107104	1	ns
TRA2B	-0.754855	3.4e-97	1.95e-93	vEndo1
DNAJB11	-0.790026	2.59e-14	1.49e-10	vEndo1
EIF4A2	-0.418275	1.97e-17	1.13e-13	ns
ST6GAL1	-0.0806843	0.0120222	1	ns
BCL6	-0.252243	1.11e-06	0.00637369	ns
LPP	-0.323089	1.73e-29	9.95e-26	ns
IL1RAP	0.15274	0.117603	1	ns
CCDC50	-0.127531	0.000279745	1	ns
FGF12	1.05876	1.99e-25	1.14e-21	vEndo2
MB21D2	-1.03738	5.75e-16	3.3e-12	vEndo1
OPA1	0.15982	0.00185198	1	ns
HES1	-0.587563	3.85e-11	2.21e-07	vEndo1
ATP13A3	-0.148586	0.00709411	1	ns
TMEM44	0.397053	1.75e-14	1e-10	ns
LSG1	0.424028	3.47e-06	0.0199337	ns
XXYLT1	0.850985	7.94e-26	4.56e-22	vEndo2
ACAP2	0.289545	8.93e-19	5.13e-15	ns
PPP1R2	-0.269393	2.56e-05	0.147235	ns
LINC00969	0.29128	3.62e-09	2.08e-05	ns
TFRC	0.576246	1.36e-22	7.8e-19	vEndo2
UBXN7	0.619937	1.44e-18	8.25e-15	vEndo2
RNF168	0.113141	0.114364	1	ns
PAK2	0.0811631	0.0650079	1	ns
SENP5	0.133031	0.0171753	1	ns
DLG1	0.020395	0.509581	1	ns
AC132008.2	0.46068	2.23e-17	1.28e-13	ns
RUBCN	0.345006	0.000172071	0.988377	ns
FYTTD1	0.0710767	0.412967	1	ns
LRCH3	0.0662693	0.126164	1	ns
RPL35A	-0.525882	1.56e-09	8.94e-06	vEndo1
ZNF718	0.66846	4.89e-21	2.81e-17	vEndo2
ZNF141	-0.0872715	0.255872	1	ns
ZNF721	0.345272	3.7e-08	0.000212646	ns
PIGG	-0.0596865	0.332987	1	ns
PCGF3	0.271432	6.64e-05	0.38136	ns
AC139887.2	0.193497	0.00321654	1	ns
CPLX1	0.202038	0.00780785	1	ns
GAK	0.163879	0.0002251	1	ns
CTBP1	0.356023	2.12e-05	0.121573	ns
MAEA	0.425266	1.68e-05	0.096708	ns
UVSSA	0.195784	0.00728224	1	ns
SLBP	-0.524545	1.7e-07	0.000978926	vEndo1
NSD2	0.39899	5.32e-13	3.05e-09	ns
NELFA	0.0530798	0.587197	1	ns
POLN	0.347978	0.00151398	1	ns
MXD4	0.152739	0.040129	1	ns
ZFYVE28	0.299446	2.56e-17	1.47e-13	ns
RNF4	-0.0771233	0.216263	1	ns
FAM193A	-0.130018	0.000555565	1	ns
SH3BP2	0.00423469	0.959565	1	ns
ADD1	0.0444729	0.152357	1	ns
HTT	-0.202686	1.48e-05	0.0852785	ns
RGS12	-0.297677	3.88e-07	0.00222621	ns
STX18	0.199126	0.00123813	1	ns
STX18-AS1	-0.0676086	0.636087	1	ns
EVC2	-0.138922	0.146579	1	ns
KIAA0232	0.229831	0.000104855	0.602285	ns
TBC1D14	0.761086	2.28e-19	1.31e-15	vEndo2
GRPEL1	-0.736601	1.51e-07	0.000866271	vEndo1
AFAP1	0.250454	0.000205848	1	ns
ABLIM2	0.754631	1.71e-22	9.83e-19	vEndo2
SH3TC1	0.334981	0.000267245	1	ns
ACOX3	0.100526	0.22985	1	ns
TRMT44	0.125992	0.156845	1	ns
WDR1	-0.570969	1.26e-16	7.22e-13	vEndo1
LINC02360	-0.595062	4.56e-07	0.00261913	vEndo1
RAB28	0.538248	4.18e-14	2.4e-10	vEndo2
BOD1L1	0.324482	2.11e-09	1.21e-05	ns
CPEB2	0.226812	0.000112009	0.643377	ns
AC098829.1	0.254798	0.0586158	1	ns
FBXL5	0.120053	0.00780517	1	ns
TAPT1	0.0855892	0.151586	1	ns
TAPT1-AS1	0.658739	4.01e-17	2.3e-13	vEndo2
LDB2	-0.451647	9.93e-47	5.7e-43	ns
LAP3	0.59049	1.82e-14	1.05e-10	vEndo2
MED28	0.0795856	0.333603	1	ns
LCORL	0.723296	6.91e-39	3.97e-35	vEndo2
PACRGL	0.53181	2.08e-08	0.000119365	vEndo2
KCNIP4	-2.28538	8.57e-41	4.92e-37	vEndo1
DHX15	0.115098	0.00691409	1	ns
CCDC149	0.31959	1.09e-10	6.25e-07	ns
LGI2	0.234844	0.00573212	1	ns
SEPSECS	0.363316	0.000356122	1	ns
ANAPC4	-0.104439	0.149041	1	ns
SEL1L3	-0.272121	0.0362636	1	ns
RBPJ	-0.224037	9.43e-06	0.0541713	ns
TBC1D19	-0.0120217	0.871623	1	ns
STIM2	0.187326	0.000172922	0.993262	ns
PCDH7	-0.210805	0.0296337	1	ns
ARAP2	0.263593	9.92e-07	0.00569596	ns
RELL1	0.526854	3.12e-34	1.79e-30	vEndo2
PGM2	-0.373261	2.07e-05	0.118995	ns
TBC1D1	0.291787	4.25e-11	2.44e-07	ns
KLF3-AS1	0.320468	0.00422948	1	ns
KLF3	0.467441	1.53e-09	8.76e-06	ns
FAM114A1	-0.384514	7.31e-05	0.419616	ns
KLHL5	0.806286	4.14e-52	2.38e-48	vEndo2
WDR19	0.0463913	0.648182	1	ns
RFC1	-0.0802462	0.206017	1	ns
RPL9	-0.433895	8.84e-07	0.0050791	ns
SMIM14	0.139268	0.0142126	1	ns
UBE2K	0.0585309	0.0759661	1	ns
PDS5A	0.104785	0.000479506	1	ns
N4BP2	0.189656	0.0310111	1	ns
RBM47	-0.457503	1.5e-06	0.00864097	ns
APBB2	-0.0857818	0.003349	1	ns
LIMCH1	-0.115954	0.00163177	1	ns
TMEM33	0.544025	5.95e-09	3.42e-05	vEndo2
SLC30A9	0.229028	2.17e-05	0.124592	ns
ATP8A1	-0.305298	7.46e-05	0.428373	ns
KCTD8	1.03306	2.39e-99	1.37e-95	vEndo2
ATP10D	-0.463378	1.08e-34	6.18e-31	ns
NFXL1	0.11081	0.150247	1	ns
TEC	0.207037	0.00176155	1	ns
SLAIN2	0.534279	9.97e-13	5.73e-09	vEndo2
FRYL	-0.0349349	0.119821	1	ns
OCIAD1	0.0729162	0.150228	1	ns
DCUN1D4	-0.215124	0.000100395	0.576668	ns
SCFD2	0.139035	0.0354262	1	ns
CHIC2	-0.117746	0.00322715	1	ns
KIT	0.768003	1.62e-08	9.3e-05	vEndo2
TMEM165	-0.0187655	0.661145	1	ns
CLOCK	0.336528	1.52e-09	8.72e-06	ns
EXOC1	0.242683	1.08e-06	0.0062091	ns
CEP135	0.357201	2.76e-05	0.158603	ns
PAICS	-0.731201	2.89e-06	0.016583	vEndo1
SRP72	0.207243	0.0128813	1	ns
REST	0.203722	0.0187069	1	ns
POLR2B	0.359423	1.38e-08	7.92e-05	ns
IGFBP7	-0.016523	0.735341	1	ns
ADGRL3	-0.309807	5.48e-14	3.15e-10	ns
CENPC	-0.285039	1.77e-09	1.02e-05	ns
UBA6	0.024582	0.589456	1	ns
UBA6-AS1	0.530105	1.15e-05	0.065958	ns
YTHDC1	-0.546193	1.88e-48	1.08e-44	vEndo1
SULT1B1	0.0253919	0.632752	1	ns
RUFY3	0.199157	1.22e-06	0.00702014	ns
GRSF1	0.0481085	0.635306	1	ns
MOB1B	0.203095	0.00891135	1	ns
SLC4A4	-0.204394	0.00546223	1	ns
ADAMTS3	0.154277	0.236178	1	ns
ANKRD17	0.32771	3.44e-34	1.98e-30	ns
CXCL2	-1.24146	1.02e-21	5.88e-18	vEndo1
MTHFD2L	0.177722	0.0784627	1	ns
RCHY1	0.173529	0.0677419	1	ns
G3BP2	-1.19515	2.05e-75	1.18e-71	vEndo1
USO1	0.0509068	0.402333	1	ns
SDAD1	0.155539	0.0826965	1	ns
NUP54	0.0356127	0.640125	1	ns
SCARB2	-0.0712789	0.194237	1	ns
2023-09-11	0.104297	0.156094	1	ns
CCNI	-0.297866	6.08e-09	3.49e-05	ns
CCNG2	-0.288348	0.00400156	1	ns
CNOT6L	-0.184975	8.1e-07	0.00465235	ns
MRPL1	0.734928	1.27e-23	7.29e-20	vEndo2
FRAS1	1.04047	4.31e-20	2.48e-16	vEndo2
ANXA3	-0.0415495	0.396996	1	ns
BMP2K	0.00844819	0.847149	1	ns
PAQR3	-0.616715	8.26e-06	0.0474326	vEndo1
ANTXR2	0.0626395	0.640621	1	ns
RASGEF1B	-0.143556	0.000249756	1	ns
HNRNPD	-0.218263	3.47e-07	0.00199472	ns
HNRNPDL	-0.00333152	0.93499	1	ns
SEC31A	-0.280146	1.09e-09	6.25e-06	ns
LIN54	0.0377847	0.674262	1	ns
HELQ	0.505622	1.07e-06	0.00616322	vEndo2
GPAT3	-0.742627	1.06e-06	0.00609247	vEndo1
WDFY3	0.0949833	0.00232731	1	ns
ARHGAP24	-0.558372	0.000848348	1	ns
AFF1	0.191032	1.03e-10	5.9e-07	ns
HSD17B11	-0.433604	3.64e-05	0.209308	ns
NUDT9	0.174622	0.0670061	1	ns
SPARCL1	-0.212331	2.78e-10	1.6e-06	ns
PKD2	0.0943481	0.0556755	1	ns
ABCG2	0.158568	1.35e-05	0.0774578	ns
PPM1K	0.0490234	0.648196	1	ns
HERC5	-0.443625	2.16e-06	0.0124216	ns
HERC3	0.0413207	0.449581	1	ns
FAM13A	-0.327655	8.44e-08	0.000484865	ns
AC097478.1	0.235659	0.089288	1	ns
SNCA	0.0120366	0.896158	1	ns
MMRN1	-0.502076	5.97e-25	3.43e-21	vEndo1
CCSER1	0.0329614	0.402863	1	ns
SMARCAD1	0.151937	0.0216027	1	ns
PDLIM5	-0.587077	1.28e-57	7.36e-54	vEndo1
BMPR1B	-0.992351	0.000429309	1	ns
UNC5C	1.17273	6.15e-52	3.53e-48	vEndo2
STPG2	0.405527	1.95e-06	0.0112113	ns
RAP1GDS1	0.458423	4.52e-17	2.6e-13	ns
TSPAN5	0.551258	1.42e-23	8.13e-20	vEndo2
EIF4E	0.324054	4.25e-06	0.0244115	ns
METAP1	0.344203	0.000338245	1	ns
DNAJB14	0.203613	0.000100824	0.579131	ns
EMCN	0.297601	8.1e-09	4.65e-05	ns
PPP3CA	0.316538	6.33e-25	3.64e-21	ns
SLC39A8	0.335216	2.47e-07	0.00141734	ns
NFKB1	-0.319969	2.02e-09	1.16e-05	ns
MANBA	0.0397151	0.683296	1	ns
UBE2D3	-0.216191	2.85e-14	1.64e-10	ns
SLC9B2	0.0567692	0.589329	1	ns
TET2	0.303707	4.26e-08	0.000244977	ns
PPA2	0.113172	0.00462062	1	ns
INTS12	-0.317102	0.00535637	1	ns
GSTCD	0.0997888	0.467223	1	ns
NPNT	-0.463447	0.00177496	1	ns
TBCK	0.36711	7.59e-21	4.36e-17	ns
AIMP1	0.0651297	0.517201	1	ns
PAPSS1	0.0576182	0.461234	1	ns
SGMS2	-0.54682	6.08e-05	0.349	ns
LEF1	0.432423	1.22e-31	7e-28	ns
LEF1-AS1	0.511044	5.8e-05	0.333031	ns
RPL34	-0.268869	0.000365906	1	ns
COL25A1	-2.83271	3.22e-84	1.85e-80	vEndo1
SEC24B	-0.126032	0.000338145	1	ns
MCUB	-0.0554904	0.574273	1	ns
PLA2G12A	0.243681	0.0120229	1	ns
CFI	0.296426	2.08e-07	0.00119265	ns
C4orf32	0.115422	0.0580836	1	ns
ALPK1	0.237054	1.2e-06	0.00689686	ns
LARP7	0.222932	0.0262826	1	ns
CAMK2D	-0.40628	8.47e-36	4.87e-32	ns
ARSJ	-1.10109	2.81e-18	1.61e-14	vEndo1
METTL14	0.0811205	0.343052	1	ns
SEC24D	-0.468758	3.77e-14	2.16e-10	ns
SYNPO2	0.26952	0.0110076	1	ns
USP53	-0.199699	1.64e-10	9.39e-07	ns
C4orf3	-0.400983	0.000158006	0.907587	ns
AC093752.1	0.240952	7.26e-07	0.00417299	ns
PRDM5	0.098642	0.272607	1	ns
ANXA5	-0.77872	4.73e-31	2.72e-27	vEndo1
KIAA1109	0.208351	3.6e-12	2.07e-08	ns
SPATA5	0.302334	0.000123254	0.707971	ns
SPRY1	-0.872381	9.31e-10	5.35e-06	vEndo1
ANKRD50	0.00619239	0.955295	1	ns
FAT4	0.190155	0.000682812	1	ns
INTU	0.170209	0.117418	1	ns
HSPA4L	-0.211564	0.00445595	1	ns
MFSD8	0.361449	0.000287903	1	ns
ABHD18	0.320225	1.42e-07	0.00081421	ns
LARP1B	0.238578	0.000385983	1	ns
PGRMC2	-0.510677	6.57e-07	0.00377173	vEndo1
AC108062.1	0.155811	0.184743	1	ns
JADE1	0.463278	3.4e-07	0.00195538	ns
SCLT1	0.330269	8.16e-06	0.0468679	ns
AC079380.1	0.530896	4.8e-05	0.275815	ns
SLC7A11	1.75852	2.42e-97	1.39e-93	vEndo2
AC109927.1	0.921857	1.23e-15	7.05e-12	vEndo2
NOCT	-2.03808	4.13e-25	2.37e-21	vEndo1
ELF2	0.234551	1.77e-20	1.02e-16	ns
NAA15	0.10081	0.0449306	1	ns
RAB33B	-1.15935	1.02e-13	5.86e-10	vEndo1
SETD7	-0.230737	0.000362582	1	ns
MGST2	0.720151	8.74e-27	5.02e-23	vEndo2
MAML3	0.137924	0.016027	1	ns
TBC1D9	-0.452294	4.05e-13	2.32e-09	ns
ZNF330	-0.281679	0.00697084	1	ns
IL15	-0.238329	0.000477885	1	ns
INPP4B	-0.281045	0.0444552	1	ns
USP38	0.0977503	0.323619	1	ns
GAB1	-0.0852263	0.0708873	1	ns
SMARCA5	-0.361767	1.76e-08	0.000101026	ns
GYPA	0.00671626	0.943627	1	ns
ANAPC10	0.371269	3.77e-08	0.000216501	ns
ABCE1	-0.284608	0.000953601	1	ns
OTUD4	-0.416144	1.24e-12	7.12e-09	ns
SMAD1	0.762782	1.01e-53	5.78e-50	vEndo2
SLC10A7	0.146071	0.0295792	1	ns
ARHGAP10	-1.20677	2.69e-29	1.54e-25	vEndo1
NR3C2	-0.178404	2.65e-07	0.0015196	ns
DCLK2	0.842158	1.01e-35	5.8e-32	vEndo2
LRBA	-0.00252323	0.922681	1	ns
RPS3A	-0.444105	2.88e-08	0.000165482	ns
SH3D19	0.18179	9.89e-05	0.567856	ns
FBXW7	0.218028	1.73e-07	0.000994319	ns
ARFIP1	0.50698	2.07e-22	1.19e-18	vEndo2
PDGFC	0.360635	1.75e-13	1.01e-09	ns
FAM198B	-0.982276	3.68e-35	2.11e-31	vEndo1
TMEM144	0.138392	0.166691	1	ns
RXFP1	-0.584602	6.84e-05	0.393116	ns
ETFDH	-0.00329242	0.963047	1	ns
FNIP2	-0.944705	5.29e-90	3.04e-86	vEndo1
RAPGEF2	0.120046	8.91e-06	0.0512073	ns
NAF1	-0.165026	0.0887099	1	ns
KLHL2	0.278719	2.05e-10	1.18e-06	ns
MSMO1	-0.412189	0.000222062	1	ns
CPE	-0.416536	7.89e-31	4.53e-27	ns
TLL1	-0.994316	8.85e-116	5.09e-112	vEndo1
DDX60	0.105852	0.0985677	1	ns
DDX60L	0.0478759	0.341962	1	ns
PALLD	-0.541872	3.97e-06	0.0227872	vEndo1
CBR4	0.281056	4.73e-06	0.0271455	ns
SH3RF1	-0.627488	2.11e-16	1.21e-12	vEndo1
NEK1	0.329897	2.79e-10	1.6e-06	ns
CLCN3	0.346048	7.47e-06	0.0429077	ns
GALNT7	0.777141	1.76e-14	1.01e-10	vEndo2
HMGB2	-0.6841	1.37e-14	7.86e-11	vEndo1
SAP30	-0.347657	0.000136144	0.782009	ns
CEP44	0.0627316	0.513895	1	ns
GPM6A	-1.01585	1.38e-49	7.9e-46	vEndo1
SPCS3	-0.491912	1.02e-14	5.84e-11	ns
VEGFC	0.000270806	0.998329	1	ns
AC078881.1	0.354685	0.00851428	1	ns
WWC2	0.348809	2.63e-28	1.51e-24	ns
TRAPPC11	0.227564	0.00117653	1	ns
STOX2	-0.0264206	0.510585	1	ns
IRF2	0.548079	4.24e-25	2.44e-21	vEndo2
CASP3	0.0437593	0.614392	1	ns
PRIMPOL	0.176372	0.0339401	1	ns
CFAP97	0.0904992	0.39756	1	ns
SNX25	-0.219736	6.82e-07	0.00391829	ns
ANKRD37	-0.691638	1.32e-13	7.56e-10	vEndo1
UFSP2	-0.111174	0.290537	1	ns
PDLIM3	-1.37788	2.04e-11	1.17e-07	vEndo1
SORBS2	0.626192	8.37e-87	4.81e-83	vEndo2
SDHA	0.4746	4.6e-08	0.000263994	ns
PDCD6	0.353505	1.21e-05	0.0697186	ns
BRD9	0.16284	0.0526138	1	ns
SLC12A7	0.365967	4.52e-05	0.259358	ns
LPCAT1	0.279628	2.52e-05	0.144693	ns
ICE1	0.227816	0.000409775	1	ns
NSUN2	0.181858	0.0233102	1	ns
PAPD7	0.103587	0.0888532	1	ns
SEMA5A	1.25025	5.27e-20	3.03e-16	vEndo2
CCT5	0.40554	3.74e-06	0.0214868	ns
2023-03-06	-0.429291	4.97e-46	2.86e-42	ns
ANKRD33B	-0.689988	7.44e-28	4.27e-24	vEndo1
DAP	0.120408	0.0354454	1	ns
DNAH5	0.891467	3.48e-37	2e-33	vEndo2
TRIO	0.262875	2.37e-30	1.36e-26	ns
OTULIN	0.461895	7.9e-10	4.54e-06	ns
ANKH	0.753591	4.8e-49	2.76e-45	vEndo2
FBXL7	-0.368799	3.92e-20	2.25e-16	ns
MYO10	0.167718	7.14e-05	0.410204	ns
BASP1	0.3266	0.0161131	1	ns
GUSBP1	0.403268	4.37e-10	2.51e-06	ns
DROSHA	-0.0912429	0.158263	1	ns
PDZD2	0.290279	4.56e-16	2.62e-12	ns
GOLPH3	-0.28655	1.84e-18	1.06e-14	ns
MTMR12	-0.262415	2.42e-05	0.138887	ns
ZFR	-0.0191305	0.59363	1	ns
SUB1	-0.66742	5.28e-22	3.03e-18	vEndo1
C1QTNF3-AMACR	0.273578	0.00045422	1	ns
AC138409.2	0.306336	3.84e-06	0.0220823	ns
RAI14	0.315423	1.27e-07	0.000728625	ns
DNAJC21	0.168987	0.022143	1	ns
SPEF2	-0.132106	0.299398	1	ns
LMBRD2	0.447031	3.6e-06	0.020667	ns
NADK2	0.124849	0.21048	1	ns
NIPBL	0.116735	6.62e-06	0.0380353	ns
C5orf42	0.363675	1.13e-10	6.5e-07	ns
WDR70	0.230722	3.13e-10	1.8e-06	ns
LIFR	-0.688908	6.41e-86	3.68e-82	vEndo1
OSMR-AS1	0.807003	2.03e-38	1.17e-34	vEndo2
OSMR	0.450543	5.59e-54	3.21e-50	ns
RICTOR	-0.104579	0.00240114	1	ns
TTC33	0.61289	2.28e-11	1.31e-07	vEndo2
PRKAA1	0.327293	1.08e-06	0.00620638	ns
RPL37	-0.105381	0.142551	1	ns
C7	0.0832644	0.397079	1	ns
PLCXD3	-0.421058	2.32e-17	1.33e-13	ns
OXCT1	0.12568	0.160543	1	ns
GHR	0.286912	0.000595157	1	ns
SELENOP	-0.2006	0.0260915	1	ns
AC025171.1	0.276692	0.00412339	1	ns
ZNF131	0.361999	4.87e-12	2.8e-08	ns
HMGCS1	0.014704	0.902057	1	ns
TMEM267	0.595734	2.15e-10	1.24e-06	vEndo2
NNT	0.51424	5.63e-13	3.23e-09	vEndo2
PARP8	0.150366	0.165573	1	ns
ITGA1	1.05058	1.37e-79	7.89e-76	vEndo2
ITGA2	0.00066283	0.992051	1	ns
NDUFS4	0.246051	0.000340068	1	ns
ARL15	0.213271	1.36e-16	7.82e-13	ns
DHX29	0.377852	5.39e-08	0.000309519	ns
SKIV2L2	0.263344	3.36e-07	0.00192894	ns
PLPP1	-0.107328	0.0145887	1	ns
SLC38A9	0.133135	0.0575242	1	ns
IL6ST	-0.258207	3.96e-19	2.28e-15	ns
MAP3K1	0.452823	3.86e-12	2.22e-08	ns
GPBP1	-0.28288	4e-21	2.3e-17	ns
PLK2	-0.613003	1.12e-10	6.45e-07	vEndo1
RAB3C	-0.460258	0.00087043	1	ns
PDE4D	0.333484	1.28e-53	7.35e-50	ns
PART1	1.39051	4.86e-42	2.79e-38	vEndo2
ELOVL7	0.0949548	3.6e-07	0.00206689	ns
NDUFAF2	0.164989	0.0228096	1	ns
ZSWIM6	0.164434	3.55e-06	0.0203926	ns
KIF2A	0.378275	1.5e-06	0.00859722	ns
IPO11	0.337024	1.66e-06	0.00952725	ns
RNF180	1.13994	2.58e-76	1.48e-72	vEndo2
SREK1IP1	0.00820716	0.931011	1	ns
CWC27	0.365593	1.81e-07	0.00103945	ns
ADAMTS6	0.235513	5.93e-07	0.00340353	ns
PPWD1	0.227286	0.00089932	1	ns
TRAPPC13	0.593023	2.82e-11	1.62e-07	vEndo2
ERBIN	0.0626641	0.0509984	1	ns
SREK1	-0.105694	0.0199767	1	ns
MAST4	-0.31294	1.81e-12	1.04e-08	ns
PIK3R1	0.177115	0.0454708	1	ns
SLC30A5	0.351105	0.000696856	1	ns
CCDC125	-0.119597	0.333156	1	ns
RAD17	0.156497	0.127342	1	ns
OCLN	-0.0751753	0.148832	1	ns
BDP1	0.220802	6.48e-07	0.00372153	ns
MCCC2	0.236544	0.00454052	1	ns
MAP1B	0.367719	0.00120088	1	ns
MRPS27	0.351736	2.8e-05	0.161065	ns
ZNF366	0.904226	2.87e-40	1.65e-36	vEndo2
TNPO1	0.0262917	0.594447	1	ns
FCHO2	0.149019	1.08e-06	0.00618782	ns
BTF3	-0.121182	0.226048	1	ns
ANKRA2	0.197725	0.0121934	1	ns
ARHGEF28	0.217996	0.0305647	1	ns
HEXB	0.0190535	0.829374	1	ns
FAM169A	0.335066	0.00196828	1	ns
HMGCR	-0.209636	0.118776	1	ns
COL4A3BP	-0.294711	1.18e-09	6.77e-06	ns
POLK	-0.143316	0.000948801	1	ns
AGGF1	0.287846	0.00243049	1	ns
WDR41	0.176496	0.0418873	1	ns
TBCA	0.713927	3.01e-28	1.73e-24	vEndo2
AP3B1	0.0259553	0.437183	1	ns
SCAMP1	0.523632	7.28e-30	4.18e-26	vEndo2
LHFPL2	0.345448	1.52e-09	8.74e-06	ns
ARSB	0.483018	1.8e-17	1.03e-13	ns
DMGDH	0.406853	0.00034729	1	ns
BHMT2	0.137764	0.120533	1	ns
JMY	-0.612742	8.18e-28	4.7e-24	vEndo1
HOMER1	0.450205	1.85e-11	1.06e-07	ns
PAPD4	0.176245	1.26e-07	0.000725157	ns
SERINC5	0.577658	5.32e-44	3.06e-40	vEndo2
ZFYVE16	0.289391	3.04e-08	0.0001744	ns
MSH3	0.318955	4.63e-08	0.000265879	ns
RASGRF2	0.872227	1.26e-80	7.23e-77	vEndo2
CKMT2-AS1	0.487052	5.46e-06	0.0313787	ns
SSBP2	-0.262624	4.24e-13	2.43e-09	ns
ATG10	0.2428	3.3e-05	0.189454	ns
RPS23	-0.249854	0.00708322	1	ns
ATP6AP1L	0.065969	0.592568	1	ns
XRCC4	0.299588	0.00111612	1	ns
EDIL3	-1.50892	1.02e-15	5.84e-12	vEndo1
RASA1	0.198529	1.26e-06	0.00723477	ns
CCNH	-1.14679	3.49e-46	2e-42	vEndo1
TMEM161B	0.604376	3.02e-11	1.73e-07	vEndo2
TMEM161B-AS1	0.113195	0.220323	1	ns
MEF2C	0.111794	0.00996023	1	ns
MEF2C-AS1	0.250819	0.000122096	0.70132	ns
ARRDC3	0.0905061	0.0393032	1	ns
NR2F1-AS1	-0.248279	0.00529864	1	ns
FAM172A	0.233385	2.58e-13	1.48e-09	ns
KIAA0825	0.146229	0.0986688	1	ns
SLF1	0.0548297	0.501787	1	ns
MCTP1	-0.0423998	0.289442	1	ns
TTC37	0.0744927	0.148842	1	ns
GLRX	-0.632186	5.73e-10	3.29e-06	vEndo1
ELL2	-1.4553	3.87e-305	2.22e-301	vEndo1
AC104123.1	0.0484339	0.620416	1	ns
CAST	-0.29203	7.71e-12	4.43e-08	ns
ERAP2	0.0152825	0.87972	1	ns
LNPEP	0.0534529	0.341891	1	ns
CHD1	0.030761	0.449988	1	ns
FAM174A	0.272926	0.00436285	1	ns
ST8SIA4	1.34215	1.45e-54	8.31e-51	vEndo2
PAM	0.013759	0.642306	1	ns
PPIP5K2	0.216424	0.000341797	1	ns
C5orf30	0.212144	0.0818079	1	ns
FBXL17	0.231179	1.82e-09	1.05e-05	ns
FER	0.0185026	0.613439	1	ns
PJA2	-0.35846	3.98e-16	2.29e-12	ns
MAN2A1	0.256516	4.08e-07	0.00234173	ns
SLC25A46	0.36584	1.62e-05	0.0930332	ns
WDR36	0.13049	0.153852	1	ns
STARD4	-0.241572	0.000113177	0.650091	ns
NREP	-0.132293	0.193168	1	ns
EPB41L4A	-0.223664	1.13e-20	6.48e-17	ns
APC	0.244243	0.00074344	1	ns
REEP5	0.276634	0.00224923	1	ns
DCP2	0.236271	0.000107517	0.617576	ns
MCC	1.5295	4.24e-83	2.44e-79	vEndo2
YTHDC2	0.241842	1.9e-06	0.0109109	ns
PGGT1B	0.659572	1.98e-12	1.14e-08	vEndo2
FEM1C	-0.986189	2.35e-50	1.35e-46	vEndo1
ATG12	-0.0402403	0.545541	1	ns
AP3S1	-0.209238	5.66e-07	0.0032495	ns
COMMD10	0.297789	5.92e-11	3.4e-07	ns
SEMA6A	0.742268	6.86e-71	3.94e-67	vEndo2
LINC02147	0.807092	1.89e-60	1.08e-56	vEndo2
DTWD2	0.606727	4.39e-07	0.00252298	vEndo2
DMXL1	0.261906	2.15e-08	0.000123603	ns
TNFAIP8	0.602394	2.73e-15	1.57e-11	vEndo2
HSD17B4	0.872136	4.3e-101	2.47e-97	vEndo2
SRFBP1	0.457482	1.91e-07	0.00109598	ns
SNX2	0.278985	0.00018511	1	ns
SNX24	0.197184	0.0235657	1	ns
CEP120	0.449209	8.52e-06	0.0489208	ns
CSNK1G3	0.348351	4.02e-16	2.31e-12	ns
ZNF608	0.510466	4.33e-22	2.48e-18	vEndo2
GRAMD2B	-0.319449	0.000650592	1	ns
ALDH7A1	0.313496	0.0024555	1	ns
2023-03-03	-0.0817488	0.198776	1	ns
LINC01184	0.411486	5.27e-06	0.0302534	ns
SLC12A2	0.489103	3.41e-10	1.96e-06	ns
CHSY3	-0.329577	0.0204646	1	ns
HINT1	-0.35881	0.000288868	1	ns
CDC42SE2	0.313049	4.82e-08	0.000276961	ns
P4HA2	-0.0738084	0.435483	1	ns
PDLIM4	-1.03782	1.58e-12	9.1e-09	vEndo1
SLC22A4	-0.223639	0.0397607	1	ns
MIR3936HG	0.587011	5.61e-15	3.22e-11	vEndo2
AC116366.3	0.234755	0.0876667	1	ns
IRF1	-1.16751	1.38e-26	7.91e-23	vEndo1
SHROOM1	0.0733267	0.188305	1	ns
AFF4	-0.335239	7.33e-30	4.21e-26	ns
ZCCHC10	0.511643	5.69e-07	0.00326913	vEndo2
HSPA4	0.399681	8.49e-11	4.88e-07	ns
C5orf15	0.269771	0.00475381	1	ns
VDAC1	0.234301	0.0147211	1	ns
SKP1	-0.409271	1.65e-06	0.00949767	ns
UBE2B	-0.497373	7.85e-30	4.51e-26	ns
JADE2	0.719756	9.37e-31	5.38e-27	vEndo2
SAR1B	0.167752	0.0538197	1	ns
SEC24A	-0.145858	0.0638668	1	ns
CAMLG	-0.574578	1.47e-07	0.000843215	vEndo1
DDX46	0.245636	1.23e-06	0.00705545	ns
C5orf24	0.106071	0.317349	1	ns
H2AFY	0.459226	4.25e-15	2.44e-11	ns
SMAD5	0.562067	7.36e-17	4.23e-13	vEndo2
SPOCK1	-0.220126	0.302727	1	ns
KLHL3	-0.262502	7.14e-05	0.410014	ns
HNRNPA0	-0.367605	0.00037637	1	ns
FAM13B	0.131148	0.0175959	1	ns
FAM53C	-0.582304	1.2e-05	0.0686462	ns
KDM3B	0.338354	1.64e-10	9.41e-07	ns
EGR1	-1.13266	1.6e-14	9.16e-11	vEndo1
ETF1	-0.680125	1.67e-22	9.57e-19	vEndo1
HSPA9	-0.283289	3.24e-06	0.0185845	ns
CTNNA1	-0.036637	0.203439	1	ns
SIL1	0.22199	8.78e-05	0.504066	ns
MATR3.1	-0.500328	3.1e-07	0.00178059	vEndo1
PAIP2	-0.0229388	0.754233	1	ns
DNAJC18	-0.134284	0.185295	1	ns
AC142391.1	0.21204	0.079608	1	ns
UBE2D2	0.361091	1.04e-12	5.97e-09	ns
NRG2	2.04343	4.24e-87	2.44e-83	vEndo2
PURA	0.296122	7.36e-06	0.0422693	ns
CYSTM1	-0.181142	0.00328132	1	ns
PFDN1	0.027649	0.796692	1	ns
HBEGF	-0.836109	8.73e-09	5.01e-05	vEndo1
SRA1	-0.560422	9.6e-06	0.0551498	ns
HARS	0.323314	2.35e-05	0.134774	ns
DIAPH1	-0.262972	1.4e-07	0.000804639	ns
ARAP3	0.274974	4.89e-07	0.00280612	ns
PCDH1	0.372282	0.000115074	0.660983	ns
KIAA0141	0.169458	0.0156572	1	ns
NDFIP1	-0.37528	2.02e-14	1.16e-10	ns
ARHGAP26	-0.0804123	0.000814985	1	ns
NR3C1	0.666932	6.42e-62	3.69e-58	vEndo2
PRELID2	0.614368	4.58e-41	2.63e-37	vEndo2
SH3RF2	0.556072	8.42e-13	4.83e-09	vEndo2
LARS	0.165666	0.00574479	1	ns
TCERG1	0.245773	6.41e-07	0.00368362	ns
FBXO38	0.283162	2.59e-05	0.148886	ns
ABLIM3	-0.234347	0.000504687	1	ns
AFAP1L1	0.689976	8.83e-16	5.07e-12	vEndo2
CSNK1A1	-0.0474024	0.133325	1	ns
AC021078.1	0.0995191	0.0567843	1	ns
ARHGEF37	0.180353	0.0236599	1	ns
SLC26A2	1.25499	2.78e-84	1.6e-80	vEndo2
HMGXB3	0.345603	2.62e-05	0.150646	ns
CD74	-0.242085	0.00586742	1	ns
RPS14	-0.345452	1.71e-05	0.0980622	ns
NDST1	0.489908	1.76e-12	1.01e-08	ns
SYNPO	-0.333828	0.000219678	1	ns
DCTN4	-0.185707	0.00364432	1	ns
GPX3	-1.11057	2.44e-14	1.4e-10	vEndo1
TNIP1	-0.165601	0.0328298	1	ns
CCDC69	0.0738463	0.359542	1	ns
SPARC	-0.241771	0.000105516	0.606083	ns
G3BP1	0.108496	0.032881	1	ns
NMUR2	-0.350405	1.59e-06	0.00915195	ns
FAM114A2	-0.142401	0.107289	1	ns
MFAP3	0.593625	2.59e-21	1.49e-17	vEndo2
GALNT10	0.105037	0.103746	1	ns
LARP1	0.0530058	0.262372	1	ns
FAXDC2	-0.129026	0.0114473	1	ns
CNOT8	-0.481812	4.13e-47	2.37e-43	ns
GEMIN5	-0.0841972	0.212291	1	ns
MRPL22	-0.173802	0.0467442	1	ns
CLINT1	-0.38713	5.58e-16	3.2e-12	ns
EBF1	0.420666	2.8e-21	1.61e-17	ns
RNF145	-0.145356	2.42e-05	0.138982	ns
UBLCP1	0.407499	5.29e-05	0.303897	ns
TTC1	0.272581	0.00191073	1	ns
PWWP2A	0.674146	5.37e-16	3.09e-12	vEndo2
SLU7	-0.661131	4.04e-10	2.32e-06	vEndo1
AC008415.1	0.758578	2.13e-05	0.122542	ns
RARS	0.289655	0.00163924	1	ns
PANK3	0.419405	1.8e-07	0.00103283	ns
RANBP17	1.37473	2.69e-23	1.55e-19	vEndo2
NPM1	-0.971005	8.83e-39	5.07e-35	vEndo1
FBXW11	0.399103	8.19e-22	4.7e-18	ns
STK10	0.431641	2.28e-07	0.00131225	ns
SH3PXD2B	-1.4372	2.97e-16	1.71e-12	vEndo1
DUSP1	-0.923543	1.58e-135	9.07e-132	vEndo1
ERGIC1	0.141403	0.0290387	1	ns
ATP6V0E1	-0.387879	1.57e-09	9.02e-06	ns
CREBRF	-0.471134	4.03e-23	2.32e-19	ns
CPEB4	-0.0604973	0.266366	1	ns
SFXN1	-0.0156172	0.887151	1	ns
SIMC1	0.263387	0.0321689	1	ns
CLTB	-0.142584	0.140895	1	ns
FAF2	0.406722	1.33e-08	7.65e-05	ns
UIMC1	0.134688	0.00797275	1	ns
ZNF346	0.298638	5.36e-05	0.307735	ns
NSD1	0.563588	1.32e-45	7.58e-42	vEndo2
PDLIM7	-0.139736	0.135516	1	ns
FAM193B	0.383894	4.66e-10	2.68e-06	ns
PHYKPL	0.36269	8.86e-11	5.09e-07	ns
COL23A1	-0.264791	0.0288821	1	ns
CLK4	0.610495	9.08e-14	5.21e-10	vEndo2
RUFY1	0.221932	0.000883348	1	ns
HNRNPH1	-0.20813	2.84e-11	1.63e-07	ns
CANX	-0.367692	1.98e-08	0.000113921	ns
MAML1	-0.0640889	0.459317	1	ns
SQSTM1	-1.41855	4.86e-117	2.79e-113	vEndo1
TBC1D9B	0.24056	0.00105912	1	ns
RNF130	0.564191	3.58e-20	2.05e-16	vEndo2
MAPK9	0.220312	0.00419158	1	ns
CNOT6	0.291296	0.000307054	1	ns
MGAT1	0.0718515	0.284374	1	ns
BTNL9	1.04681	1.34e-82	7.71e-79	vEndo2
RACK1	-0.140617	0.0804538	1	ns
[truncated: 3,746 more rows]

## Sheet: aSMC1_aSMC2
Negative binomial generalized mixed model, Bonferroni correction
	log2FoldChange	pvalue	adj.P.Val	gene_type
HES4	0.289335	2.09e-10	9.86e-07	ns
INTS11	0.0857476	0.221609	1	ns
CCNL2	0.185109	4.39e-05	0.207371	ns
SLC35E2B	-0.0259102	0.730317	1	ns
NADK	-0.00419147	0.951444	1	ns
GNB1	0.262361	8.67e-17	4.09e-13	ns
SKI	0.144264	3.43e-05	0.161962	ns
PRDM16	-0.00558894	0.822347	1	ns
RPL22	-0.351027	2.76e-06	0.0130173	ns
DNAJC11	0.146659	0.0451873	1	ns
CAMTA1	0.0407272	0.191253	1	ns
PER3	-0.251463	4.79e-06	0.0226025	ns
ERRFI1	-0.898374	2.54e-85	1.2e-81	aSMC1
RERE	0.081131	0.000919479	1	ns
ENO1	-0.336703	1.26e-05	0.0592676	ns
MIR34AHG	0.154982	0.00910295	1	ns
CLSTN1	0.126757	0.0115331	1	ns
UBE4B	-0.0141691	0.699047	1	ns
KIF1B	-0.0858998	0.0117058	1	ns
PEX14	0.0835044	0.187282	1	ns
CASZ1	-0.563791	2.02e-12	9.53e-09	aSMC1
MTOR	0.122239	0.0293667	1	ns
MTHFR	0.476757	5.51e-13	2.6e-09	ns
VPS13D	0.00139056	0.954702	1	ns
DHRS3	0.359791	1.08e-07	0.00050865	ns
PRDM2	0.0543534	0.222802	1	ns
KAZN	0.426399	2.27e-23	1.07e-19	ns
TMEM51	0.481926	8.36e-16	3.94e-12	ns
CASP9	0.907375	2.44e-28	1.15e-24	aSMC2
DDI2	0.170502	0.0155391	1	ns
PLEKHM2	0.12786	0.0288198	1	ns
FBLIM1	-0.526293	8.75e-37	4.13e-33	aSMC1
SPEN	0.124643	5.69e-06	0.0268706	ns
FBXO42	-0.14135	0.000157513	0.743459	ns
CROCCP3	0.178209	0.00317502	1	ns
CROCC	0.0792382	0.15378	1	ns
ARHGEF10L	-0.0810469	0.000690394	1	ns
UBR4	0.163544	7.25e-06	0.0342228	ns
CAPZB	-0.0767427	0.00796484	1	ns
NBL1	-0.858261	1.1e-30	5.21e-27	aSMC1
TMCO4	0.0621535	0.426997	1	ns
HP1BP3	-0.0414143	0.117792	1	ns
EIF4G3	0.115915	2.5e-05	0.117884	ns
ECE1	0.365202	1.34e-63	6.34e-60	ns
USP48	0.0073441	0.85343	1	ns
HSPG2	-0.507853	7.66e-47	3.62e-43	aSMC1
CDC42	-0.0197962	0.704459	1	ns
KDM1A	0.192343	0.00410847	1	ns
LUZP1	0.289095	5.65e-05	0.266759	ns
HNRNPR	0.0536492	0.239035	1	ns
ID3	-0.0431389	0.501137	1	ns
RPL11	-0.27998	6.86e-06	0.0323634	ns
SRSF10	-0.0402158	0.384036	1	ns
SRRM1	0.0530204	0.240989	1	ns
CLIC4	-0.200139	2.1e-15	9.91e-12	ns
RSRP1	-0.171117	8.33e-05	0.393015	ns
TMEM50A	-0.0174597	0.823789	1	ns
TMEM57	0.0592814	0.289364	1	ns
MAN1C1	-0.403135	2.95e-06	0.0139055	ns
ARID1A	0.13196	0.00207098	1	ns
SLC9A1	0.172599	0.0229315	1	ns
WDTC1	0.109186	0.0995676	1	ns
WASF2	0.118704	0.00251496	1	ns
AHDC1	0.0936974	0.0537329	1	ns
STX12	-0.0978254	0.0474193	1	ns
EYA3	0.0659691	0.287045	1	ns
PHACTR4	0.0858937	0.0442097	1	ns
TRNAU1AP	0.0908589	0.118977	1	ns
EPB41	-0.0372345	0.577198	1	ns
SRSF4	0.165656	5.19e-05	0.24508	ns
PUM1	0.0783396	0.0043697	1	ns
TINAGL1	0.00751683	0.897631	1	ns
PTP4A2	-0.0618011	0.317193	1	ns
KHDRBS1	-0.00672714	0.875936	1	ns
KPNA6	0.130902	0.00651401	1	ns
BSDC1	0.203487	0.000643183	1	ns
ZBTB8OS	0.0247495	0.650772	1	ns
RBBP4	0.0789111	0.135655	1	ns
S100PBP	-0.15336	0.00984949	1	ns
ZNF362	-0.173178	0.0255947	1	ns
PHC2	-0.0545196	0.207907	1	ns
SMIM12	-0.191047	0.00175695	1	ns
SFPQ	0.156212	1.53e-05	0.0724241	ns
ZMYM4	-0.00754961	0.840378	1	ns
KIAA0319L	0.0664616	0.182834	1	ns
AGO4	-0.0437581	0.408924	1	ns
AGO3	-0.0764287	0.0329556	1	ns
THRAP3	0.0953963	0.00732414	1	ns
STK40	-0.0449958	0.50669	1	ns
INPP5B	-0.0873482	0.0295663	1	ns
MACF1	-0.189403	1.97e-28	9.29e-25	ns
PABPC4	0.100539	0.0548811	1	ns
HEYL	0.682413	2.01e-63	9.5e-60	aSMC2
CAP1	-0.206157	4.8e-05	0.226698	ns
RLF	0.194984	5.28e-07	0.00249244	ns
SMAP2	-0.0156379	0.817723	1	ns
NFYC	0.303843	3.77e-05	0.177872	ns
CTPS1	-0.509868	2.57e-10	1.21e-06	aSMC1
SCMH1	-0.0952893	0.00434098	1	ns
HIVEP3	0.264075	0.00044317	1	ns
FOXJ3	0.047462	0.228101	1	ns
CCDC30	0.104076	0.190276	1	ns
YBX1	-0.116369	0.11864	1	ns
SZT2	0.200354	0.00673607	1	ns
ST3GAL3	0.0357697	0.413411	1	ns
ERI3	0.0314359	0.527208	1	ns
RPS8	-0.290147	8.92e-08	0.000420955	ns
EIF2B3	0.0371645	0.568905	1	ns
ZSWIM5	-0.234821	0.000177633	0.838427	ns
TESK2	0.0819283	0.237413	1	ns
PRDX1	-0.595097	1.21e-14	5.72e-11	aSMC1
NASP	0.17162	0.00551777	1	ns
GPBP1L1	0.069675	0.0861375	1	ns
MAST2	0.0745236	0.160716	1	ns
MKNK1	0.00771433	0.915316	1	ns
ATPAF1	-0.107293	0.158801	1	ns
EFCAB14	-0.148355	0.0370469	1	ns
CMPK1	0.0970005	0.107361	1	ns
TRABD2B	-0.299473	5.28e-21	2.49e-17	ns
SPATA6	0.118237	0.0538701	1	ns
FAF1	-0.0987963	0.00011651	0.549927	ns
RNF11	-0.11489	0.0515371	1	ns
EPS15	-0.143686	5.04e-07	0.00238112	ns
OSBPL9	-0.0052933	0.839644	1	ns
NRDC	0.0377275	0.310939	1	ns
BTF3L4	-0.090203	0.253417	1	ns
ZFYVE9	-0.0184386	0.684588	1	ns
ZCCHC11	0.00617906	0.858416	1	ns
ZYG11B	-0.00437976	0.932944	1	ns
ECHDC2	-0.106021	0.0187764	1	ns
SCP2	-0.382389	1.16e-09	5.49e-06	ns
HSPB11	-0.0648276	0.435707	1	ns
TMEM59	-0.124491	0.0493443	1	ns
SSBP3	0.103665	1.41e-05	0.0665047	ns
ACOT11	-0.51247	1.48e-18	7e-15	aSMC1
USP24	0.0280316	0.419342	1	ns
PLPP3	-0.057159	0.266195	1	ns
PRKAA2	0.0102096	0.895137	1	ns
DAB1	0.154746	0.0641512	1	ns
MYSM1	0.22303	7.49e-05	0.353456	ns
JUN	-0.111675	0.00112411	1	ns
FGGY	-0.236645	0.0011356	1	ns
NFIA	-0.18478	1.01e-16	4.79e-13	ns
TM2D1	-0.0276509	0.640753	1	ns
PATJ	-0.168628	3.54e-07	0.00167043	ns
DOCK7	-0.130138	0.00265159	1	ns
ATG4C	-0.111461	0.15151	1	ns
ROR1	-0.889945	5.16e-155	2.44e-151	aSMC1
CACHD1	1.11903	2.42e-26	1.14e-22	aSMC2
JAK1	0.333428	1.14e-19	5.4e-16	ns
AK4	-0.517062	1.63e-13	7.7e-10	aSMC1
DNAJC6	0.0845004	0.381517	1	ns
LEPR	0.040056	0.546067	1	ns
PDE4B	0.544191	2.22e-16	1.05e-12	aSMC2
SGIP1	-0.14166	7.9e-10	3.73e-06	ns
MIER1	-0.0361714	0.355581	1	ns
SLC35D1	-0.0169018	0.818959	1	ns
SERBP1	-0.107285	0.0451351	1	ns
GNG12	-0.203506	6.11e-06	0.0288271	ns
WLS	-0.0479874	0.429032	1	ns
LRRC40	0.139721	0.078666	1	ns
SRSF11	-0.100506	0.00142259	1	ns
ANKRD13C	0.118796	0.00382	1	ns
ZRANB2	-0.0116593	0.735226	1	ns
NEGR1	-1.02129	1.95e-60	9.22e-57	aSMC1
ST6GALNAC3	0.1007	0.0765693	1	ns
PIGK	-0.140264	0.0704347	1	ns
ZZZ3	-0.133673	0.00213926	1	ns
USP33	0.0163711	0.659228	1	ns
MIGA1	-0.00525541	0.91671	1	ns
NEXN	-0.721031	6.5e-72	3.07e-68	aSMC1
FUBP1	0.040115	0.312561	1	ns
DNAJB4	-0.012705	0.857573	1	ns
ADGRL2	-0.275345	3.63e-10	1.71e-06	ns
TTLL7	-0.360619	2.25e-44	1.06e-40	ns
PRKACB	-0.453971	3.21e-18	1.52e-14	ns
DDAH1	-0.51894	2.78e-13	1.31e-09	aSMC1
CYR61	0.0394376	0.432058	1	ns
ZNHIT6	-0.189168	0.00506217	1	ns
COL24A1	-0.054411	0.458127	1	ns
ODF2L	0.161505	0.0385283	1	ns
SH3GLB1	0.0140878	0.810909	1	ns
SELENOF	-0.024581	0.740298	1	ns
HS2ST1	0.052718	0.518885	1	ns
LMO4	-0.436377	5.43e-10	2.56e-06	ns
PKN2	0.00175802	0.96227	1	ns
GTF2B	0.136936	0.13299	1	ns
GBP2	-0.27719	0.000154813	0.730716	ns
ZNF326	0.120811	0.0660635	1	ns
ZNF644	0.0306637	0.331578	1	ns
TGFBR3	0.0192414	0.724205	1	ns
GLMN	-0.019678	0.804077	1	ns
RPAP2	-0.071076	0.172672	1	ns
EVI5	0.11578	0.000806616	1	ns
RPL5	-0.349969	4.49e-09	2.12e-05	ns
FAM69A	-0.0730775	0.219126	1	ns
MTF2	0.0816137	0.181052	1	ns
TMED5	0.243716	8.05e-05	0.380108	ns
CCDC18-AS1	-0.106548	0.0337449	1	ns
FNBP1L	0.90078	1.77e-27	8.34e-24	aSMC2
BCAR3	-0.0962208	0.251984	1	ns
ARHGAP29	0.345104	5.21e-27	2.46e-23	ns
ABCD3	0.00300661	0.959479	1	ns
CNN3	0.0816605	0.0644446	1	ns
PTBP2	-0.076139	0.00876795	1	ns
DPYD	-0.0326288	0.304021	1	ns
SNX7	-0.0205466	0.772156	1	ns
AGL	-0.371699	2.48e-06	0.0116866	ns
CDC14A	0.153581	0.0858028	1	ns
SLC30A7	-0.00145874	0.981353	1	ns
RNPC3	0.156061	0.000576167	1	ns
SLC25A24	0.0770838	0.269143	1	ns
PRPF38B	0.221712	0.00115338	1	ns
STXBP3	-0.0243181	0.659512	1	ns
SARS	-0.306931	2.45e-07	0.00115834	ns
SORT1	-0.0594363	0.00311837	1	ns
GNAI3	0.207282	0.00644302	1	ns
AHCYL1	0.216234	0.000210878	0.995345	ns
SLC6A17	0.646059	1.27e-37	5.98e-34	aSMC2
LAMTOR5-AS1	0.0701155	0.210744	1	ns
RAP1A	-0.242704	5.86e-12	2.77e-08	ns
CTTNBP2NL	0.0203194	0.756135	1	ns
ST7L	-0.0823268	0.146696	1	ns
CAPZA1	0.0258186	0.612897	1	ns
SLC16A1-AS1	-0.103148	0.16405	1	ns
LRIG2	0.0239635	0.742925	1	ns
MAGI3	0.18834	1.67e-06	0.00789757	ns
RSBN1	0.0156243	0.833356	1	ns
HIPK1	0.1782	0.00105301	1	ns
TRIM33	0.0293395	0.427634	1	ns
BCAS2	0.145484	0.00946854	1	ns
CSDE1	-0.216432	4.08e-08	0.000192353	ns
TSPAN2	-0.936907	7.68e-33	3.63e-29	aSMC1
NGF	0.410202	1.82e-06	0.00861297	ns
CASQ2	0.0169584	0.687485	1	ns
ATP1A1	0.0533088	0.321321	1	ns
CD58	0.123999	0.0483278	1	ns
TTF2	-0.227813	7.98e-05	0.376657	ns
MAN1A2	-0.0417912	0.393032	1	ns
GDAP2	-0.172396	0.015498	1	ns
TBX15	0.189324	6.25e-05	0.29507	ns
WARS2	0.242755	0.00185048	1	ns
AL359915.2	0.0497257	0.348449	1	ns
NOTCH2	-0.462616	2.05e-29	9.65e-26	ns
SRGAP2C	-0.0864589	0.185758	1	ns
SRGAP2B	0.0537253	0.46768	1	ns
RNF115	-0.136889	0.000997943	1	ns
ITGA10	0.0480633	0.374203	1	ns
LIX1L	-0.214575	0.00234261	1	ns
TXNIP	0.280832	1.35e-12	6.4e-09	ns
PRKAB2	-0.238135	0.000533102	1	ns
CHD1L	0.157478	0.0259667	1	ns
LINC01138	-0.348138	7.96e-06	0.0375849	ns
PDE4DIP	-0.373508	1.89e-11	8.93e-08	ns
AC245297.3	-0.192964	0.00568388	1	ns
NBPF19	-0.212741	0.000921416	1	ns
OTUD7B	0.00176897	0.968887	1	ns
VPS45	-0.0242886	0.585454	1	ns
PLEKHO1	-0.294629	3.26e-10	1.54e-06	ns
PRPF3	-0.0123837	0.839512	1	ns
RPRD2	0.00794825	0.83674	1	ns
ADAMTSL4-AS1	0.00371028	0.956573	1	ns
MCL1	-0.318017	9.4e-10	4.44e-06	ns
ENSA	0.149589	0.00156769	1	ns
ARNT	0.0439528	0.334707	1	ns
GABPB2	0.061441	0.221907	1	ns
PIP5K1A	0.10036	0.00794971	1	ns
POGZ	-0.0114857	0.720718	1	ns
SNX27	-0.221689	0.000217441	1	ns
FLG-AS1	0.157759	0.117329	1	ns
S100A9	0.460002	5e-06	0.0236081	ns
S100A6	-0.715938	5.14e-42	2.43e-38	aSMC1
S100A4	-0.104713	0.116084	1	ns
INTS3	0.133541	0.0200134	1	ns
GATAD2B	0.190263	3.76e-07	0.00177329	ns
RPS27	-0.370439	7.25e-12	3.42e-08	ns
TPM3	0.492385	5.32e-13	2.51e-09	ns
UBAP2L	0.0437458	0.439834	1	ns
ATP8B2	-0.270293	2.6e-08	0.000122659	ns
IL6R	0.28696	5.14e-13	2.43e-09	ns
ADAR	-0.0918198	0.118977	1	ns
PBXIP1	-0.0512501	0.427601	1	ns
ASH1L	0.0592975	0.0113052	1	ns
YY1AP1	0.0925071	0.0604405	1	ns
DAP3	-0.0803218	0.280762	1	ns
GON4L	0.0889865	0.0699721	1	ns
SYT11	-0.125673	0.101386	1	ns
KIAA0907	0.120283	0.0752409	1	ns
ARHGEF2	0.0666292	0.22474	1	ns
LMNA	-0.14053	0.00293148	1	ns
MEF2D	0.00749718	0.816334	1	ns
PEAR1	0.36862	1.69e-09	7.96e-06	ns
ARHGEF11	0.123887	0.0231368	1	ns
KIRREL1	0.196439	2.16e-10	1.02e-06	ns
IFI16	0.03488	0.496392	1	ns
TAGLN2	-0.268601	0.000102635	0.484438	ns
ATP1A2	0.013429	0.786344	1	ns
PEA15	-0.430902	1.69e-09	7.96e-06	ns
COPA	0.146613	0.00211296	1	ns
ADAMTS4	2.00306	1.17e-105	5.51e-102	aSMC2
NDUFS2	0.27443	7.63e-05	0.360329	ns
SDHC	0.00856784	0.902136	1	ns
ATF6	0.17851	5.46e-06	0.0257829	ns
OLFML2B	-0.287069	0.00422116	1	ns
NOS1AP	0.456809	0.00108937	1	ns
UHMK1	0.0354667	0.639567	1	ns
UAP1	0.630462	1.42e-10	6.72e-07	aSMC2
DDR2	-0.0977365	0.0386074	1	ns
RGS5	-0.637801	8.06e-50	3.81e-46	aSMC1
PBX1	-0.132181	2.59e-07	0.00122045	ns
MGST3	-0.0358804	0.522917	1	ns
POU2F1	0.0438004	0.226643	1	ns
RCSD1	0.620416	9.02e-15	4.26e-11	aSMC2
MPZL1	0.106622	0.114196	1	ns
DCAF6	-0.119976	0.000464759	1	ns
GPR161	0.288852	7.6e-05	0.358561	ns
SFT2D2	-0.0892122	0.162985	1	ns
ATP1B1	0.171967	0.00148512	1	ns
NME7	0.0112509	0.859216	1	ns
KIFAP3	-0.189882	4.8e-05	0.226666	ns
PRRX1	-0.531341	5.57e-21	2.63e-17	aSMC1
PRRC2C	0.119855	1.75e-06	0.0082635	ns
VAMP4	-0.339109	6.33e-06	0.0298648	ns
DNM3	0.14845	0.0234421	1	ns
SUCO	0.0570329	0.350896	1	ns
PRDX6	-0.266694	0.000162564	0.767301	ns
KLHL20	0.0795605	0.300783	1	ns
GAS5	0.0254713	0.696515	1	ns
ZBTB37	0.000298152	0.996696	1	ns
RC3H1	0.104321	0.0095364	1	ns
RABGAP1L	0.111803	0.000134458	0.634643	ns
RFWD2	-0.0481883	0.0849875	1	ns
RASAL2	-0.0829288	0.000548282	1	ns
FAM20B	-0.286041	7.7e-05	0.363584	ns
ABL2	0.06012	0.236264	1	ns
TOR1AIP2	-0.128161	0.069073	1	ns
TOR1AIP1	-0.177067	0.00375071	1	ns
CEP350	0.0820367	0.0133688	1	ns
ACBD6	-0.147241	0.00496269	1	ns
XPR1	-0.00722237	0.862649	1	ns
GLUL	-0.231015	0.000192728	0.909676	ns
DHX9	0.1245	0.0154533	1	ns
LAMC1	-0.238593	5.57e-14	2.63e-10	ns
NMNAT2	0.6502	1.21e-19	5.7e-16	aSMC2
SMG7	0.222799	1.19e-05	0.0560702	ns
ARPC5	-0.289515	4.42e-06	0.0208712	ns
RGL1	0.180419	0.0299112	1	ns
EDEM3	-0.0560237	0.309311	1	ns
FAM129A	-0.311428	2.04e-19	9.62e-16	ns
TRMT1L	-0.408485	1.4e-07	0.000660261	ns
SWT1	-0.0299383	0.690876	1	ns
HMCN1	-0.532789	1.52e-06	0.00719237	aSMC1
TPR	0.207904	1.84e-05	0.0870677	ns
C1orf27	0.13337	0.0402791	1	ns
PLA2G4A	0.22775	0.00537504	1	ns
TROVE2	-0.130904	0.0395564	1	ns
CDC73	0.00874135	0.815447	1	ns
KCNT2	0.268923	4.81e-06	0.0227115	ns
CFH	0.482952	7.53e-11	3.56e-07	ns
DENND1B	-0.0553407	0.442169	1	ns
NEK7	0.115987	0.000638554	1	ns
CAMSAP2	0.0694284	0.0441864	1	ns
IGFN1	-1.12641	3.27e-61	1.55e-57	aSMC1
CSRP1	-0.748076	1.98e-133	9.34e-130	aSMC1
NAV1	-0.0108221	0.895601	1	ns
IPO9	0.220468	6.98e-06	0.0329443	ns
LMOD1	-0.495538	7.9e-110	3.73e-106	ns
LGR6	-0.113107	0.153054	1	ns
PPP1R12B	-0.462134	4.89e-93	2.31e-89	ns
KDM5B	0.0590987	0.30049	1	ns
BTG2	0.00997549	0.841448	1	ns
PRELP	-0.993707	3.09e-106	1.46e-102	aSMC1
ATP2B4	0.0613474	0.0331109	1	ns
SOX13	0.560064	2.83e-32	1.34e-28	aSMC2
MDM4	0.103096	0.0087939	1	ns
NFASC	0.359066	7.64e-24	3.61e-20	ns
DSTYK	-0.0918755	0.201491	1	ns
CDK18	-0.221417	8.89e-08	0.000419538	ns
NUCKS1	-0.0812088	0.0225249	1	ns
SRGAP2	0.0674542	0.203492	1	ns
MAPKAPK2	0.153271	0.00107998	1	ns
CD55	0.535635	1.67e-13	7.9e-10	aSMC2
CD46	-0.0436888	0.300128	1	ns
C1orf132	0.632629	1.02e-86	4.8e-83	aSMC2
PLXNA2	-0.210808	4.67e-07	0.0022041	ns
RCOR3	-0.145532	0.00073691	1	ns
TRAF5	-0.206119	2.34e-05	0.110349	ns
LPGAT1	0.00079998	0.989998	1	ns
INTS7	0.182931	0.0200433	1	ns
PPP2R5A	-0.059904	0.129954	1	ns
ATF3	0.00939481	0.821867	1	ns
NSL1	-0.0546563	0.516016	1	ns
ANGEL2	0.0383109	0.619293	1	ns
RPS6KC1	-0.165028	4.59e-05	0.216757	ns
PTPN14	-0.168986	0.000671585	1	ns
KCTD3	-0.00756184	0.90757	1	ns
GPATCH2	-0.106112	0.145553	1	ns
TGFB2	-0.273132	0.000448802	1	ns
LYPLAL1	-0.261306	7.65e-06	0.0361175	ns
EPRS	0.0388944	0.574677	1	ns
IARS2	-0.215099	0.00300713	1	ns
RAB3GAP2	0.00526042	0.897263	1	ns
MARK1	0.128668	0.000475264	1	ns
2023-03-02	0.078363	0.322333	1	ns
MIA3	0.097008	0.114283	1	ns
CAPN2	-0.389316	1.5e-12	7.1e-09	ns
TP53BP2	-0.187181	0.0047852	1	ns
AC138393.1	-0.572035	1.39e-12	6.58e-09	aSMC1
FBXO28	0.123598	0.0825794	1	ns
NVL	-0.0746158	0.221751	1	ns
WDR26	-0.0659945	0.11168	1	ns
LBR	-0.599572	6.04e-19	2.85e-15	aSMC1
ENAH	-0.401343	1.64e-44	7.74e-41	ns
SRP9	-0.163971	0.0304821	1	ns
EPHX1	0.170834	0.0291901	1	ns
TMEM63A	-0.0547946	0.303697	1	ns
H3F3A	-0.355488	8.18e-09	3.86e-05	ns
ACBD3	0.0465294	0.54438	1	ns
ITPKB	0.718539	3.64e-21	1.72e-17	aSMC2
CDC42BPA	-0.027871	0.306137	1	ns
ZNF678	0.107613	0.202778	1	ns
ARF1	-0.260909	6.65e-06	0.0313917	ns
NUP133	-0.0673736	0.318702	1	ns
ABCB10	-0.12652	0.0240576	1	ns
TAF5L	-0.192412	0.00677482	1	ns
GALNT2	0.38195	4.12e-15	1.95e-11	ns
C1orf198	-0.478733	4.09e-12	1.93e-08	ns
TTC13	-0.164163	0.0567073	1	ns
GNPAT	-0.0896633	0.247931	1	ns
EGLN1	0.15762	0.00351451	1	ns
DISC1	0.429654	1.15e-05	0.0542353	ns
SIPA1L2	1.00006	4.41e-33	2.08e-29	aSMC2
PCNX2	0.0579236	0.535624	1	ns
IRF2BP2	0.0179522	0.699844	1	ns
ARID4B	-0.0605298	0.0122856	1	ns
B3GALNT2	-0.154953	0.00111814	1	ns
LYST	-0.0956063	0.008898	1	ns
NID1	-0.207589	4.29e-08	0.000202676	ns
ERO1B	-0.0176372	0.807002	1	ns
HEATR1	0.0187079	0.802862	1	ns
MTR	-0.186401	8e-07	0.00377553	ns
RYR2	-0.646922	2.86e-128	1.35e-124	aSMC1
CEP170	-0.124166	0.0139608	1	ns
SDCCAG8	-0.118155	0.0020301	1	ns
AKT3	-0.0294502	0.0954879	1	ns
ADSS	-0.234847	0.000183784	0.86746	ns
DESI2	-0.123189	0.0663557	1	ns
HNRNPU	0.103385	2.44e-05	0.114947	ns
EFCAB2	-0.041629	0.397777	1	ns
SMYD3	0.0684766	0.0756477	1	ns
CNST	-0.0443072	0.429424	1	ns
AHCTF1	-0.0973022	0.0171753	1	ns
SH3YL1	-0.316411	0.000144034	0.67984	ns
PXDN	-0.205242	0.00135313	1	ns
TRAPPC12	0.0333189	0.483224	1	ns
RPS7	-0.116453	0.10022	1	ns
DCDC2C	0.153709	0.17438	1	ns
ID2	-0.474837	2.19e-14	1.03e-10	ns
KIDINS220	-0.000273625	0.993227	1	ns
MBOAT2	0.185264	0.022028	1	ns
ASAP2	0.237286	1.45e-08	6.85e-05	ns
ITGB1BP1	0.102523	0.130347	1	ns
ADAM17	-0.041391	0.362918	1	ns
YWHAQ	0.0284042	0.510668	1	ns
NOL10	0.128647	0.0134561	1	ns
ROCK2	0.12801	3.97e-08	0.000187479	ns
NBAS	-0.0833621	0.0120631	1	ns
DDX1	-0.144894	0.0375016	1	ns
FAM49A	0.886641	2.49e-22	1.17e-18	aSMC2
SMC6	0.0783042	0.246459	1	ns
LINC01376	-0.285064	0.00763054	1	ns
WDR35	0.0279949	0.750567	1	ns
LAPTM4A	-0.418916	1.53e-13	7.2e-10	ns
PUM2	-0.0555897	0.0426951	1	ns
RHOB	-0.390624	4.22e-55	1.99e-51	ns
LDAH	-0.112527	0.084855	1	ns
KLHL29	0.496077	9.54e-16	4.5e-12	ns
ATAD2B	0.0211229	0.534483	1	ns
UBXN2A	0.200644	0.00252502	1	ns
FAM228B	-0.00395152	0.955682	1	ns
ITSN2	0.0146117	0.678263	1	ns
NCOA1	-0.000758905	0.975955	1	ns
ADCY3	1.14385	4.96e-232	2.34e-228	aSMC2
DNMT3A	0.254965	2.82e-06	0.0133208	ns
DTNB	0.0025138	0.968164	1	ns
ASXL2	-0.0349476	0.516677	1	ns
RAB10	0.130201	0.000746255	1	ns
HADHA	0.0521533	0.475113	1	ns
HADHB	0.0805305	0.226084	1	ns
EMILIN1	-0.66635	6.37e-17	3.01e-13	aSMC1
MRPL33	-0.263272	0.000240035	1	ns
BABAM2	-0.10659	0.00124911	1	ns
FOSL2	0.125486	7.81e-06	0.0368757	ns
PPP1CB	-0.0685264	0.0122216	1	ns
WDR43	0.266721	3.67e-05	0.173414	ns
TOGARAM2	0.620609	0.0201504	1	ns
CLIP4	-0.147572	0.0347774	1	ns
YPEL5	-0.338686	4.56e-07	0.00215288	ns
LBH	0.226655	0.00120635	1	ns
LCLAT1	0.336671	1.05e-09	4.98e-06	ns
SPAST	0.126456	0.0817139	1	ns
SLC30A6	0.0473008	0.531037	1	ns
YIPF4	-0.0779408	0.146886	1	ns
BIRC6	-0.0798375	0.000601297	1	ns
TTC27	0.0103371	0.853658	1	ns
LINC00486	-0.0905186	0.0205664	1	ns
LTBP1	-0.260641	1.18e-47	5.56e-44	ns
CRIM1	-0.43194	6.13e-65	2.89e-61	ns
FEZ2	-0.0103986	0.883586	1	ns
STRN	-0.046504	0.340473	1	ns
HEATR5B	-0.110475	0.0443652	1	ns
EIF2AK2	-0.0301774	0.641976	1	ns
PRKD3	-0.057277	0.316571	1	ns
ATL2	-0.286016	4.08e-22	1.93e-18	ns
HNRNPLL	0.0573218	0.238776	1	ns
SRSF7	0.078058	0.19129	1	ns
DHX57	-0.0634651	0.426347	1	ns
SOS1	-0.0440659	0.150324	1	ns
MAP4K3	-0.104788	0.000200205	0.944968	ns
AC007388.1	-0.452877	1e-13	4.74e-10	ns
SLC8A1	0.132359	0.00247192	1	ns
PKDCC	-0.53218	3.55e-10	1.68e-06	aSMC1
EML4	-0.205319	8.41e-07	0.00397095	ns
MTA3	-0.0214537	0.671251	1	ns
ZFP36L2	-0.404861	1.43e-08	6.75e-05	ns
THADA	-0.07611	0.0526078	1	ns
PLEKHH2	-0.264844	1.36e-07	0.000641945	ns
DYNC2LI1	-0.0881699	0.245487	1	ns
LRPPRC	-0.0642139	0.177344	1	ns
PPM1B	-0.234702	1.47e-09	6.95e-06	ns
PREPL	-0.207164	3.45e-06	0.0162836	ns
CAMKMT	-0.0139566	0.727841	1	ns
SRBD1	0.00585714	0.928192	1	ns
PRKCE	0.216532	1.25e-06	0.00588339	ns
EPAS1	0.118391	8.72e-05	0.411616	ns
RHOQ	0.0935386	0.00822948	1	ns
SOCS5	0.287021	3.77e-05	0.1778	ns
TTC7A	0.0348395	0.507693	1	ns
CALM2	-0.401598	5.53e-15	2.61e-11	ns
BCYRN1	0.139406	0.130544	1	ns
FBXO11	0.171792	3.61e-06	0.0170219	ns
FOXN2	0.170016	0.0392508	1	ns
PPP1R21	-0.112079	0.0437644	1	ns
PSME4	-0.0652162	0.0713278	1	ns
ACYP2	0.00222685	0.952281	1	ns
SPTBN1	0.320916	3.6e-18	1.7e-14	ns
RTN4	-0.121987	3.09e-05	0.145713	ns
RPS27A	-0.62112	2.19e-15	1.03e-11	aSMC1
CCDC88A	0.00641754	0.890247	1	ns
CFAP36	0.143245	0.0631916	1	ns
PPP4R3B	-0.0421436	0.353729	1	ns
PNPT1	0.0961989	0.212743	1	ns
EFEMP1	-0.60736	1.29e-08	6.09e-05	aSMC1
VRK2	0.0243979	0.676898	1	ns
FANCL	-0.0303261	0.657757	1	ns
PAPOLG	0.0721448	0.312253	1	ns
AHSA2	0.0656305	0.299691	1	ns
USP34	-0.0270088	0.213622	1	ns
XPO1	-0.00397103	0.882753	1	ns
CCT4	0.0847799	0.166487	1	ns
COMMD1	0.0821152	0.0382789	1	ns
B3GNT2	0.263509	0.000696648	1	ns
EHBP1	-0.0378749	0.300455	1	ns
WDPCP	0.0219128	0.638697	1	ns
UGP2	0.0581747	0.273451	1	ns
VPS54	-0.0471469	0.227874	1	ns
PELI1	0.0798537	0.128975	1	ns
AFTPH	-0.0137382	0.813262	1	ns
RAB1A	-0.0704784	0.0117002	1	ns
ACTR2	-0.408972	3.04e-24	1.43e-20	ns
SPRED2	0.49418	2.77e-09	1.31e-05	ns
APLF	-0.158769	0.076251	1	ns
ANTXR1	-0.167752	2.74e-05	0.129434	ns
GFPT1	-0.0799546	0.0914033	1	ns
AAK1	0.0427822	0.244244	1	ns
ANXA4	-0.298091	4.51e-10	2.13e-06	ns
GMCL1	-0.157201	0.0458543	1	ns
PCBP1-AS1	0.0467201	0.343734	1	ns
PCBP1	-0.566826	2.33e-22	1.1e-18	aSMC1
TIA1	0.0199082	0.792265	1	ns
ZNF638	0.0142232	0.506372	1	ns
EXOC6B	0.0433576	0.114311	1	ns
SFXN5	0.200869	0.00396099	1	ns
ALMS1	0.0810836	0.070156	1	ns
STAMBP	-0.0631673	0.420291	1	ns
ACTG2	-0.984573	7.36e-59	3.47e-55	aSMC1
TET3	0.556231	1.15e-14	5.42e-11	aSMC2
GCFC2	-0.0335723	0.622051	1	ns
SUCLG1	0.0812408	0.29313	1	ns
TMSB10	-0.0308652	0.628032	1	ns
KCMF1	0.106512	0.0294221	1	ns
TCF7L1	0.100178	0.00807137	1	ns
TGOLN2	-0.23743	1.7e-05	0.0803955	ns
ELMOD3	0.0792678	0.280207	1	ns
MAT2A	-0.0195993	0.710767	1	ns
ATOH8	0.0465034	0.466705	1	ns
PTCD3	0.0923216	0.141033	1	ns
IMMT	0.105216	0.0704629	1	ns
REEP1	-0.136653	0.0577934	1	ns
KDM3A	0.0131425	0.800164	1	ns
KRCC1	-0.110173	0.171763	1	ns
EIF2AK3	0.410609	8.72e-20	4.11e-16	ns
MRPS5	0.0870494	0.159256	1	ns
ANKRD36C	0.168321	0.000165531	0.781308	ns
ARID5A	-0.116076	0.0843377	1	ns
KANSL3	0.205434	0.00029349	1	ns
ANKRD36	-0.0582227	0.201562	1	ns
ANKRD36B	-0.114794	0.151011	1	ns
TMEM131	0.0443111	0.125141	1	ns
INPP4A	0.260869	4.16e-07	0.00196359	ns
AC079447.1	0.0737369	0.431724	1	ns
EIF5B	0.155499	0.00371911	1	ns
REV1	0.00208256	0.966188	1	ns
AFF3	0.0751806	0.166856	1	ns
NPAS2	0.243478	0.00783798	1	ns
TBC1D8	0.430528	2.52e-24	1.19e-20	ns
RNF149	0.0962545	0.0328407	1	ns
MAP4K4	0.33526	6.16e-28	2.91e-24	ns
IL1R1	0.546928	4.03e-29	1.9e-25	aSMC2
MRPS9	-0.0197128	0.820026	1	ns
FHL2	-0.00723746	0.958565	1	ns
NCK2	0.467556	2.65e-17	1.25e-13	ns
UXS1	-0.0511121	0.52278	1	ns
GCC2	0.129623	0.00874391	1	ns
LIMS1	0.134942	0.000948806	1	ns
RANBP2	0.23674	9.33e-10	4.4e-06	ns
SH3RF3	0.140894	1.16e-09	5.45e-06	ns
2023-09-10	-0.115224	0.0287831	1	ns
MIR4435-2HG	0.289403	4.36e-06	0.0205903	ns
ANAPC1	-0.190404	0.00674964	1	ns
MERTK	-0.124016	0.00469123	1	ns
TMEM87B	-0.139183	0.0397966	1	ns
ZC3H6	-0.283071	2.01e-07	0.000948738	ns
PAX8-AS1	0.0367971	0.633905	1	ns
SLC35F5	-0.127869	0.00546711	1	ns
ACTR3	-0.0520325	0.115222	1	ns
CCDC93	-0.100918	0.0782301	1	ns
INSIG2	-0.353324	3.4e-06	0.0160479	ns
PTPN4	-0.0850771	0.170218	1	ns
EPB41L5	0.0245644	0.670204	1	ns
GLI2	-0.440001	1.76e-06	0.0082857	ns
CLASP1	0.00359918	0.884381	1	ns
MAP3K2	-0.120195	0.00465467	1	ns
IWS1	0.169612	0.000803748	1	ns
LIMS2	-0.498785	6.15e-30	2.9e-26	ns
WDR33	0.0255132	0.537344	1	ns
SAP130	0.0946953	0.172969	1	ns
UGGT1	0.0633976	0.268384	1	ns
FAM168B	0.120492	0.0398281	1	ns
NCKAP5	1.12473	2.18e-20	1.03e-16	aSMC2
MGAT5	0.208237	1.01e-06	0.0047494	ns
CCNT2	0.0211186	0.650361	1	ns
RAB3GAP1	-0.0989477	0.00529012	1	ns
ZRANB3	0.0564441	0.407735	1	ns
R3HDM1	0.139601	0.00154364	1	ns
UBXN4	0.0233586	0.598094	1	ns
DARS	-0.0461103	0.398222	1	ns
THSD7B	0.955259	2.68e-28	1.27e-24	aSMC2
AC114763.1	-0.149272	0.0833096	1	ns
SPOPL	-0.0776697	0.143383	1	ns
LRP1B	-0.0352872	0.642102	1	ns
ARHGAP15	0.0171574	0.846372	1	ns
GTDC1	0.0510624	0.258199	1	ns
ZEB2	0.126995	5.57e-06	0.0262901	ns
TEX41	0.201636	6.43e-05	0.303721	ns
ACVR2A	0.284959	0.000159582	0.753229	ns
ORC4	0.053116	0.364511	1	ns
MBD5	-0.104105	9.43e-05	0.445157	ns
EPC2	0.374813	2.07e-15	9.78e-12	ns
AC007364.1	-0.0111153	0.926109	1	ns
RND3	-0.0852266	0.0800243	1	ns
AC023469.1	0.213936	0.00046233	1	ns
RIF1	0.0589694	0.16167	1	ns
STAM2	0.0242193	0.694836	1	ns
FMNL2	-0.465788	2.71e-31	1.28e-27	ns
PRPF40A	0.0306376	0.573473	1	ns
ARL6IP6	0.100048	0.225651	1	ns
KCNJ3	-1.07812	8.28e-20	3.91e-16	aSMC1
NR4A2	0.748191	3.27e-34	1.54e-30	aSMC2
GPD2	0.19582	0.0001198	0.565454	ns
CYTIP	-0.497852	1.5e-06	0.00707101	ns
ACVR1	-0.232465	1.49e-05	0.0704722	ns
PKP4	0.145746	0.000520328	1	ns
TANC1	-0.132367	4.09e-05	0.192913	ns
WDSUB1	-0.235895	0.000798165	1	ns
BAZ2B	-0.0402433	0.140702	1	ns
2023-03-07	0.0290371	0.418645	1	ns
PLA2R1	-0.17446	8.58e-07	0.0040504	ns
RBMS1	0.508534	2.87e-78	1.35e-74	aSMC2
TANK	0.00329446	0.941589	1	ns
PSMD14	-0.0349567	0.622394	1	ns
FIGN	0.000306351	0.996134	1	ns
COBLL1	0.120634	5.03e-07	0.00237362	ns
AC019197.1	0.251446	0.000334602	1	ns
SLC38A11	0.379645	6.94e-34	3.28e-30	ns
SCN3A	1.09053	2.28e-42	1.08e-38	aSMC2
CSRNP3	0.336442	0.000153436	0.72422	ns
TTC21B	0.024469	0.675252	1	ns
AC073050.1	0.300819	0.000308224	1	ns
STK39	0.112975	0.00829397	1	ns
CERS6	-0.1468	0.000221161	1	ns
PPIG	0.0538434	0.143445	1	ns
KLHL23	0.412718	3.52e-11	1.66e-07	ns
UBR3	-0.101509	6.19e-05	0.29195	ns
TLK1	-0.0101132	0.800036	1	ns
METTL8	-0.225377	0.00584219	1	ns
CYBRD1	-0.299552	3.07e-09	1.45e-05	ns
DYNC1I2	-0.0719497	0.0968125	1	ns
SLC25A12	-0.377015	7.21e-15	3.4e-11	ns
HAT1	0.158007	0.0147072	1	ns
PDK1	0.627169	3.4e-40	1.6e-36	aSMC2
RAPGEF4	0.562947	9.68e-19	4.57e-15	aSMC2
MAP3K20	0.0232299	0.377146	1	ns
SP3	0.38634	2.23e-13	1.05e-09	ns
OLA1	0.151282	0.00158108	1	ns
CIR1	0.121869	0.0727203	1	ns
WIPF1	-0.110941	0.00502228	1	ns
CHN1	0.0138918	0.755072	1	ns
ATF2	-0.0972409	0.0115378	1	ns
LNPK	-0.191463	0.0001548	0.730656	ns
MTX2	-0.169251	0.00297817	1	ns
HNRNPA3	0.0192474	0.596423	1	ns
NFE2L2	0.0440206	0.310025	1	ns
AGPS	0.0326591	0.593133	1	ns
PRKRA	-0.0751835	0.275061	1	ns
PLEKHA3	-0.112759	0.140595	1	ns
TTN-AS1	0.0376254	0.442954	1	ns
SESTD1	-0.157321	2.1e-07	0.000990904	ns
UBE2E3	-0.0365426	0.517335	1	ns
SSFA2	0.126023	0.0348326	1	ns
PDE1A	0.578416	2.09e-70	9.86e-67	aSMC2
DNAJC10	0.410422	1.81e-13	8.53e-10	ns
FRZB	-0.601972	1.57e-32	7.41e-29	aSMC1
NCKAP1	-0.100753	1.86e-05	0.0878241	ns
ZC3H15	-0.00259605	0.966055	1	ns
ITGAV	-0.355876	3.61e-22	1.7e-18	ns
AC007319.1	0.193991	0.0148874	1	ns
CALCRL	-0.42165	9.77e-18	4.61e-14	ns
TFPI	-0.393854	4.49e-27	2.12e-23	ns
GULP1	-0.400174	6.67e-25	3.15e-21	ns
COL3A1	-0.833763	2.54e-48	1.2e-44	aSMC1
COL5A2	-0.285019	9.57e-13	4.52e-09	ns
WDR75	-0.0294666	0.700669	1	ns
ANKAR	0.0192054	0.750703	1	ns
PMS1	-0.0794105	0.325022	1	ns
HIBCH	-0.021892	0.615714	1	ns
AC006460.2	0.229488	0.000114777	0.541747	ns
NAB1	0.217085	2.34e-05	0.110495	ns
GLS	-0.463742	6.56e-77	3.09e-73	ns
MYO1B	0.927679	6.88e-114	3.25e-110	aSMC2
SLC39A10	-0.219236	0.00512217	1	ns
HECW2	-0.639349	1.28e-10	6.06e-07	aSMC1
PGAP1	0.843731	2.9e-39	1.37e-35	aSMC2
ANKRD44	-0.0393711	0.412413	1	ns
SF3B1	-0.00388678	0.930286	1	ns
HSPD1	0.391609	6.9e-15	3.26e-11	ns
RFTN2	0.286965	0.000220018	1	ns
PLCL1	0.249352	5.28e-10	2.49e-06	ns
SPATS2L	-0.088039	0.049533	1	ns
CLK1	0.129775	0.000224049	1	ns
ORC2	-0.22269	0.00298547	1	ns
FAM126B	0.0514289	0.340325	1	ns
CFLAR	-0.00410295	0.901653	1	ns
TRAK2	-0.0370357	0.613325	1	ns
ALS2	-0.0905999	0.150484	1	ns
NOP58	0.244175	1.34e-06	0.00634531	ns
BMPR2	-0.0821535	0.00372487	1	ns
FAM117B	0.11638	0.194731	1	ns
NBEAL1	0.0644818	0.0017908	1	ns
CYP20A1	0.0218682	0.663876	1	ns
ABI2	-0.0802409	0.0488547	1	ns
RAPH1	0.0519795	0.374824	1	ns
PARD3B	-0.0365152	0.125346	1	ns
INO80D	0.0701575	0.127795	1	ns
NDUFS1	0.081078	0.0929459	1	ns
KLF7	-0.147696	5.65e-05	0.266863	ns
CREB1	0.127191	0.0253445	1	ns
PLEKHM3	-0.0917794	0.12813	1	ns
PIKFYVE	-0.0202483	0.633568	1	ns
MAP2	-0.228169	2.79e-08	0.000131623	ns
KANSL1L	-0.0339123	0.299605	1	ns
ACADL	-0.518558	2.34e-10	1.1e-06	aSMC1
LANCL1	-0.184855	0.0276406	1	ns
ERBB4	0.195352	3.5e-06	0.0165415	ns
IKZF2	-0.261875	0.000548368	1	ns
SPAG16	-0.406287	7.22e-10	3.41e-06	ns
BARD1	-0.281688	3.33e-06	0.0157139	ns
FN1	-0.857351	3.6e-137	1.7e-133	aSMC1
XRCC5	0.0746661	0.0611698	1	ns
SMARCAL1	0.161359	0.0564394	1	ns
RPL37A	-0.541036	4.12e-24	1.94e-20	aSMC1
IGFBP2	-0.897553	7.83e-25	3.7e-21	aSMC1
IGFBP5	-0.188622	3.47e-05	0.163907	ns
DIRC3	-0.380679	3.29e-15	1.55e-11	ns
TNS1	0.0347452	0.0759619	1	ns
ARPC2	0.0931004	0.0329452	1	ns
USP37	0.140832	0.00888168	1	ns
CNOT9	-0.0421904	0.574447	1	ns
DES	-1.7459	2.7e-152	1.28e-148	aSMC1
SPEG	-0.439004	4.14e-34	1.96e-30	ns
FARSB	0.029039	0.704241	1	ns
ACSL3	0.323917	1.04e-13	4.92e-10	ns
KCNE4	-0.160356	0.0168532	1	ns
WDFY1	-0.0311907	0.603104	1	ns
CUL3	0.104636	0.00527891	1	ns
DOCK10	-0.956788	1.25e-106	5.9e-103	aSMC1
IRS1	0.620181	5.07e-21	2.39e-17	aSMC2
RHBDD1	0.0683845	0.2747	1	ns
AGFG1	0.142542	0.000183691	0.867022	ns
SPHKAP	0.483812	0.114027	1	ns
PID1	0.360625	0.0119185	1	ns
TRIP12	-0.00135634	0.967465	1	ns
SP100	0.0368364	0.421205	1	ns
CAB39	0.0598622	0.173806	1	ns
PSMD1	-0.0629472	0.170106	1	ns
ARMC9	-0.497154	4.12e-12	1.94e-08	ns
NCL	-0.0745033	0.174212	1	ns
PTMA	-0.0823406	0.00492414	1	ns
DIS3L2	0.169915	6.45e-05	0.304383	ns
EFHD1	0.070058	0.049578	1	ns
GIGYF2	0.0744834	0.0187975	1	ns
DGKD	0.306415	1.53e-09	7.21e-06	ns
USP40	-0.0939755	0.065815	1	ns
AGAP1	0.378304	6.75e-34	3.18e-30	ns
ACKR3	0.126833	0.000791183	1	ns
COL6A3	-0.412819	0.00154703	1	ns
LRRFIP1	-0.290064	1.51e-23	7.14e-20	ns
RAMP1	-0.679168	4.06e-50	1.92e-46	aSMC1
ILKAP	-0.0455572	0.348034	1	ns
PER2	-0.0741976	0.337855	1	ns
TRAF3IP1	0.156507	0.0506634	1	ns
TWIST2	0.217795	0.00655835	1	ns
HDAC4	0.130697	0.000936624	1	ns
NDUFA10	-0.0514926	0.270223	1	ns
SNED1	0.317344	5.98e-06	0.0282031	ns
HDLBP	0.12837	0.00365919	1	ns
2023-09-02	-0.0356768	0.328593	1	ns
FARP2	0.229009	2.46e-05	0.116273	ns
ATG4B	0.165477	0.00887973	1	ns
ING5	0.22506	0.00129542	1	ns
LINC01266	-0.231303	0.0914979	1	ns
CNTN4	-0.661507	2.26e-34	1.06e-30	aSMC1
CRBN	0.0553678	0.41361	1	ns
AC034195.1	0.119276	0.302267	1	ns
SUMF1	0.207479	9.37e-06	0.0442449	ns
ITPR1	-0.169675	6.76e-11	3.19e-07	ns
BHLHE40	0.116214	0.00865612	1	ns
ARL8B	0.193818	4.89e-05	0.230587	ns
LMCD1-AS1	-0.381976	6.47e-06	0.0305421	ns
LMCD1	-0.876189	2.46e-38	1.16e-34	aSMC1
THUMPD3-AS1	0.165431	0.0287858	1	ns
SETD5	0.0830748	0.0035628	1	ns
MTMR14	0.221417	0.00175571	1	ns
SLC6A1	0.671243	1.82e-28	8.57e-25	aSMC2
ATG7	-0.0155115	0.707118	1	ns
VGLL4	0.0477414	0.211426	1	ns
TAMM41	0.0517713	0.447484	1	ns
PPARG	0.430539	4.37e-14	2.06e-10	ns
TSEN2	0.00522631	0.951096	1	ns
RAF1	0.0995355	0.00272769	1	ns
RPL32	-0.507265	1.91e-14	9.04e-11	aSMC1
IQSEC1	-0.0577282	0.18746	1	ns
XPC	0.111045	0.0837398	1	ns
GRIP2	0.627249	1.06e-29	4.99e-26	aSMC2
FGD5	0.964319	4.07e-37	1.92e-33	aSMC2
NR2C2	0.0500912	0.284065	1	ns
RBSN	-0.145304	0.0434867	1	ns
CAPN7	-0.0311122	0.435576	1	ns
SH3BP5	0.291591	1.41e-06	0.00666923	ns
HACL1	0.0442855	0.558682	1	ns
ANKRD28	-0.276071	9.44e-09	4.46e-05	ns
RFTN1	-0.470421	1.64e-14	7.74e-11	ns
PLCL2	-0.0236111	0.696415	1	ns
TBC1D5	-0.0888003	0.0020985	1	ns
RAB5A	-0.00151955	0.979113	1	ns
KAT2B	-0.195277	0.000421485	1	ns
SGO1-AS1	-0.157397	0.189807	1	ns
ZNF385D	-0.297994	2.15e-06	0.010164	ns
UBE2E2	-0.203224	7.22e-16	3.41e-12	ns
UBE2E1	0.168531	4.17e-05	0.197048	ns
RPL15	-0.497534	1.52e-15	7.18e-12	ns
NR1D2	0.101398	0.069421	1	ns
THRB	-0.124771	0.000133879	0.631907	ns
RARB	-0.197552	5.22e-05	0.246229	ns
TOP2B	-0.012548	0.772648	1	ns
NGLY1	0.138128	0.0347114	1	ns
SLC4A7	-0.277551	1.4e-10	6.62e-07	ns
CMC1	-0.0637317	0.412156	1	ns
AZI2	0.0630036	0.369992	1	ns
RBMS3	-0.00712949	0.835771	1	ns
TGFBR2	0.114044	0.0149215	1	ns
STT3B	-0.0558503	0.226475	1	ns
OSBPL10	-0.0146477	0.837979	1	ns
DYNC1LI1	0.133743	0.0507662	1	ns
CNOT10	0.107702	0.0730775	1	ns
GLB1	-0.0864256	0.27079	1	ns
CRTAP	-0.408245	1.27e-08	6.01e-05	ns
SUSD5	-0.300964	1.97e-09	9.32e-06	ns
FBXL2	-0.0369071	0.41904	1	ns
UBP1	-0.0506819	0.430142	1	ns
CLASP2	-0.0111448	0.748315	1	ns
PDCD6IP	-0.0749075	0.0998981	1	ns
EPM2AIP1	-0.0535311	0.447363	1	ns
LRRFIP2	-0.0795729	0.0197444	1	ns
GOLGA4	-0.062108	0.0302128	1	ns
ITGA9	-0.361131	3.85e-06	0.0181732	ns
ITGA9-AS1	-0.0988164	0.159468	1	ns
CTDSPL	-0.111805	0.0059798	1	ns
OXSR1	0.279851	2.32e-09	1.1e-05	ns
WDR48	0.0829701	0.197633	1	ns
MYRIP	-0.588917	2.94e-16	1.39e-12	aSMC1
RPL14	-0.375	7.44e-08	0.000351301	ns
CTNNB1	-0.026853	0.321965	1	ns
ULK4	0.19765	2.95e-06	0.0139059	ns
TRAK1	0.48321	1.75e-39	8.26e-36	ns
VIPR1	0.555784	6.35e-19	3e-15	aSMC2
NKTR	0.100143	0.000733234	1	ns
SNRK	0.45583	8.15e-20	3.84e-16	ns
ANO10	0.0509266	0.262156	1	ns
TCAIM	0.0967035	0.140745	1	ns
LARS2	-0.0491139	0.522584	1	ns
LIMD1	-0.142761	0.0240123	1	ns
SACM1L	0.0871129	0.151545	1	ns
FYCO1	-0.229432	0.000283192	1	ns
PTH1R	0.658923	2.56e-32	1.21e-28	aSMC2
SETD2	0.0607235	0.0567598	1	ns
KIF9-AS1	0.182772	0.0232427	1	ns
SMARCC1	-0.0465637	0.197198	1	ns
DHX30	-0.0156382	0.833336	1	ns
MAP4	0.00190274	0.93645	1	ns
PLXNB1	-0.309433	1.44e-08	6.8e-05	ns
SHISA5	-0.134546	0.0627169	1	ns
COL7A1	-0.403411	7.38e-08	0.000348222	ns
PRKAR2A	0.0686538	0.117671	1	ns
ARIH2	0.149681	0.00106848	1	ns
WDR6	0.0287233	0.641635	1	ns
QRICH1	0.239056	2.01e-05	0.0949402	ns
LAMB2	-0.14437	0.00876793	1	ns
USP4	0.225615	2.08e-05	0.098214	ns
RHOA	-0.206579	4.68e-10	2.21e-06	ns
DAG1	-0.0233442	0.74535	1	ns
IP6K1	0.33878	5.15e-08	0.000243086	ns
RBM6	0.160407	1.46e-10	6.88e-07	ns
RBM5	0.156911	4.7e-05	0.222032	ns
GNAI2	-0.280294	1.99e-06	0.00939288	ns
RASSF1	0.492297	9.53e-23	4.5e-19	ns
DOCK3	0.881132	4.18e-54	1.97e-50	aSMC2
DCAF1	-0.0215335	0.736113	1	ns
RAD54L2	0.272394	3.33e-05	0.157109	ns
RPL29	-0.708348	1.7e-20	8.01e-17	aSMC1
WDR82	0.0336749	0.559748	1	ns
NISCH	0.265266	2.4e-07	0.00113429	ns
PBRM1	0.165035	8.46e-06	0.0399454	ns
NEK4	-0.0910649	0.183417	1	ns
ITIH3	-0.500112	6.41e-16	3.02e-12	aSMC1
SFMBT1	-0.143344	0.0924392	1	ns
DCP1A	0.0653018	0.221925	1	ns
CACNA2D3	0.201092	6.05e-11	2.86e-07	ns
CCDC66	0.136072	0.0204561	1	ns
FAM208A	-0.125643	0.0036589	1	ns
ARHGEF3	0.139845	0.0981234	1	ns
APPL1	-0.0343123	0.566939	1	ns
ARF4	0.037971	0.573505	1	ns
DENND6A	0.045499	0.281244	1	ns
SLMAP	-0.164245	2.81e-13	1.33e-09	ns
FLNB	-0.684943	2.52e-53	1.19e-49	aSMC1
PXK	0.0829522	0.221593	1	ns
FHIT	-0.671308	2.71e-29	1.28e-25	aSMC1
PTPRG	0.230101	2.7e-38	1.27e-34	ns
ATXN7	0.1001	0.0256103	1	ns
PRICKLE2	0.0198614	0.640377	1	ns
ADAMTS9	1.50574	4.28e-239	2.02e-235	aSMC2
ADAMTS9-AS2	0.0655883	0.00246926	1	ns
MAGI1	0.271993	1.88e-32	8.86e-29	ns
SLC25A26	0.136051	0.0299388	1	ns
LRIG1	0.219468	4.91e-09	2.32e-05	ns
SUCLG2	-0.0646521	0.147517	1	ns
SUCLG2-AS1	-0.105682	0.230555	1	ns
EOGT	0.139307	0.00997373	1	ns
TMF1	0.115485	0.045513	1	ns
UBA3	0.162167	0.024393	1	ns
ARL6IP5	-0.235118	0.000962278	1	ns
MITF	-0.0976911	0.0894997	1	ns
FOXP1	-0.0907059	5.23e-06	0.0246973	ns
RYBP	0.448158	1.23e-13	5.81e-10	ns
SHQ1	-0.0336272	0.658466	1	ns
PPP4R2	0.311736	3.9e-08	0.000184133	ns
PDZRN3	-0.201496	5.21e-11	2.46e-07	ns
ZNF717	0.0277945	0.735479	1	ns
ROBO1	-0.109407	0.0226616	1	ns
GBE1	-0.490227	6.55e-47	3.09e-43	ns
CADM2	-0.0640367	0.626186	1	ns
VGLL3	-0.709967	4.11e-24	1.94e-20	aSMC1
CGGBP1	-0.149816	0.0147731	1	ns
ZNF654	-0.0187471	0.693099	1	ns
EPHA3	0.551176	7.46e-14	3.52e-10	aSMC2
PROS1	-0.247777	0.0108186	1	ns
ARL13B	0.0688041	0.373414	1	ns
EPHA6	-0.294547	0.000371004	1	ns
CRYBG3	0.254786	0.000136841	0.64589	ns
CLDND1	-0.157599	0.020773	1	ns
DCBLD2	-0.273356	0.000146176	0.68995	ns
COL8A1	-1.07591	1.96e-136	9.23e-133	aSMC1
CMSS1	0.0240063	0.532522	1	ns
FILIP1L	-0.328879	6.84e-10	3.23e-06	ns
TBC1D23	0.0885124	0.10521	1	ns
TFG	0.128216	0.0140094	1	ns
ABI3BP	-0.446067	2.54e-09	1.2e-05	ns
SENP7	-0.00137285	0.972306	1	ns
PCNP	-0.0963812	0.0549165	1	ns
RPL24	-0.340215	8.66e-07	0.00408569	ns
NFKBIZ	-0.13583	0.0493416	1	ns
ALCAM	-0.101328	0.0544323	1	ns
CBLB	0.18034	3.65e-09	1.72e-05	ns
LINC00882	-0.214318	0.00532084	1	ns
DUBR	-0.0595618	0.351178	1	ns
BBX	-0.0559633	0.0584116	1	ns
CD47	-0.323762	2.36e-09	1.12e-05	ns
IFT57	-0.152763	0.0714742	1	ns
DZIP3	-0.149975	0.0695631	1	ns
NECTIN3	0.152247	0.0269082	1	ns
PHLDB2	0.0903554	0.000199189	0.940171	ns
CFAP44	0.0678522	0.389831	1	ns
USF3	0.0147045	0.853894	1	ns
NAA50	0.0249748	0.685314	1	ns
ZBTB20	0.0840349	5.39e-06	0.025419	ns
LSAMP	1.02925	6.51e-36	3.07e-32	aSMC2
GSK3B	0.199172	1.04e-08	4.93e-05	ns
FSTL1	-0.407998	1.59e-12	7.51e-09	ns
GOLGB1	0.160957	4.34e-05	0.204991	ns
IQCB1	0.0894788	0.161813	1	ns
KPNA1	-0.0813439	0.0457644	1	ns
PARP9	0.141995	0.0784751	1	ns
PARP14	0.0824391	0.239555	1	ns
DIRC2	0.171743	0.013689	1	ns
SEMA5B	0.50537	1.03e-07	0.000485469	aSMC2
PDIA5	-0.130865	0.0124523	1	ns
SEC22A	-0.00664878	0.899184	1	ns
ADCY5	-0.139345	1.96e-06	0.00926626	ns
HACD2	0.0833452	0.307214	1	ns
MYLK	-0.336163	1.31e-36	6.18e-33	ns
CCDC14	-0.158777	0.00542592	1	ns
KALRN	0.197184	1.81e-12	8.57e-09	ns
ITGB5	-0.106426	0.00682787	1	ns
ZNF148	0.0512482	0.161283	1	ns
SNX4	0.00212252	0.970627	1	ns
AC092902.2	0.103201	0.12563	1	ns
ZXDC	0.0842717	0.14815	1	ns
CHCHD6	-0.0179594	0.829123	1	ns
MGLL	0.406628	1.58e-14	7.47e-11	ns
EEFSEC	-0.0130345	0.846234	1	ns
RPN1	0.00866667	0.908774	1	ns
RAB7A	0.118637	0.00247388	1	ns
CNBP	-0.0635653	0.280751	1	ns
H1FX	-0.198104	0.00511775	1	ns
IFT122	0.0819049	0.314894	1	ns
PLXND1	0.0947552	0.104706	1	ns
TMCC1	0.0949892	0.0115637	1	ns
PIK3R4	-0.0634844	0.453806	1	ns
ATP2C1	-0.0674646	0.111119	1	ns
MRPL3	0.084331	0.321948	1	ns
DNAJC13	-0.0163863	0.723215	1	ns
TMEM108	1.62633	1.51e-35	7.13e-32	aSMC2
RYK	-0.123591	0.00233179	1	ns
CEP63	-0.0726576	0.20514	1	ns
EPHB1	-0.496503	1.76e-09	8.32e-06	ns
PPP2R3A	-0.103283	0.0899255	1	ns
MSL2	0.109484	0.129831	1	ns
STAG1	0.0317163	0.144918	1	ns
ARMC8	-0.064883	0.136642	1	ns
CEP70	0.11038	0.081528	1	ns
PIK3CB	-0.0398968	0.430313	1	ns
AC097103.2	0.107017	0.231057	1	ns
CLSTN2	0.561014	1.33e-12	6.26e-09	aSMC2
SLC25A36	-0.0664513	0.212226	1	ns
ZBTB38	0.0751316	0.01749	1	ns
RASA2	0.0711123	0.064944	1	ns
ATP1B3	0.81554	8.44e-100	3.98e-96	aSMC2
TFDP2	-0.0529926	0.232653	1	ns
XRN1	0.0868505	0.0117467	1	ns
ATR	-0.0637443	0.232313	1	ns
TRPC1	0.0546033	0.218905	1	ns
U2SURP	0.0629849	0.116659	1	ns
SLC9A9	0.0401501	0.584701	1	ns
C3orf58	0.100863	0.245833	1	ns
PLOD2	-0.448434	2.84e-13	1.34e-09	ns
PLSCR4	-0.213508	6.09e-06	0.0287464	ns
PLSCR1	0.300061	6.84e-06	0.0322904	ns
AC092957.1	0.336698	6.31e-13	2.98e-09	ns
ZIC4	0.0439382	0.501428	1	ns
ZIC1	-0.040645	0.1694	1	ns
HLTF	-0.331455	1.52e-05	0.0719386	ns
WWTR1	0.121959	0.00134144	1	ns
RNF13	-0.0105037	0.832932	1	ns
TSC22D2	0.147801	0.0001941	0.916151	ns
MBNL1	-0.40102	2.48e-85	1.17e-81	ns
ARHGEF26	-0.261615	0.00136915	1	ns
DHX36	0.047657	0.312791	1	ns
SLC33A1	0.347943	1.87e-06	0.00884496	ns
GMPS	0.0791604	0.246868	1	ns
KCNAB1	0.0821218	0.00123314	1	ns
TIPARP	0.43203	7.87e-07	0.00371457	ns
CCNL1	0.08081	0.039872	1	ns
RSRC1	-0.00539606	0.895948	1	ns
IQCJ-SCHIP1	-0.190168	1.72e-05	0.0811923	ns
KPNA4	0.0923407	0.0885572	1	ns
PPM1L	0.472949	4.45e-76	2.1e-72	ns
NMD3	0.391248	3.61e-13	1.7e-09	ns
PDCD10	-0.0402341	0.54122	1	ns
GOLIM4	0.0654499	0.25756	1	ns
MECOM	0.256791	5.92e-05	0.279215	ns
SEC62	-0.109682	0.0760994	1	ns
PHC3	-0.117059	0.00013624	0.643051	ns
PRKCI	-0.178383	0.0044539	1	ns
SKIL	0.280361	1.88e-05	0.08878	ns
TNIK	-0.187702	0.00409571	1	ns
PLD1	-0.398944	2.26e-17	1.07e-13	ns
FNDC3B	-0.00272261	0.899869	1	ns
NLGN1	-1.16453	3.22e-97	1.52e-93	aSMC1
NAALADL2	-0.802871	2.84e-54	1.34e-50	aSMC1
TBL1XR1	-0.0741531	0.0143334	1	ns
KCNMB2-AS1	0.198697	0.0897793	1	ns
ZMAT3	-0.0534712	0.472147	1	ns
PIK3CA	0.00236937	0.953983	1	ns
MFN1	-0.06568	0.26937	1	ns
GNB4	0.143958	0.0272335	1	ns
USP13	-0.0846371	0.117578	1	ns
TTC14	0.164707	0.00351799	1	ns
FXR1	0.0953345	0.0046962	1	ns
ATP11B	-0.0270821	0.550462	1	ns
DCUN1D1	0.15506	0.036597	1	ns
MCCC1	-0.169146	0.0163147	1	ns
KLHL24	-0.0179048	0.717946	1	ns
YEATS2	0.0931691	0.127747	1	ns
ABCC5	0.00414821	0.951659	1	ns
EIF4G1	-0.0574702	0.366086	1	ns
VPS8	-0.0642313	0.141464	1	ns
C3orf70	0.141947	0.0134116	1	ns
MAP3K13	0.369393	1.29e-08	6.11e-05	ns
SENP2	0.0364897	0.535466	1	ns
IGF2BP2	0.0641317	0.524598	1	ns
TRA2B	0.114723	0.00111657	1	ns
DGKG	0.292524	9.36e-16	4.42e-12	ns
EIF4A2	-0.152534	0.000120798	0.570168	ns
ST6GAL1	-0.414641	3.29e-25	1.56e-21	ns
BCL6	-0.133852	1.12e-05	0.0528087	ns
LPP	-0.327176	5.3e-117	2.5e-113	ns
TPRG1	-0.207286	0.00939288	1	ns
TP63	-0.646365	3.3e-06	0.0155882	aSMC1
CCDC50	-0.224494	4.74e-07	0.00223681	ns
OPA1	-0.00715167	0.888729	1	ns
HES1	0.0243925	0.744511	1	ns
ATP13A3	-0.297947	4.31e-14	2.04e-10	ns
XXYLT1	0.0027968	0.974727	1	ns
ACAP2	0.0984197	0.00783947	1	ns
PPP1R2	0.0445471	0.559286	1	ns
LINC00969	0.13164	0.00287007	1	ns
UBXN7	0.172698	0.00464286	1	ns
RNF168	0.108908	0.0493334	1	ns
PAK2	0.0390324	0.37754	1	ns
SENP5	0.229377	1.14e-06	0.00535839	ns
DLG1	-0.00299792	0.925755	1	ns
AC132008.2	0.294713	4.53e-07	0.00213601	ns
RUBCN	0.212791	0.000497175	1	ns
FYTTD1	0.293774	1.24e-05	0.0586009	ns
LRCH3	0.0137139	0.673681	1	ns
RPL35A	-0.433552	6.66e-10	3.14e-06	ns
ZNF718	-0.103524	0.11213	1	ns
ZNF141	0.210655	0.00010192	0.481063	ns
ZNF721	0.0459076	0.518304	1	ns
PCGF3	-0.0113381	0.868517	1	ns
AC139887.2	0.11364	0.0280867	1	ns
GAK	0.141756	0.00781407	1	ns
UVSSA	-0.012516	0.868477	1	ns
NSD2	0.0873812	0.0778714	1	ns
MXD4	0.0895518	0.192208	1	ns
ZFYVE28	0.353485	3.43e-05	0.161753	ns
RNF4	0.18288	0.010172	1	ns
FAM193A	0.044016	0.160047	1	ns
ADD1	0.182687	4.7e-09	2.22e-05	ns
HTT	-0.0350707	0.444494	1	ns
RGS12	0.322573	4.53e-06	0.0213976	ns
STX18	0.0642451	0.214356	1	ns
EVC2	0.0651268	0.287787	1	ns
EVC	-0.105409	0.182836	1	ns
KIAA0232	0.206318	5.22e-08	0.000246481	ns
TBC1D14	0.0420838	0.594092	1	ns
SORCS2	0.0446848	0.73505	1	ns
AFAP1	-0.271294	2.79e-05	0.131794	ns
ABLIM2	0.465963	6.49e-11	3.06e-07	ns
SLC2A9	-0.157336	0.0687657	1	ns
WDR1	-0.296981	4.88e-16	2.3e-12	ns
RAB28	0.158737	0.00202986	1	ns
BOD1L1	0.245965	4.49e-08	0.000212068	ns
CPEB2	-0.215653	3.66e-07	0.00172852	ns
AC098829.1	-0.355527	2.72e-16	1.28e-12	ns
CC2D2A	-0.345529	1.97e-10	9.31e-07	ns
FBXL5	-0.0748119	0.0544217	1	ns
TAPT1	-0.0116421	0.850443	1	ns
TAPT1-AS1	-0.402673	1.11e-07	0.000521778	ns
LDB2	0.469945	6.64e-12	3.14e-08	ns
LCORL	0.0240892	0.670213	1	ns
SLIT2	-0.437571	2.87e-08	0.000135683	ns
ADGRA3	-0.341979	1.66e-06	0.00784214	ns
PPARGC1A	0.139193	0.0656307	1	ns
DHX15	0.143654	0.00170106	1	ns
SOD3	-0.429829	5.81e-14	2.74e-10	ns
CCDC149	0.173435	0.0134283	1	ns
ANAPC4	-0.112256	0.099577	1	ns
RBPJ	0.0538948	0.208254	1	ns
TBC1D19	-0.0152852	0.780648	1	ns
STIM2	0.0794404	0.345931	1	ns
PCDH7	-1.87125	4.69e-137	2.21e-133	aSMC1
RELL1	0.67005	8.52e-50	4.02e-46	aSMC2
PGM2	0.136479	0.0321604	1	ns
TBC1D1	0.158207	2.99e-14	1.41e-10	ns
FAM114A1	-0.0242354	0.736578	1	ns
KLHL5	0.0125155	0.885812	1	ns
WDR19	-0.130247	0.0444918	1	ns
RFC1	-0.118748	0.0669974	1	ns
RPL9	-0.509218	1.31e-12	6.2e-09	aSMC1
SMIM14	-0.221127	5.73e-06	0.0270626	ns
UBE2K	-0.0239125	0.421221	1	ns
PDS5A	0.00756791	0.8151	1	ns
APBB2	0.244164	4.05e-35	1.91e-31	ns
LIMCH1	-0.259142	0.000143223	0.676014	ns
SLC30A9	0.0284849	0.551961	1	ns
KCTD8	-0.0938307	0.387264	1	ns
GABRB1	-0.398836	1.35e-07	0.000635482	ns
ATP10D	-0.146203	0.00173381	1	ns
NFXL1	-0.0224878	0.757293	1	ns
SLAIN2	-0.0518587	0.294306	1	ns
FRYL	-0.108255	2.01e-05	0.0950091	ns
OCIAD1	-0.0522441	0.30762	1	ns
DCUN1D4	-0.173434	4.11e-05	0.193806	ns
SCFD2	-0.129053	0.030759	1	ns
CHIC2	0.0185611	0.764021	1	ns
TMEM165	-0.069505	0.0535835	1	ns
CLOCK	-0.0763338	0.115672	1	ns
EXOC1	-0.0687013	0.192959	1	ns
SRP72	0.155807	0.0310246	1	ns
POLR2B	0.0580424	0.311987	1	ns
IGFBP7	-0.249101	9.02e-27	4.26e-23	ns
ADGRL3	-0.0899584	0.00750556	1	ns
CENPC	0.0895228	0.060554	1	ns
UBA6	-0.0554485	0.275336	1	ns
UBA6-AS1	-0.190428	0.0248926	1	ns
YTHDC1	0.102392	0.00549341	1	ns
RUFY3	-0.0661756	0.0707644	1	ns
MOB1B	0.427171	4.08e-17	1.93e-13	ns
SLC4A4	-0.25615	0.000196438	0.927189	ns
ANKRD17	0.0784619	0.00295569	1	ns
PARM1	0.0350425	0.506341	1	ns
G3BP2	-0.201316	0.000643503	1	ns
USO1	-0.12576	0.0142053	1	ns
NUP54	-0.0722135	0.33909	1	ns
SCARB2	0.0192145	0.724001	1	ns
SHROOM3	-0.734232	6.66e-36	3.14e-32	aSMC1
2023-09-11	0.0170584	0.76608	1	ns
CCNI	-0.282773	2.19e-11	1.03e-07	ns
CNOT6L	-0.00466055	0.921136	1	ns
MRPL1	0.166416	0.0492729	1	ns
BMP2K	-0.0688121	0.281873	1	ns
LINC01088	-0.664854	1.42e-87	6.69e-84	aSMC1
ANTXR2	-0.469481	8.43e-10	3.98e-06	ns
RASGEF1B	-0.128949	1.37e-05	0.0646772	ns
HNRNPD	0.0437977	0.259533	1	ns
HNRNPDL	-0.0175879	0.630603	1	ns
SCD5	0.353174	0.000106635	0.503319	ns
SEC31A	-0.0592781	0.0687254	1	ns
LIN54	0.158854	0.0549358	1	ns
WDFY3	0.148746	3.78e-10	1.78e-06	ns
ARHGAP24	-0.171707	0.000372521	1	ns
MAPK10	0.252363	5.51e-09	2.6e-05	ns
PTPN13	-0.0147469	0.787504	1	ns
AFF1	-0.0961476	0.00309852	1	ns
NUDT9	0.0770129	0.326062	1	ns
SPARCL1	-0.307467	1.08e-29	5.11e-26	ns
PKD2	-0.227087	2.08e-11	9.8e-08	ns
PPM1K	-0.42529	1.65e-09	7.79e-06	ns
HERC3	0.00338618	0.94658	1	ns
FAM13A	0.183146	4.08e-06	0.0192752	ns
CCSER1	-0.0269364	0.76395	1	ns
GRID2	0.687919	2.26e-50	1.07e-46	aSMC2
SMARCAD1	-0.0147166	0.813253	1	ns
PDLIM5	-0.43998	2.19e-107	1.03e-103	ns
BMPR1B	-0.13721	0.144127	1	ns
UNC5C	-0.336316	4.31e-28	2.03e-24	ns
RAP1GDS1	-0.0945425	0.0484693	1	ns
EIF4E	-0.0470549	0.471757	1	ns
METAP1	-0.372434	1.04e-05	0.0493158	ns
ADH5	-0.692077	2.05e-20	9.66e-17	aSMC1
AP002026.1	-0.594592	1.47e-26	6.95e-23	aSMC1
ADH1B	-1.01179	1.22e-34	5.77e-31	aSMC1
DNAJB14	-0.195013	0.000245004	1	ns
PPP3CA	0.0811911	0.0464193	1	ns
NFKB1	0.201843	0.000281662	1	ns
MANBA	0.0764993	0.314426	1	ns
UBE2D3	0.149654	9.82e-09	4.64e-05	ns
TET2	0.187437	0.000311722	1	ns
PPA2	-0.228792	2.54e-07	0.00119654	ns
NPNT	-0.420314	2.26e-18	1.07e-14	ns
TBCK	-0.1315	0.000207532	0.979552	ns
PAPSS1	0.0187372	0.814045	1	ns
HADH	-0.519491	3.78e-11	1.78e-07	aSMC1
RPL34	-0.626566	5.98e-20	2.82e-16	aSMC1
SEC24B	-0.0730867	0.0434717	1	ns
C4orf32	0.394492	1.79e-06	0.00843319	ns
ALPK1	-0.137778	0.00876899	1	ns
LARP7	0.205382	0.00876482	1	ns
ANK2	0.743047	3.43e-27	1.62e-23	aSMC2
CAMK2D	-0.0734676	0.0138276	1	ns
ARSJ	-0.0456056	0.547659	1	ns
METTL14	0.13538	0.0716068	1	ns
SEC24D	-0.1927	1.69e-06	0.00798639	ns
SYNPO2	-0.797293	8.37e-215	3.95e-211	aSMC1
USP53	-0.064866	0.100017	1	ns
AC093752.1	0.00331315	0.940314	1	ns
PDE5A	-0.279359	2.95e-23	1.39e-19	ns
AC108866.1	-0.382658	0.00130196	1	ns
PRDM5	0.0170774	0.845695	1	ns
ANXA5	-0.207688	2.03e-05	0.0959228	ns
KIAA1109	0.0988815	0.000197853	0.933866	ns
FGF2	-0.146765	0.077026	1	ns
SPATA5	0.0658011	0.237637	1	ns
FAT4	-0.902304	4.42e-33	2.09e-29	aSMC1
INTU	-0.27623	0.00041481	1	ns
HSPA4L	-0.216007	0.00022838	1	ns
ABHD18	-0.0324883	0.607609	1	ns
LARP1B	0.0301589	0.563963	1	ns
JADE1	-0.0596829	0.216257	1	ns
SCLT1	0.171553	0.00241898	1	ns
PCDH10	-0.348996	2.58e-05	0.121758	ns
AC109927.1	-0.0277512	0.815462	1	ns
ELF2	-0.0420392	0.108145	1	ns
NAA15	-0.0142524	0.775243	1	ns
AC097376.2	-0.0335934	0.672844	1	ns
SETD7	-0.439163	8.04e-09	3.8e-05	ns
MAML3	0.232246	4.05e-13	1.91e-09	ns
RNF150	-0.257845	0.00034166	1	ns
IL15	-0.561979	9.22e-07	0.00434966	aSMC1
INPP4B	-0.0146622	0.546528	1	ns
GAB1	-0.356321	8.27e-20	3.9e-16	ns
SMARCA5	0.0141516	0.785332	1	ns
AC139713.2	-1.50756	2.76e-49	1.3e-45	aSMC1
GYPA	0.0106996	0.914621	1	ns
HHIP	-0.153088	0.510429	1	ns
ANAPC10	0.131566	0.0751441	1	ns
ABCE1	0.0305912	0.693713	1	ns
OTUD4	-0.069845	0.216078	1	ns
ZNF827	-0.324285	5.33e-06	0.0251492	ns
SLC10A7	0.0125629	0.845244	1	ns
EDNRA	0.544384	6.81e-36	3.22e-32	aSMC2
AC093908.1	0.570978	2.04e-12	9.61e-09	aSMC2
PRMT9	0.56967	1.63e-23	7.71e-20	aSMC2
ARHGAP10	0.0262064	0.205868	1	ns
NR3C2	-0.12955	0.00819063	1	ns
DCLK2	-0.155776	0.0185318	1	ns
LRBA	-0.0769837	0.0151173	1	ns
RPS3A	-0.402459	3.06e-10	1.44e-06	ns
SH3D19	-0.437294	1.86e-24	8.78e-21	ns
FBXW7	0.0258945	0.550201	1	ns
ARFIP1	0.0869144	0.116567	1	ns
TRIM2	-0.0436335	0.560485	1	ns
TMEM131L	-0.0408478	0.168882	1	ns
GUCY1A3	0.232625	5.6e-07	0.00264378	ns
GUCY1B3	0.0595393	0.157276	1	ns
PDGFC	-0.48244	1e-33	4.73e-30	ns
ETFDH	-0.000440868	0.994465	1	ns
FNIP2	-0.0896859	0.14741	1	ns
RAPGEF2	0.186289	1.54e-10	7.27e-07	ns
NAF1	-0.0527005	0.339596	1	ns
KLHL2	-0.052406	0.486676	1	ns
CPE	0.0308979	0.374181	1	ns
PALLD	-0.870083	1.26e-150	5.95e-147	aSMC1
CBR4	0.0164709	0.786171	1	ns
SH3RF1	0.325936	5.44e-13	2.57e-09	ns
NEK1	-0.058561	0.173017	1	ns
CLCN3	-0.104338	0.135103	1	ns
GALNT7	-0.134839	0.105991	1	ns
CEP44	-0.0367526	0.634747	1	ns
GPM6A	0.316721	4.87e-05	0.229934	ns
SPCS3	-0.2951	8.42e-06	0.0397221	ns
WWC2	-0.0829958	0.055097	1	ns
TRAPPC11	-0.167947	0.0154492	1	ns
IRF2	-0.0660675	0.234143	1	ns
PRIMPOL	0.0233008	0.769793	1	ns
ACSL1	0.160054	0.026495	1	ns
SNX25	0.122106	0.000901597	1	ns
PDLIM3	-0.408528	3.79e-24	1.79e-20	ns
SORBS2	-0.401123	1.23e-115	5.82e-112	ns
FAT1	0.121406	0.00256681	1	ns
ICE1	0.0594412	0.21539	1	ns
NSUN2	0.172317	0.0171389	1	ns
PAPD7	0.263912	1.41e-05	0.0666891	ns
ADCY2	-0.255927	0.0208556	1	ns
SEMA5A	0.173639	0.00121941	1	ns
2023-03-06	-0.0313953	0.308176	1	ns
ANKRD33B	0.174462	0.0207443	1	ns
TRIO	-0.301659	5.9e-46	2.78e-42	ns
OTULIN	-0.0105474	0.874936	1	ns
ANKH	-0.459532	8.85e-24	4.18e-20	ns
FBXL7	0.0388999	0.148019	1	ns
MYO10	-0.893332	7.52e-78	3.55e-74	aSMC1
GUSBP1	-0.288282	1.36e-07	0.000639727	ns
AC113386.1	-0.235824	0.00490981	1	ns
CDH6	0.0228109	0.480915	1	ns
DROSHA	-0.0648302	0.27641	1	ns
PDZD2	-0.0473705	0.481725	1	ns
GOLPH3	-0.0648554	0.10383	1	ns
MTMR12	-0.00442475	0.952818	1	ns
ZFR	-0.0087379	0.78816	1	ns
SUB1	-0.0738556	0.289373	1	ns
C1QTNF3-AMACR	-0.0600036	0.386341	1	ns
AC138409.2	-0.163597	0.00379942	1	ns
RAI14	-0.500182	2.41e-23	1.14e-19	aSMC1
DNAJC21	-0.0478979	0.513536	1	ns
NADK2	-0.166804	0.0017507	1	ns
RANBP3L	-0.0687904	0.201599	1	ns
NIPBL	0.0137533	0.560868	1	ns
C5orf42	0.0454985	0.295443	1	ns
WDR70	0.133633	5.02e-05	0.237153	ns
LIFR	0.16972	1.76e-05	0.0829638	ns
OSMR-AS1	0.0608902	0.168935	1	ns
OSMR	0.0598916	0.138586	1	ns
RICTOR	-0.174327	1.78e-08	8.42e-05	ns
TTC33	-0.0664586	0.408833	1	ns
PRKAA1	-0.0814465	0.154052	1	ns
RPL37	-0.255886	0.000110186	0.520078	ns
C7	0.663447	1e-05	0.0473134	aSMC2
PLCXD3	0.304743	0.0181474	1	ns
OXCT1	-0.330891	6.34e-07	0.00299393	ns
GHR	-0.00250333	0.963215	1	ns
ZNF131	0.147344	0.00124626	1	ns
NNT	-0.152567	0.00690125	1	ns
FGF10	-0.00998604	0.943072	1	ns
PARP8	-0.683394	5.43e-43	2.56e-39	aSMC1
ITGA1	-0.680842	1.01e-115	4.77e-112	aSMC1
NDUFS4	0.0664446	0.264303	1	ns
ARL15	0.105426	0.00505991	1	ns
SNX18	-0.0533124	0.449509	1	ns
DHX29	0.134677	0.0383034	1	ns
SKIV2L2	-0.0763153	0.085407	1	ns
PLPP1	0.0531779	0.133861	1	ns
SLC38A9	-0.113792	0.0686307	1	ns
IL6ST	-0.165484	0.000152476	0.719688	ns
MAP3K1	0.249817	0.00213869	1	ns
GPBP1	0.280625	8.66e-23	4.09e-19	ns
PDE4D	-1.14415	0	0	aSMC1
ELOVL7	0.157412	0.0289019	1	ns
NDUFAF2	-0.00230609	0.964255	1	ns
ZSWIM6	0.361865	1.42e-26	6.68e-23	ns
KIF2A	-0.0748735	0.230573	1	ns
IPO11	-0.0627852	0.350545	1	ns
RNF180	0.0470782	0.226831	1	ns
RGS7BP	0.12431	0.0106897	1	ns
CWC27	0.0223099	0.702754	1	ns
ADAMTS6	-0.568553	2.53e-10	1.19e-06	aSMC1
PPWD1	-0.0684095	0.314254	1	ns
ERBIN	-0.0739936	0.0218661	1	ns
SREK1	0.112749	0.00470924	1	ns
MAST4	0.314908	3.26e-20	1.54e-16	ns
PIK3R1	-0.134426	0.0201038	1	ns
BDP1	0.148692	2.72e-05	0.128604	ns
MCCC2	-0.197495	0.0155194	1	ns
MAP1B	-0.152781	6.3e-09	2.97e-05	ns
MRPS27	-0.0491379	0.424271	1	ns
TNPO1	-0.173163	2.06e-05	0.0970367	ns
FCHO2	0.00235075	0.951506	1	ns
ARHGEF28	-0.775727	1.84e-47	8.68e-44	aSMC1
COL4A3BP	-0.0507812	0.249982	1	ns
POLK	-0.026617	0.502343	1	ns
PDE8B	0.367607	7.26e-09	3.43e-05	ns
WDR41	-0.103968	0.0643737	1	ns
TBCA	0.015649	0.774117	1	ns
AP3B1	0.0281988	0.469123	1	ns
SCAMP1	-0.117042	0.0774144	1	ns
LHFPL2	-0.493118	2.98e-13	1.41e-09	ns
ARSB	0.225998	0.00692765	1	ns
JMY	0.21357	6.13e-05	0.289269	ns
PAPD4	-0.00759633	0.820622	1	ns
SERINC5	0.124463	0.0360518	1	ns
ZFYVE16	0.139675	0.00409256	1	ns
MSH3	-0.000323712	0.995793	1	ns
CKMT2-AS1	0.17203	0.0284907	1	ns
SSBP2	0.0232356	0.177495	1	ns
ATG10	-0.116925	0.049605	1	ns
ATP6AP1L	-0.430952	2.19e-06	0.0103259	ns
XRCC4	0.0923023	0.374551	1	ns
VCAN	-0.189252	0.0575959	1	ns
EDIL3	-0.274204	1.02e-23	4.82e-20	ns
AC113383.1	-0.510021	1.74e-13	8.2e-10	aSMC1
RASA1	-0.0725305	0.0622312	1	ns
CCNH	0.326915	4.59e-08	0.000216722	ns
TMEM161B	0.0376378	0.627632	1	ns
TMEM161B-AS1	-0.116157	0.0675969	1	ns
MEF2C	-0.0160321	0.63611	1	ns
MEF2C-AS1	-0.358086	1.11e-15	5.23e-12	ns
ARRDC3	-0.0287201	0.615739	1	ns
NR2F1-AS1	0.172335	0.0121612	1	ns
FAM172A	-0.111337	0.000880311	1	ns
KIAA0825	-0.0590559	0.478656	1	ns
MCTP1	0.0975328	0.217835	1	ns
TTC37	-0.0233599	0.587938	1	ns
RHOBTB3	-0.0907809	0.107199	1	ns
ELL2	0.0999219	1.9e-05	0.0897143	ns
AC104123.1	-0.167324	0.00129367	1	ns
CAST	-0.152444	7.58e-07	0.00357748	ns
LNPEP	-0.278207	8.2e-11	3.87e-07	ns
CHD1	0.526857	6.48e-50	3.06e-46	aSMC2
LINC02062	-0.190121	0.0268404	1	ns
PAM	-0.276115	1.26e-19	5.96e-16	ns
PPIP5K2	-0.222455	2.49e-05	0.117714	ns
EFNA5	-1.10178	4.64e-39	2.19e-35	aSMC1
FBXL17	-0.262108	4.66e-13	2.2e-09	ns
FER	-0.0371011	0.181177	1	ns
PJA2	-0.153342	1.24e-05	0.0585765	ns
MAN2A1	-0.260309	1.9e-08	8.97e-05	ns
SLC25A46	-0.222946	0.00559077	1	ns
EPB41L4A	0.360269	8.85e-14	4.18e-10	ns
APC	0.041024	0.454246	1	ns
REEP5	-0.0558891	0.405225	1	ns
DCP2	0.029913	0.651173	1	ns
MCC	0.470286	7.11e-09	3.35e-05	ns
YTHDC2	0.123256	0.00659057	1	ns
TRIM36	-0.336336	1.86e-06	0.0087846	ns
FEM1C	-0.0938026	0.158189	1	ns
ATG12	-0.0728477	0.341644	1	ns
AP3S1	0.128433	0.00360928	1	ns
COMMD10	0.11859	0.016918	1	ns
DMXL1	-0.0834144	0.0170572	1	ns
TNFAIP8	-0.102367	0.0314186	1	ns
HSD17B4	-0.0197817	0.687194	1	ns
PRR16	0.399302	3.88e-07	0.00183261	ns
SNCAIP	-1.0226	4.18e-45	1.98e-41	aSMC1
SNX2	-0.271631	2.46e-06	0.0116065	ns
SNX24	-0.323309	5.45e-08	0.000257094	ns
PRDM6	-1.56252	1.34e-96	6.34e-93	aSMC1
CEP120	-0.0911074	0.201956	1	ns
CSNK1G3	-0.0358844	0.558786	1	ns
GRAMD2B	0.0181781	0.639488	1	ns
ALDH7A1	-0.0162959	0.831182	1	ns
LINC01184	-0.161823	0.0179753	1	ns
SLC12A2	0.864593	1.1e-29	5.2e-26	aSMC2
CHSY3	-0.817703	5.43e-65	2.56e-61	aSMC1
CDC42SE2	0.0270475	0.677744	1	ns
MIR3936HG	0.120572	0.136556	1	ns
AC116366.3	-0.346159	0.000333172	1	ns
KIF3A	0.0482547	0.485052	1	ns
2023-09-08	-0.0687245	0.347157	1	ns
AFF4	0.0738834	0.00749334	1	ns
HSPA4	0.0978614	0.0612421	1	ns
SKP1	-0.307074	6.72e-08	0.000317141	ns
UBE2B	-0.028273	0.486596	1	ns
JADE2	-0.171582	0.0213202	1	ns
SAR1B	-0.0296907	0.679694	1	ns
SEC24A	-0.0581059	0.38648	1	ns
DDX46	0.136366	0.00144811	1	ns
C5orf24	-0.38547	3.6e-08	0.000170019	ns
H2AFY	0.0854408	0.125063	1	ns
SMAD5	-0.0589122	0.291176	1	ns
FAM13B	-0.0607582	0.0679921	1	ns
KDM3B	0.0567803	0.223097	1	ns
EGR1	0.0925998	0.237427	1	ns
ETF1	0.255681	5.13e-05	0.24192	ns
HSPA9	0.151249	0.00112297	1	ns
CTNNA1	0.1248	3.07e-06	0.0144789	ns
SIL1	-0.0463646	0.293269	1	ns
PAIP2	0.0284922	0.654727	1	ns
UBE2D2	0.164333	6.93e-05	0.327271	ns
CXXC5	-0.324614	4.82e-07	0.00227659	ns
NRG2	0.219798	0.0263247	1	ns
PURA	-0.161152	0.0121105	1	ns
CYSTM1	0.447586	3.23e-13	1.52e-09	ns
DIAPH1	0.0219496	0.61494	1	ns
NDFIP1	-0.207181	6.84e-10	3.23e-06	ns
SPRY4-AS1	0.15082	0.0666838	1	ns
FGF1	0.464922	6.81e-11	3.21e-07	ns
ARHGAP26	0.314853	2.59e-20	1.22e-16	ns
NR3C1	0.190445	1.93e-06	0.009095	ns
PRELID2	-0.116499	0.0308131	1	ns
LARS	-0.0433734	0.389802	1	ns
TCERG1	-0.0640877	0.176225	1	ns
PPP2R2B	-0.50454	2.61e-17	1.23e-13	aSMC1
DPYSL3	-0.675073	2.52e-49	1.19e-45	aSMC1
FBXO38	-0.0163785	0.822232	1	ns
CARMN	-0.454653	1.7e-84	8.03e-81	ns
CSNK1A1	0.0808368	0.0152623	1	ns
AC021078.1	-0.0481344	0.410875	1	ns
PDGFRB	0.397774	2.61e-51	1.23e-47	ns
RPS14	-0.568703	2.22e-19	1.05e-15	aSMC1
NDST1	-0.113988	0.0901365	1	ns
SYNPO	0.15999	0.0154888	1	ns
DCTN4	0.152598	0.00576057	1	ns
GPX3	0.1241	0.00988306	1	ns
ANXA6	-0.140085	0.000594065	1	ns
SPARC	0.0111774	0.790695	1	ns
G3BP1	0.113091	0.0220297	1	ns
GALNT10	0.0972814	0.265373	1	ns
LARP1	-0.103496	0.0168302	1	ns
CNOT8	0.0614572	0.434643	1	ns
SGCD	-1.43178	1.35e-133	6.38e-130	aSMC1
CYFIP2	-0.85425	4.48e-29	2.12e-25	aSMC1
ADAM19	-0.967837	6.47e-38	3.05e-34	aSMC1
CLINT1	0.0764595	0.147079	1	ns
EBF1	0.0226912	0.171948	1	ns
RNF145	-0.0284897	0.504849	1	ns
ADRA1B	0.264123	0.000983562	1	ns
TTC1	0.019913	0.788442	1	ns
PWWP2A	-0.0456824	0.286205	1	ns
PANK3	-0.00673602	0.923259	1	ns
SLIT3	0.220409	3.34e-29	1.58e-25	ns
KCNMB1	-0.589602	1.13e-17	5.33e-14	aSMC1
RANBP17	-0.725984	1.7e-09	8.02e-06	aSMC1
NPM1	-0.120791	0.0594017	1	ns
FBXW11	0.00829614	0.827588	1	ns
UBTD2	0.0949055	0.191539	1	ns
SH3PXD2B	-0.295433	5.13e-07	0.00241985	ns
NEURL1B	0.546325	1.24e-28	5.86e-25	aSMC2
DUSP1	-0.126624	0.000289654	1	ns
ERGIC1	-0.0953263	0.0818627	1	ns
ATP6V0E1	-0.143181	0.0234002	1	ns
CREBRF	-0.0614551	0.157373	1	ns
CPEB4	-0.0484481	0.226498	1	ns
SFXN1	0.00609116	0.931261	1	ns
HRH2	-0.157452	0.0215534	1	ns
SIMC1	0.0502715	0.569189	1	ns
FAF2	0.157136	0.00801743	1	ns
UIMC1	0.0390632	0.380634	1	ns
ZNF346	0.0861363	0.264747	1	ns
NSD1	0.117132	0.000495426	1	ns
PDLIM7	-0.542959	1.07e-39	5.03e-36	aSMC1
FAM193B	0.045726	0.307701	1	ns
AC139795.1	0.110895	0.182649	1	ns
PHYKPL	0.100291	0.0782504	1	ns
ADAMTS2	-0.558904	4.57e-12	2.16e-08	aSMC1
RUFY1	0.125354	0.0307848	1	ns
HNRNPH1	0.0237862	0.438447	1	ns
CANX	-0.341205	2.97e-12	1.4e-08	ns
MAML1	-0.144389	0.00186623	1	ns
SQSTM1	-0.151494	0.00104281	1	ns
RNF130	0.0707565	0.177001	1	ns
MAPK9	-0.252964	0.00156843	1	ns
CNOT6	0.167553	0.0171983	1	ns
RACK1	-0.409989	6.35e-10	3e-06	ns
EXOC2	0.0397658	0.377023	1	ns
FOXC1	-0.293494	2.37e-10	1.12e-06	ns
GMDS	0.0728437	0.0221482	1	ns
GMDS-AS1	0.0772755	0.0856534	1	ns
WRNIP1	-0.0341119	0.617191	1	ns
SERPINB6	0.0913904	0.0679041	1	ns
RIPK1	0.327734	6.76e-10	3.19e-06	ns
SLC22A23	0.797801	3.98e-15	1.88e-11	aSMC2
PXDC1	-0.546102	1.64e-13	7.76e-10	aSMC1
PRPF4B	0.25134	1.29e-08	6.11e-05	ns
CDYL	-0.102671	0.03197	1	ns
LYRM4	0.0851092	0.188175	1	ns
FARS2	0.02305	0.570276	1	ns
RREB1	0.00948839	0.838454	1	ns
NEDD9	-0.296188	1.32e-06	0.00622744	ns
HIVEP1	0.00959973	0.83824	1	ns
PHACTR1	-0.282317	4.82e-25	2.28e-21	ns
GFOD1	-0.552855	1.6e-25	7.53e-22	aSMC1
RANBP9	0.0319806	0.477254	1	ns
JARID2	0.1241	0.0108929	1	ns
DTNBP1	0.0811616	0.253952	1	ns
MYLIP	-0.316949	0.000151447	0.71483	ns
ATXN1	-0.276166	4.96e-25	2.34e-21	ns
RBM24	0.147927	0.000403088	1	ns
CAP2	0.0480658	0.186969	1	ns
NUP153	-0.0459771	0.24733	1	ns
KIF13A	0.0216018	0.46061	1	ns
DEK	-0.0233651	0.655542	1	ns
AL022068.1	-0.235183	0.018171	1	ns
ID4	-0.65929	5.22e-45	2.46e-41	aSMC1
E2F3	-0.298929	0.000219257	1	ns
CDKAL1	-0.107226	3.9e-05	0.18403	ns
CASC15	-0.318838	5.24e-26	2.47e-22	ns
C6orf62	-0.0223194	0.693892	1	ns
CMAHP	0.256371	0.000101886	0.480902	ns
CARMIL1	-0.0933226	0.000309719	1	ns
TRIM38	-0.167534	0.0169494	1	ns
HIST1H2AC	-0.431639	5.8e-11	2.74e-07	ns
GABBR1	0.256934	5.6e-09	2.64e-05	ns
HLA-A	-0.309633	1.2e-06	0.00565847	ns
HCG17	-0.0569884	0.442353	1	ns
HLA-E	-0.0671055	0.250159	1	ns
PPP1R10	0.0268177	0.643317	1	ns
TUBB	-0.689235	4.57e-20	2.16e-16	aSMC1
FLOT1	-0.0132182	0.847742	1	ns
HLA-B	-0.0688212	0.225124	1	ns
HSPA1A	0.175101	3.13e-05	0.147775	ns
HSPA1B	0.140605	0.000224924	1	ns
TNXB	-0.601393	1.13e-08	5.35e-05	aSMC1
BRD2	0.0175613	0.741047	1	ns
TAPBP	-0.164266	0.0127155	1	ns
SYNGAP1	0.521567	1.97e-17	9.32e-14	aSMC2
C6orf106	0.244804	1.64e-05	0.0774963	ns
ANKS1A	0.136375	0.000575863	1	ns
SCUBE3	-0.670357	3.87e-20	1.83e-16	aSMC1
PPARD	0.366584	6.01e-07	0.00283541	ns
TEAD3	-0.102491	0.0510356	1	ns
FKBP5	-0.0564766	0.0135127	1	ns
SRPK1	0.0196621	0.798071	1	ns
MAPK14	-0.0498802	0.284598	1	ns
KCTD20	0.424793	2.61e-19	1.23e-15	ns
STK38	0.333382	1.98e-14	9.34e-11	ns
SRSF3	0.119884	0.00605666	1	ns
CDKN1A	-0.100283	0.0697562	1	ns
C6orf89	-0.0960911	0.160967	1	ns
MTCH1	0.0649316	0.213772	1	ns
TBC1D22B	0.278991	4.22e-06	0.0199189	ns
ZFAND3	0.10756	2.41e-07	0.00113543	ns
BTBD9	0.581048	1.44e-88	6.82e-85	aSMC2
DAAM2	0.166275	1.46e-06	0.00690797	ns
MOCS1	0.274823	6.02e-05	0.28422	ns
USP49	0.191595	0.0244533	1	ns
CCND3	0.160318	0.000543806	1	ns
UBR2	0.0134027	0.64474	1	ns
BICRAL	-0.023526	0.612746	1	ns
XPO5	-0.0331841	0.679968	1	ns
VEGFA	0.635221	2.72e-15	1.28e-11	aSMC2
HSP90AB1	0.0604114	0.0382126	1	ns
CDC5L	0.142013	0.0277862	1	ns
SUPT3H	-0.0194352	0.640015	1	ns
RCAN2	0.0728227	0.00100215	1	ns
SLC25A27	-0.0572398	0.30915	1	ns
ADGRF5	0.265959	0.0530607	1	ns
CD2AP	0.0230179	0.67543	1	ns
PTCHD4	0.00983309	0.910406	1	ns
EFHC1	0.153849	0.058775	1	ns
TRAM2	-0.161638	0.000439045	1	ns
7SK.4	-0.82751	1.5e-48	7.1e-45	aSMC1
FBXO9	-0.0652686	0.342138	1	ns
ELOVL5	0.455747	2.73e-27	1.29e-23	ns
LRRC1	-0.225834	1.22e-05	0.0573955	ns
COL21A1	-0.257167	8.92e-06	0.0420798	ns
DST	-0.123852	2.39e-09	1.13e-05	ns
ZNF451	-0.079622	0.0669905	1	ns
BAG2	-0.375239	2.82e-07	0.00133226	ns
RAB23	-0.426174	5.15e-07	0.00243283	ns
PRIM2	0.113978	0.046834	1	ns
PTP4A1	-0.0375339	0.532983	1	ns
PHF3	0.0124717	0.766537	1	ns
ADGRB3	-0.609614	2.21e-12	1.04e-08	aSMC1
LMBRD1	0.0718146	0.131754	1	ns
FAM135A	-0.141703	0.0039255	1	ns
SMAP1	0.111017	0.0215502	1	ns
AL589935.1	0.153387	0.0809799	1	ns
KCNQ5	-0.540999	2.91e-07	0.00137403	aSMC1
EEF1A1	-0.471932	7.39e-56	3.49e-52	ns
SLC17A5	-0.298201	3.79e-06	0.0178842	ns
COL12A1	-0.880371	1.31e-22	6.19e-19	aSMC1
TMEM30A	-0.231271	4.5e-06	0.0212523	ns
FILIP1	0.244037	2.98e-13	1.41e-09	ns
SENP6	0.00535335	0.816516	1	ns
MYO6	0.13839	0.000199469	0.941496	ns
PHIP	0.0182502	0.543258	1	ns
HMGN3	-0.255648	5.17e-05	0.244107	ns
BCKDHB	-0.303112	6.96e-10	3.29e-06	ns
FAM46A	-0.17858	0.0327502	1	ns
IBTK	-0.0706489	0.154668	1	ns
UBE3D	-0.17562	0.0571624	1	ns
DOPEY1	-0.229173	1.79e-05	0.0846439	ns
ME1	-0.845469	7.78e-18	3.67e-14	aSMC1
CYB5R4	-0.0178933	0.76481	1	ns
CEP162	0.252543	6.34e-08	0.000299382	ns
TBX18	0.0182879	0.453136	1	ns
SNX14	-0.140479	0.00437558	1	ns
SYNCRIP	0.0456275	0.428654	1	ns
SNHG5	0.00049616	0.991626	1	ns
ZNF292	-0.0511864	0.123865	1	ns
RARS2	0.0783623	0.0905095	1	ns
ORC3	-0.142545	0.0511011	1	ns
RNGTT	0.102073	0.0231329	1	ns
PNRC1	-0.119817	0.0267214	1	ns
PM20D2	-0.409407	7.6e-09	3.59e-05	ns
ANKRD6	-0.169218	0.0270357	1	ns
MDN1	-0.142767	0.00384474	1	ns
CASP8AP2	0.0905242	0.16537	1	ns
BACH2	0.131361	0.135011	1	ns
MAP3K7	0.013707	0.809156	1	ns
UFL1	-0.134303	0.0364426	1	ns
FHL5	-0.252101	5.63e-16	2.66e-12	ns
FBXL4	-0.0785668	0.167863	1	ns
PNISR	0.0646292	0.00464085	1	ns
USP45	-0.100516	0.149055	1	ns
CCNC	0.039036	0.636541	1	ns
ASCC3	-0.197836	1.2e-09	5.68e-06	ns
GRIK2	-0.26584	0.121593	1	ns
HACE1	-0.0669979	0.2209	1	ns
PREP	0.162099	0.0535794	1	ns
ATG5	-0.0230439	0.674531	1	ns
PDSS2	0.075681	0.120549	1	ns
SOBP	-0.265033	4.26e-08	0.000200873	ns
SEC63	-0.0120717	0.785787	1	ns
SNX3	0.0297002	0.53433	1	ns
AFG1L	-0.179748	0.0272239	1	ns
FOXO3	0.136006	2.82e-05	0.133264	ns
ARMC2	-0.171965	0.00160367	1	ns
SESN1	0.328139	1.06e-19	4.98e-16	ns
CEP57L1	0.210434	0.00981451	1	ns
CD164	-0.175039	0.000884817	1	ns
MICAL1	0.00985183	0.832695	1	ns
FIG4	-0.223727	0.00114912	1	ns
METTL24	-0.496448	2.69e-06	0.0126748	ns
CDK19	-0.0634888	0.284604	1	ns
AMD1	-0.0401993	0.532757	1	ns
REV3L	0.0529349	0.0622042	1	ns
TRAF3IP2-AS1	0.11574	0.00295819	1	ns
FYN	0.492058	3.84e-16	1.81e-12	ns
TUBE1	-0.0673828	0.381435	1	ns
LAMA4	-0.574793	1.06e-48	4.99e-45	aSMC1
NT5DC1	-0.33334	1.02e-10	4.81e-07	ns
DSE	0.143256	0.0477964	1	ns
KPNA5	0.111468	0.132208	1	ns
GOPC	-0.135071	0.0721274	1	ns
SLC35F1	1.8405	5.87e-53	2.77e-49	aSMC2
CEP85L	0.0568773	0.137584	1	ns
PLN	-1.03974	6.48e-65	3.06e-61	aSMC1
MCM9	0.0129399	0.852077	1	ns
MAN1A1	-0.0259395	0.645162	1	ns
TBC1D32	0.0436133	0.583879	1	ns
SERINC1	-0.169502	0.000562931	1	ns
RNF217	-0.591608	6.72e-26	3.17e-22	aSMC1
AL450332.1	-0.0873408	0.106192	1	ns
HEY2	0.0789835	0.050472	1	ns
NCOA7	-0.0208997	0.735697	1	ns
TRMT11	0.0105436	0.889981	1	ns
PTPRK	0.557247	9.43e-106	4.45e-102	aSMC2
LAMA2	0.835977	2.28e-26	1.07e-22	aSMC2
EPB41L2	0.00203897	0.964281	1	ns
MED23	-0.0781418	0.275797	1	ns
CTGF	-0.414491	6.93e-08	0.000327181	ns
AL133346.1	-0.323701	0.000569031	1	ns
STX7	-0.0765531	0.146823	1	ns
RPS12	-0.471325	5.46e-10	2.58e-06	ns
EYA4	0.507371	2.91e-07	0.00137291	aSMC2
HBS1L	0.060736	0.305477	1	ns
AHI1	0.0833864	0.0124003	1	ns
PDE7B	0.401078	2.97e-17	1.4e-13	ns
BCLAF1	0.198464	9.51e-06	0.0448792	ns
MAP3K5	0.0461847	0.050199	1	ns
IFNGR1	0.141	0.0217795	1	ns
NHSL1	0.0776346	0.446758	1	ns
REPS1	0.0400538	0.4589	1	ns
HECA	0.0988858	0.192285	1	ns
HIVEP2	0.314002	2.18e-20	1.03e-16	ns
AIG1	-0.121954	0.0231341	1	ns
PEX3	-0.130055	0.12588	1	ns
PHACTR2	0.189366	4.5e-05	0.212553	ns
PLAGL1	-0.0559056	0.506065	1	ns
UTRN	0.198559	1.73e-35	8.15e-32	ns
EPM2A	-0.294649	0.000156863	0.740395	ns
SHPRH	-0.0291862	0.450623	1	ns
STXBP5	-0.240699	1.69e-07	0.00079999	ns
SASH1	-0.42781	9.86e-39	4.66e-35	ns
UST	-0.548261	2.26e-15	1.07e-11	aSMC1
TAB2	-0.0913464	0.0887976	1	ns
PPIL4	0.22987	0.000512164	1	ns
GINM1	-0.0273731	0.689951	1	ns
LATS1	0.0383994	0.528339	1	ns
PCMT1	0.129646	0.0454329	1	ns
MTHFD1L	-0.34537	1.62e-23	7.66e-20	ns
AKAP12	0.0443492	0.217806	1	ns
ESR1	-0.511272	8.64e-06	0.0407611	aSMC1
SYNE1	-0.14295	2.19e-08	0.000103437	ns
CNKSR3	-0.480859	7.26e-10	3.43e-06	ns
SCAF8	0.0672279	0.0353543	1	ns
TIAM2	-0.113184	0.00203962	1	ns
TFB1M	-0.133022	0.121066	1	ns
ARID1B	0.0577607	0.00434384	1	ns
TMEM242	0.0781321	0.315454	1	ns
ZDHHC14	0.344269	5.79e-13	2.73e-09	ns
SNX9	0.0915221	0.00974426	1	ns
SYNJ2	-0.135346	0.101474	1	ns
TULP4	-0.0396157	0.409047	1	ns
TMEM181	-0.102473	0.0121376	1	ns
DYNLT1	-0.370372	2.28e-07	0.00107606	ns
SYTL3	-0.0410201	0.624687	1	ns
EZR	0.253936	4.5e-05	0.212405	ns
SOD2	-0.0556374	0.329678	1	ns
WTAP	-0.0293659	0.540679	1	ns
IGF2R	0.152605	0.000218682	1	ns
SLC22A3	0.204533	9.83e-09	4.64e-05	ns
MAP3K4	0.0407605	0.403348	1	ns
PRKN	-0.161386	2.98e-05	0.140584	ns
QKI	-0.00244951	0.928973	1	ns
PDE10A	1.10218	5.1e-45	2.41e-41	aSMC2
RPS6KA2	0.323448	1.01e-05	0.0476759	ns
AFDN	-0.0889741	0.154514	1	ns
SMOC2	0.165034	0.00324627	1	ns
THBS2	-0.832549	2.99e-08	0.000140909	aSMC1
WDR27	-0.0448713	0.515693	1	ns
PHF10	-0.052287	0.432266	1	ns
FAM120B	0.00312763	0.934673	1	ns
FAM20C	0.175765	0.000510929	1	ns
PDGFA	0.695379	1.98e-43	9.37e-40	aSMC2
SUN1	-0.00244765	0.949549	1	ns
C7orf50	-0.17204	0.0273957	1	ns
MAFK	0.18055	9.33e-05	0.44034	ns
MAD1L1	0.211572	0.000770445	1	ns
GNA12	0.400122	3.65e-19	1.72e-15	ns
SDK1	0.0471993	0.116336	1	ns
FOXK1	0.330577	6.54e-18	3.09e-14	ns
WIPI2	0.166492	0.0214668	1	ns
TNRC18	-0.215544	1.13e-13	5.34e-10	ns
ACTB	-0.641599	3.88e-210	1.83e-206	aSMC1
RNF216	-0.0230872	0.530822	1	ns
USP42	0.197383	0.00340638	1	ns
CYTH3	0.602032	3.04e-40	1.44e-36	aSMC2
RAC1	-0.0670446	0.149611	1	ns
GLCCI1	-0.100402	0.188885	1	ns
NDUFA4	-0.662626	9.8e-20	4.62e-16	aSMC1
PHF14	-0.13564	0.000272373	1	ns
THSD7A	-0.4069	1.19e-05	0.0560257	ns
AC011287.1	-0.217727	0.0857327	1	ns
DGKB	0.627431	2.13e-44	1.01e-40	aSMC2
ISPD	-0.186975	0.029276	1	ns
SNX13	0.0136112	0.705393	1	ns
HDAC9	-0.412319	1.7e-07	0.000801171	ns
RAPGEF5	-0.117526	0.0317194	1	ns
FAM126A	0.135501	0.00582854	1	ns
KLHL7	-0.0808364	0.341689	1	ns
TRA2A	0.123879	0.000142884	0.674412	ns
CYCS	0.277662	0.000706068	1	ns
HNRNPA2B1	0.0210383	0.438853	1	ns
HIBADH	-0.131357	0.0530148	1	ns
TAX1BP1	-0.0790373	0.0304826	1	ns
JAZF1	-0.201318	4.5e-07	0.00212277	ns
CREB5	-0.0242194	0.781054	1	ns
WIPF3	-0.472192	1.56e-06	0.00738351	ns
SCRN1	-0.0730708	0.327159	1	ns
PLEKHA8	0.0673684	0.35714	1	ns
MTURN	0.0439084	0.47869	1	ns
ZNRF2	0.24036	0.000303384	1	ns
AC006978.2	-0.14697	0.0596298	1	ns
AC005154.1	0.0407055	0.467229	1	ns
PDE1C	-1.71559	1.68e-163	7.94e-160	aSMC1
AVL9	-0.0242451	0.578655	1	ns
DPY19L1P1	-0.0116116	0.870182	1	ns
RP9P	0.0819998	0.245882	1	ns
BBS9	0.0492877	0.230555	1	ns
DPY19L1	-0.0624795	0.411862	1	ns
HERPUD2	0.156972	0.0156998	1	ns
2023-09-07	0.058705	0.0442214	1	ns
EEPD1	-0.181593	8.44e-05	0.398436	ns
VPS41	-0.0274348	0.519294	1	ns
POU6F2	0.756186	3.88e-27	1.83e-23	aSMC2
CDK13	-0.0658348	0.0282312	1	ns
SUGCT	-0.606588	1.11e-19	5.26e-16	aSMC1
INHBA	-0.873302	4.49e-24	2.12e-20	aSMC1
GLI3	-0.100469	0.109387	1	ns
COA1	-0.00812302	0.879595	1	ns
URGCP	0.0429431	0.57641	1	ns
AEBP1	-0.593333	8.1e-62	3.82e-58	aSMC1
NUDCD3	-0.0237951	0.634615	1	ns
OGDH	0.142475	0.00621494	1	ns
PPIA	-0.553918	3.45e-13	1.63e-09	aSMC1
H2AFV	-0.147462	0.0125336	1	ns
PURB	-0.129681	0.073088	1	ns
CCM2	0.248956	0.000292023	1	ns
SEPT7P2	-0.10671	0.00882385	1	ns
IGFBP3	-0.131951	0.0896195	1	ns
TNS3	0.28922	3.64e-13	1.72e-09	ns
GRB10	0.0936384	0.0543063	1	ns
EGFR	-0.168762	0.000348591	1	ns
VOPP1	0.0457925	0.501781	1	ns
NIPSNAP2	-0.021751	0.765239	1	ns
CCT6A	0.00919024	0.900458	1	ns
CHCHD2	-0.440589	1.09e-08	5.13e-05	ns
ZNF736	-0.173118	0.0356916	1	ns
ZNF680	-0.438183	5.36e-11	2.53e-07	ns
AC073107.1	0.0183615	0.766307	1	ns
VKORC1L1	0.156538	0.0317064	1	ns
TPST1	0.0595225	0.430301	1	ns
AC006001.3	0.240924	2.33e-07	0.00109835	ns
TMEM248	-0.0495786	0.471581	1	ns
SBDS	-0.390963	1.02e-10	4.83e-07	ns
TYW1	-0.079582	0.117504	1	ns
AUTS2	0.631871	6.14e-41	2.9e-37	aSMC2
GALNT17	-0.187988	1.4e-08	6.61e-05	ns
TYW1B	0.215788	0.000536077	1	ns
POM121	0.210751	8.99e-05	0.424531	ns
STAG3L3	0.225424	0.00160295	1	ns
BAZ1B	0.117862	0.00216986	1	ns
ELN	-0.630343	1.01e-32	4.76e-29	aSMC1
CLIP2	0.391626	1.15e-14	5.43e-11	ns
GTF2IRD1	-0.0593455	0.330248	1	ns
GTF2I	0.0231346	0.629388	1	ns
POM121C	0.0543784	0.422401	1	ns
HIP1	0.126631	3.26e-09	1.54e-05	ns
POR	0.330722	5.84e-07	0.00275848	ns
HSPB1	-0.614893	3.33e-180	1.57e-176	aSMC1
YWHAG	0.00775698	0.88625	1	ns
AC004980.1	0.0864594	0.0435315	1	ns
AC007000.3	-0.077849	0.230033	1	ns
CCDC146	0.0631742	0.455975	1	ns
[truncated: 2,722 more rows]

## Sheet: aSMC_vSMC
Negative binomial generalized mixed model, Bonferroni correction
	log2FoldChange	pvalue	adj.P.Val	gene_type
HES4	-0.704897	5.98e-25	2.77e-21	Arterial
CCNL2	0.062578	0.253259	1	ns
SLC35E2B	0.31523	0.00012073	0.559946	ns
NADK	0.0524617	0.523896	1	ns
GNB1	-0.147729	0.000301544	1	ns
SKI	-0.211365	3.81e-06	0.0176695	ns
PRDM16	-2.40469	9.57e-283	4.44e-279	Arterial
RPL22	-0.21397	0.0237513	1	ns
DNAJC11	0.105602	0.221892	1	ns
CAMTA1	-0.0507154	0.194866	1	ns
PER3	-0.225443	0.00168823	1	ns
ERRFI1	-0.00826231	0.886023	1	ns
RERE	0.280224	4.71e-22	2.19e-18	ns
ENO1	0.103877	0.199419	1	ns
MIR34AHG	-0.171519	0.0244518	1	ns
CLSTN1	-0.626011	9.26e-18	4.29e-14	Arterial
UBE4B	0.0128092	0.772877	1	ns
KIF1B	-0.0418081	0.314908	1	ns
PEX14	-0.0436925	0.571536	1	ns
CASZ1	-0.862333	1.25e-12	5.81e-09	Arterial
MTOR	0.105787	0.104708	1	ns
MTHFR	-0.0810925	0.324874	1	ns
VPS13D	-0.343267	7.88e-27	3.66e-23	ns
DHRS3	0.292182	0.00034725	1	ns
PRDM2	0.106398	0.0421249	1	ns
KAZN	1.48365	1.2e-213	5.55e-210	Venous
TMEM51	-1.79028	1.54e-40	7.14e-37	Arterial
DDI2	0.229449	0.0039717	1	ns
PLEKHM2	0.12023	0.0755347	1	ns
FBLIM1	0.0798665	0.0842014	1	ns
SPEN	-0.177492	7e-07	0.00324709	ns
FBXO42	0.319975	5.07e-14	2.35e-10	ns
CROCCP3	0.0805375	0.263662	1	ns
CROCC	0.0244749	0.710063	1	ns
ARHGEF10L	-1.60815	8.24e-269	3.82e-265	Arterial
UBR4	0.136779	0.00115452	1	ns
CAPZB	0.187898	1.4e-08	6.52e-05	ns
NBL1	-0.0583921	0.502459	1	ns
TMCO4	0.501957	3.73e-09	1.73e-05	Venous
HP1BP3	0.217799	2.05e-12	9.51e-09	ns
EIF4G3	0.35603	3.45e-29	1.6e-25	ns
ECE1	-0.034942	0.233927	1	ns
USP48	0.165421	0.00025319	1	ns
HSPG2	-1.34893	3.19e-98	1.48e-94	Arterial
CDC42	-0.388302	3.18e-08	0.000147703	ns
KDM1A	0.217903	0.00426472	1	ns
LUZP1	0.351512	2.49e-05	0.115445	ns
HNRNPR	0.0856852	0.0942238	1	ns
ID3	-0.62931	1.76e-11	8.18e-08	Arterial
RPL11	-0.135239	0.0838267	1	ns
SRSF10	-0.416395	3.44e-12	1.59e-08	ns
SRRM1	0.131498	0.0101438	1	ns
CLIC4	0.143092	3.73e-06	0.0173124	ns
RSRP1	0.0394736	0.440957	1	ns
TMEM57	-0.0301557	0.66581	1	ns
MAN1C1	1.38454	1.1e-80	5.09e-77	Venous
ARID1A	0.0281811	0.591196	1	ns
WDTC1	-0.108674	0.196391	1	ns
WASF2	0.109271	0.0205438	1	ns
AHDC1	-0.389095	1.73e-08	8.04e-05	ns
STX12	0.123442	0.0283688	1	ns
EYA3	-0.291517	0.000317111	1	ns
PHACTR4	-0.00262544	0.960561	1	ns
TRNAU1AP	-0.107147	0.143111	1	ns
EPB41	-1.08478	9.11e-22	4.22e-18	Arterial
SRSF4	-0.0965345	0.054943	1	ns
PUM1	0.101009	0.00191869	1	ns
TINAGL1	0.209624	0.00174152	1	ns
PTP4A2	0.508769	4.44e-16	2.06e-12	Venous
KHDRBS1	0.326812	3.83e-12	1.78e-08	ns
KPNA6	0.141326	0.00953366	1	ns
BSDC1	0.167758	0.0127768	1	ns
ZBTB8OS	0.203214	0.00170753	1	ns
RBBP4	-0.0404695	0.515151	1	ns
S100PBP	-0.0202908	0.769634	1	ns
ZNF362	-0.276178	0.00514108	1	ns
PHC2	-0.0298465	0.541912	1	ns
SMIM12	-0.265589	0.000748838	1	ns
SFPQ	-0.089015	0.0405869	1	ns
ZMYM4	0.0577007	0.194195	1	ns
KIAA0319L	0.230859	3.72e-05	0.172607	ns
AGO4	0.0558292	0.386258	1	ns
AGO3	-0.0655014	0.132038	1	ns
THRAP3	-0.122124	0.00539363	1	ns
STK40	0.00678697	0.934877	1	ns
INPP5B	0.171991	0.000219233	1	ns
MACF1	-0.0970543	8.89e-06	0.0412532	ns
PABPC4	-0.101263	0.121573	1	ns
HEYL	-0.387165	1.89e-11	8.77e-08	ns
CAP1	-0.560821	5.67e-16	2.63e-12	Arterial
RLF	0.00878419	0.852234	1	ns
SMAP2	-0.052817	0.536312	1	ns
NFYC	-0.292945	0.0023969	1	ns
CTPS1	0.293337	0.000156521	0.725943	ns
SCMH1	0.031625	0.433445	1	ns
HIVEP3	-0.0825573	0.388011	1	ns
FOXJ3	0.0120088	0.798741	1	ns
CCDC30	0.36076	9.99e-05	0.46348	ns
YBX1	-0.173998	0.0533907	1	ns
SZT2	-0.0381665	0.663377	1	ns
ST3GAL3	-0.128059	0.0202659	1	ns
ERI3	0.313037	1.77e-08	8.2e-05	ns
RPS8	-0.364457	2.78e-07	0.00128752	ns
EIF2B3	0.119521	0.132878	1	ns
ZSWIM5	0.555516	1.35e-14	6.25e-11	Venous
TESK2	-0.0997801	0.271488	1	ns
PRDX1	-0.858423	2.08e-13	9.67e-10	Arterial
NASP	0.225573	0.00197844	1	ns
GPBP1L1	-0.192006	0.000210152	0.974687	ns
MAST2	0.0940517	0.143265	1	ns
MKNK1	0.143766	0.078282	1	ns
ATPAF1	0.00390415	0.964562	1	ns
EFCAB14	-0.325183	0.000467299	1	ns
CMPK1	-0.133428	0.0745457	1	ns
TRABD2B	0.368239	4.88e-22	2.26e-18	ns
SPATA6	0.838947	1.81e-41	8.41e-38	Venous
FAF1	-0.0141326	0.648633	1	ns
RNF11	-0.0672028	0.339922	1	ns
EPS15	-0.124729	0.000339214	1	ns
OSBPL9	-0.437495	2.01e-36	9.32e-33	ns
NRDC	-0.062242	0.17309	1	ns
BTF3L4	-0.247791	0.0113613	1	ns
ZFYVE9	0.270512	1.32e-07	0.000612315	ns
ZCCHC11	0.0748515	0.0711424	1	ns
ZYG11B	-0.290927	2.01e-05	0.0934248	ns
ECHDC2	0.0479897	0.355811	1	ns
SCP2	0.540146	5.61e-18	2.6e-14	Venous
HSPB11	0.378723	6.06e-06	0.0281008	ns
TMEM59	-0.325949	3.56e-05	0.164904	ns
SSBP3	-0.92006	2.32e-150	1.08e-146	Arterial
ACOT11	-2.04178	4.97e-50	2.31e-46	Arterial
USP24	0.0827696	0.0385404	1	ns
PLPP3	1.40124	1.38e-125	6.39e-122	Venous
PRKAA2	0.285371	0.00108036	1	ns
DAB1	0.327545	0.0014505	1	ns
MYSM1	-0.20728	0.00244512	1	ns
JUN	-0.0863857	0.0544355	1	ns
FGGY	-0.0381832	0.675783	1	ns
NFIA	0.250844	3.82e-20	1.77e-16	ns
TM2D1	0.139525	0.0358659	1	ns
PATJ	-0.612776	7.03e-39	3.26e-35	Arterial
DOCK7	0.176835	0.00043305	1	ns
ATG4C	0.141522	0.11112	1	ns
ROR1	-2.33532	2.61e-246	1.21e-242	Arterial
CACHD1	1.33412	9.93e-42	4.61e-38	Venous
JAK1	0.286846	2.1e-11	9.74e-08	ns
AK4	-0.181975	0.0332616	1	ns
DNAJC6	0.415661	0.000166466	0.772068	ns
LEPR	0.948882	5.38e-43	2.5e-39	Venous
PDE4B	-0.0473376	0.574327	1	ns
SGIP1	0.758863	1.49e-167	6.92e-164	Venous
MIER1	-0.0118527	0.799731	1	ns
SLC35D1	-0.272807	0.0036495	1	ns
SERBP1	-0.303733	6.81e-06	0.0315899	ns
GNG12	-0.0338853	0.53466	1	ns
WLS	-0.32956	2.53e-05	0.117422	ns
SRSF11	0.263922	1.4e-14	6.49e-11	ns
ANKRD13C	-0.121201	0.0170954	1	ns
ZRANB2	0.0553386	0.144307	1	ns
NEGR1	0.0411127	0.586854	1	ns
ST6GALNAC3	-0.626816	6.45e-14	2.99e-10	Arterial
PIGK	-0.273093	0.00595302	1	ns
ZZZ3	-0.0668581	0.202918	1	ns
USP33	0.194444	3.17e-06	0.0146928	ns
MIGA1	0.027142	0.641679	1	ns
NEXN	-0.352233	2.16e-12	1e-08	ns
FUBP1	0.212	5.98e-07	0.0027741	ns
DNAJB4	-0.314159	0.00126558	1	ns
ADGRL2	0.34694	1.81e-12	8.4e-09	ns
TTLL7	-0.63254	1.63e-71	7.55e-68	Arterial
PRKACB	-0.526751	3.36e-14	1.56e-10	Arterial
DDAH1	-0.32369	0.00034589	1	ns
CYR61	0.250091	2.54e-05	0.117677	ns
ZNHIT6	-0.10953	0.173811	1	ns
COL24A1	-0.740171	1.17e-10	5.42e-07	Arterial
ODF2L	0.836049	3.74e-28	1.74e-24	Venous
SH3GLB1	-0.568591	3.05e-12	1.41e-08	Arterial
SELENOF	-0.180833	0.046633	1	ns
HS2ST1	-0.344526	0.00125373	1	ns
LMO4	-0.929265	2.38e-17	1.1e-13	Arterial
PKN2	-0.156673	0.000747811	1	ns
GBP2	0.536756	1.6e-14	7.44e-11	Venous
ZNF326	0.0827841	0.2663	1	ns
ZNF644	-0.411662	4.5e-22	2.09e-18	ns
TGFBR3	0.165992	0.00915298	1	ns
GLMN	0.176062	0.0402497	1	ns
RPAP2	0.0129202	0.834522	1	ns
EVI5	0.0771993	0.0613514	1	ns
RPL5	-0.276714	0.000100329	0.465327	ns
FAM69A	-0.281676	0.000225582	1	ns
MTF2	-0.444869	4.37e-08	0.000202451	ns
TMED5	-0.0744598	0.329842	1	ns
CCDC18-AS1	0.184909	0.00146405	1	ns
FNBP1L	-0.781476	6.89e-10	3.2e-06	Arterial
BCAR3	0.56798	2.79e-10	1.29e-06	Venous
ARHGAP29	-0.0851986	0.0367562	1	ns
ABCD3	-0.11553	0.103335	1	ns
CNN3	0.941125	1.47e-101	6.8e-98	Venous
PTBP2	-0.0121526	0.724215	1	ns
DPYD	0.273215	3.45e-13	1.6e-09	ns
SNX7	-0.296571	0.00087731	1	ns
AGL	-0.409587	2.83e-05	0.131068	ns
CDC14A	0.682363	4.23e-12	1.96e-08	Venous
SLC30A7	-0.129753	0.0800093	1	ns
RNPC3	-0.0102948	0.851164	1	ns
SLC25A24	0.125672	0.124002	1	ns
PRPF38B	-0.229185	0.0124276	1	ns
STXBP3	-0.165701	0.0137514	1	ns
SARS	-0.172066	0.0162316	1	ns
SORT1	-1.63288	0	0	Arterial
GNAI3	-0.16157	0.101615	1	ns
AHCYL1	0.152918	0.0210818	1	ns
SLC6A17	-1.77472	7.14e-62	3.31e-58	Arterial
LAMTOR5-AS1	0.0341361	0.582699	1	ns
RAP1A	-0.377128	3.78e-16	1.75e-12	ns
CTTNBP2NL	0.0528157	0.494069	1	ns
ST7L	0.00801812	0.903607	1	ns
CAPZA1	-0.240146	0.000125288	0.581084	ns
SLC16A1-AS1	0.419006	2.35e-07	0.00109105	ns
LRIG2	-0.0170631	0.840887	1	ns
MAGI3	0.0762672	0.11501	1	ns
RSBN1	-0.27335	0.00481826	1	ns
HIPK1	-0.482696	3.85e-10	1.79e-06	ns
TRIM33	-0.309501	6.77e-11	3.14e-07	ns
BCAS2	-0.629681	3.57e-14	1.65e-10	Arterial
CSDE1	-0.215508	1.01e-05	0.0469556	ns
TSPAN2	-1.22054	2.36e-24	1.1e-20	Arterial
NGF	1.83784	9.02e-116	4.18e-112	Venous
CASQ2	-1.21987	1.93e-68	8.95e-65	Arterial
ATP1A1	-0.1477	0.0236387	1	ns
CD58	-0.576872	2.18e-10	1.01e-06	Arterial
TTF2	-0.0759802	0.2832	1	ns
MAN1A2	0.0207052	0.7244	1	ns
GDAP2	-0.0539768	0.517203	1	ns
TBX15	0.601094	1.31e-31	6.08e-28	Venous
WARS2	0.0125067	0.895868	1	ns
AL359915.2	0.331365	4.56e-08	0.000211452	ns
NOTCH2	-0.534504	6.61e-24	3.07e-20	Arterial
SRGAP2C	-0.120406	0.113288	1	ns
SRGAP2B	0.217785	0.00731287	1	ns
RNF115	-0.254429	1.35e-06	0.00624634	ns
ITGA10	-1.06118	1.81e-30	8.39e-27	Arterial
LIX1L	-0.433406	6.27e-06	0.0290867	ns
TXNIP	-0.0265364	0.607489	1	ns
PRKAB2	0.0410379	0.572806	1	ns
CHD1L	0.360333	1.7e-06	0.00789091	ns
LINC01138	0.213364	0.0119273	1	ns
PDE4DIP	-0.67138	2.81e-18	1.3e-14	Arterial
AC245297.3	-0.258765	0.00142541	1	ns
NBPF19	-0.157474	0.0324899	1	ns
OTUD7B	-0.144146	0.0126921	1	ns
VPS45	-0.537229	2.6e-19	1.21e-15	Arterial
PLEKHO1	-1.32418	1.36e-57	6.29e-54	Arterial
PRPF3	-0.201169	0.00819674	1	ns
RPRD2	-0.104966	0.0310656	1	ns
ADAMTSL4-AS1	-0.173046	0.0468224	1	ns
MCL1	-0.192746	0.00238757	1	ns
ENSA	-0.00685991	0.906176	1	ns
ARNT	-0.0388705	0.473426	1	ns
GABPB2	0.121375	0.0442991	1	ns
PIP5K1A	0.349604	5.93e-17	2.75e-13	ns
POGZ	-0.0565021	0.157222	1	ns
SNX27	-0.137779	0.0541201	1	ns
FLG-AS1	1.20586	1.38e-34	6.42e-31	Venous
S100A9	0.14887	0.316829	1	ns
S100A6	-1.01098	3.54e-36	1.64e-32	Arterial
S100A4	-0.652421	2.04e-10	9.45e-07	Arterial
INTS3	-0.122395	0.0906481	1	ns
GATAD2B	-0.316793	4.76e-10	2.21e-06	ns
RPS27	-0.811877	2.61e-23	1.21e-19	Arterial
TPM3	-0.46137	3.19e-06	0.0147749	ns
UBAP2L	-0.113026	0.0923483	1	ns
ATP8B2	-0.332438	1.32e-07	0.000614193	ns
IL6R	0.0331363	0.484543	1	ns
ADAR	0.0796852	0.231492	1	ns
PBXIP1	-0.865071	6.56e-15	3.04e-11	Arterial
ASH1L	0.0136395	0.629723	1	ns
YY1AP1	0.162317	0.00399561	1	ns
DAP3	0.132991	0.114581	1	ns
GON4L	0.15233	0.00753193	1	ns
SYT11	-0.319425	0.000871331	1	ns
KIAA0907	0.0807661	0.287441	1	ns
ARHGEF2	-0.784855	2.92e-19	1.35e-15	Arterial
LMNA	-0.30701	1.03e-06	0.00478709	ns
MEF2D	-0.563681	2.97e-33	1.38e-29	Arterial
PEAR1	-0.274457	0.00106512	1	ns
ARHGEF11	0.0651519	0.330298	1	ns
KIRREL1	-0.397323	3.96e-21	1.83e-17	ns
IFI16	-0.011104	0.847306	1	ns
TAGLN2	-0.419013	8.7e-06	0.0403435	ns
ATP1A2	-0.115097	0.0707721	1	ns
PEA15	-0.335106	0.000462622	1	ns
COPA	0.182706	0.000677775	1	ns
ADAMTS4	1.09374	1.79e-31	8.32e-28	Venous
NDUFS2	0.107039	0.181316	1	ns
SDHC	-0.293193	0.00129718	1	ns
ATF6	-0.196382	0.000110119	0.510733	ns
OLFML2B	1.38771	3.8e-59	1.76e-55	Venous
NOS1AP	3.11494	3.01e-234	1.4e-230	Venous
UHMK1	-0.151313	0.101247	1	ns
UAP1	-0.450825	0.00253309	1	ns
DDR2	0.79125	2.75e-61	1.28e-57	Venous
RGS5	-0.856861	3.1e-43	1.44e-39	Arterial
PBX1	0.680114	7.53e-116	3.49e-112	Venous
MGST3	-0.567528	1.75e-13	8.1e-10	Arterial
POU2F1	0.0452988	0.301004	1	ns
RCSD1	0.0162474	0.867032	1	ns
MPZL1	0.579328	2.24e-16	1.04e-12	Venous
DCAF6	0.0523812	0.192315	1	ns
GPR161	-0.19706	0.0481593	1	ns
SFT2D2	0.0400855	0.589856	1	ns
ATP1B1	-2.447	8.7e-54	4.03e-50	Arterial
NME7	0.127061	0.0885431	1	ns
KIFAP3	-0.134466	0.0170995	1	ns
PRRX1	0.982891	7.39e-70	3.43e-66	Venous
PRRC2C	0.019379	0.533235	1	ns
VAMP4	0.098728	0.213122	1	ns
DNM3	-0.201043	0.0174111	1	ns
SUCO	-0.306568	9.7e-05	0.44978	ns
PRDX6	-0.292183	0.000919892	1	ns
KLHL20	-0.18228	0.0613939	1	ns
GAS5	0.173668	0.0138356	1	ns
ZBTB37	0.0525785	0.525249	1	ns
RC3H1	-0.164341	0.000947793	1	ns
RABGAP1L	-0.340974	2.12e-18	9.83e-15	ns
RFWD2	0.115368	0.000398031	1	ns
RASAL2	-0.247269	1.75e-15	8.11e-12	ns
FAM20B	-0.127257	0.151911	1	ns
ABL2	-0.156368	0.0153349	1	ns
TOR1AIP2	-0.213255	0.0162144	1	ns
TOR1AIP1	-0.427517	1.31e-07	0.000605609	ns
CEP350	-0.144472	0.0005212	1	ns
ACBD6	0.0619826	0.31673	1	ns
XPR1	-0.281181	2.27e-07	0.00105093	ns
GLUL	0.742835	1.04e-29	4.82e-26	Venous
DHX9	-0.11764	0.0604422	1	ns
LAMC1	-0.125011	0.00138096	1	ns
NMNAT2	-1.89067	2.97e-40	1.38e-36	Arterial
SMG7	-0.413434	1.89e-09	8.75e-06	ns
ARPC5	-0.608331	2.08e-11	9.64e-08	Arterial
RGL1	0.141634	0.142654	1	ns
C1orf21	0.895075	9.38e-17	4.35e-13	Venous
EDEM3	-0.08009	0.216542	1	ns
FAM129A	0.11985	0.00549088	1	ns
TRMT1L	-0.00798065	0.924216	1	ns
SWT1	-0.142284	0.133162	1	ns
HMCN1	1.94656	3.52e-95	1.63e-91	Venous
TPR	-0.211112	0.000787368	1	ns
C1orf27	-0.0720854	0.348533	1	ns
PLA2G4A	-0.414724	0.000208814	0.968479	ns
TROVE2	-0.254642	0.00126697	1	ns
CDC73	0.0339215	0.445787	1	ns
KCNT2	3.22971	0	0	Venous
CFH	3.28305	0	0	Venous
DENND1B	-0.0433013	0.634447	1	ns
NEK7	-0.111138	0.00874832	1	ns
CAMSAP2	-0.0614664	0.149019	1	ns
IGFN1	0.22725	0.0108311	1	ns
CSRP1	-0.463531	1.85e-30	8.56e-27	ns
NAV1	1.65632	2.61e-116	1.21e-112	Venous
IPO9	-0.360255	2.25e-08	0.000104465	ns
LMOD1	-0.214467	7.03e-13	3.26e-09	ns
LGR6	-3.36936	1.32e-22	6.13e-19	Arterial
PPP1R12B	-0.337149	3.25e-30	1.51e-26	ns
KDM5B	0.467389	1.46e-14	6.78e-11	ns
BTG2	-0.821876	2.17e-26	1.01e-22	Arterial
PRELP	-0.429324	3.2e-12	1.48e-08	ns
ATP2B4	-0.464998	9.67e-31	4.49e-27	ns
SOX13	-0.324539	1.14e-06	0.005272	ns
MDM4	0.0868545	0.0576799	1	ns
NFASC	0.199186	7.28e-06	0.0337596	ns
DSTYK	-0.188767	0.0377322	1	ns
CDK18	-1.37644	3.62e-76	1.68e-72	Arterial
NUCKS1	-0.015298	0.719297	1	ns
SRGAP2	0.256559	1.26e-05	0.0584736	ns
MAPKAPK2	-0.817965	1e-29	4.66e-26	Arterial
CD55	0.612836	2.29e-14	1.06e-10	Venous
CD46	-0.381748	2.04e-12	9.44e-09	ns
C1orf132	-0.559423	2.62e-31	1.22e-27	Arterial
PLXNA2	-0.628343	2.34e-25	1.09e-21	Arterial
RCOR3	-0.0831991	0.101141	1	ns
TRAF5	0.0801163	0.134826	1	ns
LPGAT1	0.0234557	0.759471	1	ns
INTS7	-0.0590724	0.539511	1	ns
PPP2R5A	-0.919425	1.85e-49	8.58e-46	Arterial
ATF3	-0.0566411	0.29444	1	ns
NSL1	-0.105558	0.294269	1	ns
RPS6KC1	-0.104715	0.0370612	1	ns
PTPN14	-0.0915391	0.133193	1	ns
KCTD3	0.087709	0.236114	1	ns
GPATCH2	0.192687	0.0172113	1	ns
TGFB2	0.216827	0.017761	1	ns
LYPLAL1	0.124268	0.0515367	1	ns
EPRS	-0.412735	9.56e-06	0.0443601	ns
IARS2	-0.187794	0.0287983	1	ns
RAB3GAP2	-0.181841	0.000255696	1	ns
MARK1	-0.555352	1.81e-28	8.38e-25	Arterial
2023-03-02	-0.276638	0.00618197	1	ns
MIA3	0.229298	0.000685981	1	ns
CAPN2	0.0813158	0.170027	1	ns
TP53BP2	0.263331	0.000195832	0.908268	ns
AC138393.1	0.456387	1.98e-10	9.2e-07	ns
FBXO28	0.0823183	0.333449	1	ns
NVL	0.11632	0.102133	1	ns
WDR26	0.093922	0.045786	1	ns
LBR	0.267011	0.000112037	0.519627	ns
ENAH	0.567517	1.1e-63	5.1e-60	Venous
SRP9	-0.0667871	0.446355	1	ns
EPHX1	0.61035	3.62e-14	1.68e-10	Venous
TMEM63A	0.0475978	0.44177	1	ns
H3F3A	-0.126366	0.0872284	1	ns
ACBD3	0.222739	0.0105963	1	ns
ITPKB	1.17848	2.42e-60	1.12e-56	Venous
CDC42BPA	0.359077	5.09e-32	2.36e-28	ns
ARF1	-0.786183	8.95e-21	4.15e-17	Arterial
NUP133	-0.0732371	0.359264	1	ns
ABCB10	-0.393856	7.42e-08	0.000344329	ns
TAF5L	-0.661901	1.89e-11	8.77e-08	Arterial
GALNT2	0.0509949	0.396488	1	ns
C1orf198	0.102309	0.157011	1	ns
TTC13	-0.267583	0.0122292	1	ns
GNPAT	-0.0918642	0.324434	1	ns
EGLN1	0.0431502	0.498986	1	ns
DISC1	1.87195	1.52e-104	7.03e-101	Venous
SIPA1L2	1.68202	6.47e-117	3e-113	Venous
PCNX2	0.33765	0.00142563	1	ns
IRF2BP2	-0.716758	1.08e-23	5e-20	Arterial
ARID4B	0.0383116	0.187447	1	ns
B3GALNT2	0.236321	1.49e-05	0.0689645	ns
LYST	0.373135	5.87e-22	2.72e-18	ns
NID1	1.04521	3.46e-176	1.61e-172	Venous
ERO1B	0.15697	0.0622376	1	ns
HEATR1	0.0155404	0.857894	1	ns
MTR	-0.0892548	0.044241	1	ns
RYR2	-2.3382	0	0	Arterial
CEP170	0.184318	0.00098022	1	ns
SDCCAG8	0.290092	1.71e-11	7.94e-08	ns
AKT3	0.00944053	0.666392	1	ns
ADSS	0.291281	7.4e-06	0.0343364	ns
DESI2	-0.46382	1.29e-07	0.000596765	ns
HNRNPU	0.102731	0.000238492	1	ns
EFCAB2	0.353521	1.44e-09	6.68e-06	ns
SMYD3	0.133884	0.00661065	1	ns
CNST	-0.145413	0.0388031	1	ns
AHCTF1	-0.0198896	0.675896	1	ns
SH3YL1	0.561315	7.03e-13	3.26e-09	Venous
PXDN	0.414476	1.07e-09	4.99e-06	ns
TRAPPC12	-0.0360138	0.524317	1	ns
RPS7	0.109277	0.180774	1	ns
DCDC2C	2.02003	6.78e-79	3.15e-75	Venous
ID2	-0.31405	0.000183232	0.849828	ns
KIDINS220	-0.155689	7.61e-05	0.352918	ns
MBOAT2	0.426058	1.21e-05	0.0561192	ns
ASAP2	0.651893	1.38e-43	6.39e-40	Venous
ITGB1BP1	0.399034	6.28e-08	0.000291264	ns
ADAM17	-0.0987506	0.0726619	1	ns
YWHAQ	-0.186445	0.00127488	1	ns
NOL10	-0.114478	0.0754035	1	ns
ROCK2	0.196615	2.66e-12	1.23e-08	ns
NBAS	0.080815	0.0379894	1	ns
DDX1	-0.142224	0.0882055	1	ns
FAM49A	1.14169	5.01e-37	2.32e-33	Venous
SMC6	0.519433	1.66e-12	7.72e-09	Venous
LINC01376	-0.217853	0.088419	1	ns
WDR35	0.362981	0.000166137	0.770541	ns
LAPTM4A	0.0138556	0.832257	1	ns
PUM2	-0.167145	1.1e-06	0.00509134	ns
RHOB	-1.24219	1.88e-212	8.71e-209	Arterial
LDAH	0.2931	5.92e-05	0.274784	ns
KLHL29	0.655078	3.96e-20	1.83e-16	Venous
ATAD2B	0.104559	0.00748877	1	ns
UBXN2A	0.140955	0.0810904	1	ns
FAM228B	0.0890738	0.283347	1	ns
ITSN2	0.000117386	0.997838	1	ns
NCOA1	0.165235	6.37e-08	0.000295561	ns
ADCY3	0.314037	8.97e-12	4.16e-08	ns
DNMT3A	0.0606591	0.377121	1	ns
DTNB	0.466892	1.77e-11	8.19e-08	ns
ASXL2	-0.239785	0.000409379	1	ns
RAB10	-0.172391	0.000637457	1	ns
HADHA	-0.0812671	0.360039	1	ns
HADHB	0.0335211	0.661329	1	ns
EMILIN1	-0.306252	0.000590577	1	ns
MRPL33	-0.8624	4.6e-17	2.13e-13	Arterial
BABAM2	-0.0806884	0.0469111	1	ns
FOSL2	-0.759139	2.19e-73	1.02e-69	Arterial
PPP1CB	-0.494126	1.58e-37	7.34e-34	ns
WDR43	0.0585667	0.44	1	ns
TOGARAM2	3.93523	1.16e-157	5.39e-154	Venous
CLIP4	0.750726	5.79e-30	2.68e-26	Venous
YPEL5	-0.364983	2.42e-05	0.112198	ns
LBH	-2.30045	2.35e-38	1.09e-34	Arterial
LCLAT1	-0.859127	3.95e-25	1.83e-21	Arterial
SPAST	-0.23212	0.0145761	1	ns
SLC30A6	-0.172802	0.0597739	1	ns
YIPF4	-0.13933	0.0334199	1	ns
BIRC6	0.0474381	0.0809066	1	ns
TTC27	0.0560625	0.402289	1	ns
LINC00486	-0.0325315	0.517581	1	ns
LTBP1	-0.309828	8.01e-37	3.72e-33	ns
CRIM1	0.582927	2.18e-79	1.01e-75	Venous
FEZ2	0.515445	3.58e-12	1.66e-08	Venous
STRN	-0.0107552	0.855962	1	ns
HEATR5B	0.0411554	0.523855	1	ns
EIF2AK2	0.44961	2.18e-10	1.01e-06	ns
PRKD3	0.253586	5.54e-05	0.256743	ns
ATL2	-0.950144	7.96e-93	3.69e-89	Arterial
HNRNPLL	0.569957	6.18e-28	2.87e-24	Venous
SRSF7	0.59821	7.15e-17	3.31e-13	Venous
DHX57	-0.0086604	0.928249	1	ns
SOS1	-0.0898052	0.0181467	1	ns
MAP4K3	0.211402	3.37e-11	1.56e-07	ns
AC007388.1	0.325784	5.06e-07	0.0023491	ns
SLC8A1	-0.200569	0.000794252	1	ns
PKDCC	0.695506	3.57e-19	1.65e-15	Venous
EML4	0.829083	2.98e-87	1.38e-83	Venous
MTA3	0.276432	1.12e-06	0.00520519	ns
ZFP36L2	0.108066	0.202608	1	ns
THADA	0.198985	1.27e-05	0.0590666	ns
PLEKHH2	0.305755	1.7e-08	7.87e-05	ns
DYNC2LI1	0.419992	4.34e-08	0.000201135	ns
LRPPRC	-0.00423434	0.939001	1	ns
PPM1B	-0.159808	0.000811976	1	ns
PREPL	0.0700929	0.17333	1	ns
CAMKMT	0.091832	0.0675503	1	ns
SRBD1	0.134381	0.0906917	1	ns
PRKCE	0.340442	1.84e-10	8.54e-07	ns
EPAS1	-0.253044	2.87e-10	1.33e-06	ns
RHOQ	0.141096	0.000520976	1	ns
SOCS5	1.3615	1.84e-97	8.51e-94	Venous
TTC7A	0.506443	7.92e-19	3.67e-15	Venous
CALM2	-0.663297	4.14e-18	1.92e-14	Arterial
BCYRN1	-0.202187	0.103113	1	ns
FBXO11	0.100578	0.0264399	1	ns
FOXN2	0.0427632	0.664076	1	ns
PPP1R21	-0.115075	0.0949379	1	ns
PSME4	-0.0520682	0.234774	1	ns
ACYP2	0.0963186	0.0372905	1	ns
SPTBN1	0.294932	1.1e-11	5.1e-08	ns
RTN4	-0.11772	0.00118578	1	ns
RPS27A	-0.469558	1.21e-06	0.00563362	ns
CCDC88A	-0.186971	0.00171635	1	ns
CFAP36	0.163159	0.0557576	1	ns
PPP4R3B	-0.0631118	0.239602	1	ns
PNPT1	0.140104	0.108178	1	ns
EFEMP1	2.03226	1.71e-149	7.91e-146	Venous
VRK2	-0.143206	0.0484045	1	ns
FANCL	-0.224928	0.00730279	1	ns
PAPOLG	-0.325158	0.000419789	1	ns
AHSA2	0.357024	3.82e-08	0.000177013	ns
USP34	0.119444	2.57e-06	0.0119081	ns
XPO1	-0.0154516	0.645232	1	ns
CCT4	-0.238901	0.00273405	1	ns
COMMD1	-0.333012	2.79e-10	1.29e-06	ns
B3GNT2	-0.203477	0.036583	1	ns
EHBP1	0.564066	7.86e-44	3.65e-40	Venous
WDPCP	-0.02476	0.66766	1	ns
UGP2	0.26237	1.62e-05	0.0751023	ns
VPS54	-0.110497	0.0219592	1	ns
PELI1	-0.288176	2.86e-05	0.132504	ns
AFTPH	-0.361318	1.8e-06	0.00834095	ns
RAB1A	0.183376	9.09e-09	4.21e-05	ns
ACTR2	-0.37592	4.98e-13	2.31e-09	ns
SPRED2	0.195565	0.0484362	1	ns
APLF	-0.119624	0.263749	1	ns
ANTXR1	0.203597	6.72e-06	0.0311569	ns
GFPT1	-0.3091	5.07e-07	0.00235285	ns
AAK1	0.152441	0.00042737	1	ns
ANXA4	-0.139474	0.0183441	1	ns
GMCL1	-0.0799485	0.399088	1	ns
PCBP1-AS1	0.138923	0.0148306	1	ns
PCBP1	-0.966416	7.69e-27	3.56e-23	Arterial
ZNF638	0.10931	2.17e-05	0.100736	ns
EXOC6B	0.0062301	0.855385	1	ns
SFXN5	-0.0480896	0.583853	1	ns
ALMS1	-0.235816	3.46e-05	0.160437	ns
STAMBP	0.138293	0.115773	1	ns
ACTG2	0.849823	1.48e-32	6.86e-29	Venous
TET3	-0.31946	0.00115467	1	ns
GCFC2	0.0849924	0.275257	1	ns
TMSB10	0.0358773	0.644029	1	ns
KCMF1	0.0296837	0.615681	1	ns
TCF7L1	0.678229	1.95e-56	9.05e-53	Venous
TGOLN2	-0.379892	2.64e-07	0.00122249	ns
ELMOD3	-0.0916199	0.305136	1	ns
MAT2A	-0.200475	0.00166085	1	ns
ATOH8	-0.311542	0.00062246	1	ns
PTCD3	0.0437731	0.549529	1	ns
IMMT	-0.0505638	0.471734	1	ns
REEP1	-1.21771	7.35e-24	3.41e-20	Arterial
KDM3A	0.366749	1.43e-10	6.63e-07	ns
KRCC1	-0.190468	0.057432	1	ns
EIF2AK3	-0.0742553	0.193614	1	ns
MRPS5	0.000736909	0.992016	1	ns
ANKRD36C	0.169641	0.00143416	1	ns
ARID5A	-0.343073	0.000129857	0.602276	ns
KANSL3	-0.159325	0.0228377	1	ns
ANKRD36	0.133741	0.00890056	1	ns
TMEM131	-0.290828	2.61e-15	1.21e-11	ns
INPP4A	0.042647	0.48919	1	ns
AC079447.1	-0.042845	0.71767	1	ns
EIF5B	-0.239278	0.000688166	1	ns
REV1	0.169231	0.00331195	1	ns
AFF3	-1.09199	9.36e-37	4.34e-33	Arterial
NPAS2	1.2755	1.19e-52	5.53e-49	Venous
TBC1D8	-1.06898	1.15e-49	5.33e-46	Arterial
RNF149	0.298803	4.05e-09	1.88e-05	ns
MAP4K4	-0.514478	5.32e-32	2.47e-28	Arterial
IL1R1	-0.291592	3.13e-06	0.0144954	ns
MRPS9	-0.333454	0.00265973	1	ns
FHL2	2.73538	9.45e-202	4.38e-198	Venous
NCK2	0.5507	3.58e-20	1.66e-16	Venous
UXS1	0.323601	0.000249748	1	ns
GCC2	0.082913	0.159303	1	ns
LIMS1	0.0263794	0.597562	1	ns
RANBP2	-0.214198	2.48e-05	0.115205	ns
SH3RF3	-0.885079	7.02e-151	3.25e-147	Arterial
2023-09-10	-0.0482426	0.436205	1	ns
MIR4435-2HG	0.536655	4.15e-14	1.93e-10	Venous
ANAPC1	-0.133967	0.105844	1	ns
MERTK	-0.185883	0.00054801	1	ns
TMEM87B	0.389002	1.1e-07	0.000512103	ns
ZC3H6	0.145273	0.0176199	1	ns
SLC35F5	-0.24469	9.99e-06	0.0463235	ns
ACTR3	-0.258832	4.13e-10	1.91e-06	ns
CCDC93	-0.0414761	0.543988	1	ns
INSIG2	0.817305	2.05e-34	9.49e-31	Venous
PTPN4	-0.265894	0.000835201	1	ns
EPB41L5	-0.0463035	0.508679	1	ns
GLI2	1.15566	4.91e-39	2.28e-35	Venous
CLASP1	0.00127711	0.966049	1	ns
MAP3K2	-0.310737	6.9e-09	3.2e-05	ns
IWS1	0.117692	0.0454461	1	ns
LIMS2	-0.645915	2.18e-25	1.01e-21	Arterial
WDR33	-0.0611803	0.223437	1	ns
SAP130	-0.140376	0.110462	1	ns
UGGT1	-0.130706	0.0656187	1	ns
FAM168B	-0.263167	0.000469856	1	ns
NCKAP5	3.16773	8.97e-275	4.16e-271	Venous
MGAT5	0.766606	1.33e-60	6.18e-57	Venous
CCNT2	0.144085	0.00463561	1	ns
RAB3GAP1	-0.0561732	0.196203	1	ns
ZRANB3	0.283127	0.00027903	1	ns
R3HDM1	-0.109543	0.0477041	1	ns
UBXN4	0.10089	0.0477491	1	ns
DARS	0.109428	0.0739494	1	ns
THSD7B	-0.255007	0.0420172	1	ns
AC114763.1	-0.142709	0.192032	1	ns
SPOPL	-0.407004	1.22e-08	5.64e-05	ns
LRP1B	1.88432	5.83e-115	2.7e-111	Venous
ARHGAP15	2.1753	6.2e-198	2.88e-194	Venous
GTDC1	0.71056	1.63e-47	7.58e-44	Venous
ZEB2	0.913396	1.35e-194	6.28e-191	Venous
TEX41	0.0330285	0.604618	1	ns
ACVR2A	-0.295453	0.00264904	1	ns
ORC4	-0.193023	0.0091422	1	ns
MBD5	0.0402889	0.216467	1	ns
EPC2	-0.0632461	0.291132	1	ns
AC007364.1	1.39008	1.24e-28	5.73e-25	Venous
RND3	-0.760006	1.54e-29	7.14e-26	Arterial
AC023469.1	-0.381428	3.35e-06	0.0155523	ns
RIF1	-0.11708	0.0229588	1	ns
STAM2	-0.0626482	0.409538	1	ns
FMNL2	0.477132	1.25e-24	5.81e-21	ns
PRPF40A	-0.0410312	0.522996	1	ns
KCNJ3	-1.05338	1.93e-09	8.96e-06	Arterial
NR4A2	-0.838726	8.78e-16	4.07e-12	Arterial
GPD2	-0.534729	7.53e-14	3.49e-10	Arterial
CYTIP	-2.0742	3.85e-23	1.79e-19	Arterial
ACVR1	-0.451205	1.63e-10	7.55e-07	ns
PKP4	0.401582	8.7e-17	4.04e-13	ns
TANC1	0.531112	5.44e-52	2.52e-48	Venous
WDSUB1	0.0967795	0.222957	1	ns
BAZ2B	0.202379	6.16e-10	2.86e-06	ns
2023-03-07	0.0791053	0.05582	1	ns
PLA2R1	-0.0480288	0.266909	1	ns
RBMS1	0.194134	4.06e-09	1.88e-05	ns
TANK	0.255063	4.78e-07	0.00221705	ns
PSMD14	-0.0988381	0.257254	1	ns
FIGN	0.32221	1.74e-05	0.0808272	ns
COBLL1	-0.570399	9.9e-67	4.59e-63	Arterial
AC019197.1	-0.160574	0.0757187	1	ns
SLC38A11	-3.03561	1.01e-266	4.67e-263	Arterial
SCN3A	-3.55548	5.24e-33	2.43e-29	Arterial
CSRNP3	-0.847296	8.17e-10	3.79e-06	Arterial
TTC21B	0.106315	0.113243	1	ns
AC073050.1	0.575411	1.58e-08	7.34e-05	Venous
STK39	1.79115	0	0	Venous
CERS6	0.866896	3.58e-93	1.66e-89	Venous
PPIG	-0.0738924	0.107426	1	ns
KLHL23	-0.281251	0.000717592	1	ns
UBR3	-0.0660473	0.0305644	1	ns
TLK1	-0.135825	0.00574455	1	ns
METTL8	0.0807458	0.402736	1	ns
CYBRD1	0.308826	2.83e-08	0.000131376	ns
DYNC1I2	-0.285575	2.15e-07	0.000994983	ns
SLC25A12	-0.35929	2.63e-09	1.22e-05	ns
HAT1	-0.253244	0.00208026	1	ns
PDK1	-0.637315	1.11e-20	5.16e-17	Arterial
RAPGEF4	-0.217862	0.0107443	1	ns
MAP3K20	-0.732531	6.52e-84	3.03e-80	Arterial
SP3	-0.411818	2.11e-08	9.76e-05	ns
OLA1	-0.181302	0.00327969	1	ns
CIR1	-0.0194861	0.808701	1	ns
WIPF1	-0.633641	8.98e-29	4.17e-25	Arterial
CHN1	-0.745959	3.32e-32	1.54e-28	Arterial
ATF2	-0.0986794	0.0328801	1	ns
LNPK	-0.410404	3.58e-10	1.66e-06	ns
MTX2	-0.19617	0.00462176	1	ns
HNRNPA3	-0.0648057	0.12297	1	ns
NFE2L2	-0.21691	0.000100861	0.467794	ns
AGPS	-0.393778	1.16e-06	0.00537473	ns
PRKRA	-0.140864	0.0907852	1	ns
PLEKHA3	-0.367323	0.000133622	0.619738	ns
TTN-AS1	-0.140176	0.0215369	1	ns
SESTD1	-0.417687	1.93e-25	8.96e-22	ns
UBE2E3	-0.196583	0.00538713	1	ns
SSFA2	0.187158	0.00626388	1	ns
PDE1A	-0.555172	1.26e-33	5.84e-30	Arterial
DNAJC10	-0.675041	4.57e-17	2.12e-13	Arterial
FRZB	-0.641829	4.97e-20	2.31e-16	Arterial
NCKAP1	-0.159948	2.85e-08	0.000132395	ns
ZC3H15	0.206769	0.00147362	1	ns
ITGAV	-0.161963	0.000226564	1	ns
AC007319.1	0.127799	0.214531	1	ns
CALCRL	-0.363669	4.16e-09	1.93e-05	ns
TFPI	0.940426	4.93e-148	2.29e-144	Venous
GULP1	-0.0484565	0.305238	1	ns
COL3A1	0.502949	1.65e-19	7.63e-16	Venous
COL5A2	0.179124	9.73e-05	0.451093	ns
WDR75	-0.0724731	0.414684	1	ns
ANKAR	0.188656	0.00597474	1	ns
PMS1	0.327668	0.000243488	1	ns
HIBCH	-0.154426	0.00429608	1	ns
AC006460.2	-0.143417	0.0604762	1	ns
NAB1	-0.0679265	0.291799	1	ns
GLS	-0.104397	0.000563097	1	ns
MYO1B	0.474287	2.19e-22	1.01e-18	ns
SLC39A10	-0.163545	0.0911488	1	ns
HECW2	0.897898	1.01e-19	4.7e-16	Venous
PGAP1	-0.411327	5.65e-06	0.026222	ns
ANKRD44	0.295343	6.06e-08	0.000281017	ns
SF3B1	-0.0870693	0.108411	1	ns
HSPD1	-0.0465451	0.472676	1	ns
RFTN2	0.262321	0.00527028	1	ns
PLCL1	-0.0447771	0.386166	1	ns
SPATS2L	0.431695	1.53e-17	7.08e-14	ns
CLK1	-0.068246	0.121954	1	ns
ORC2	-0.0721959	0.416326	1	ns
FAM126B	0.057352	0.371306	1	ns
CFLAR	0.175844	2.29e-06	0.0106413	ns
TRAK2	0.0484595	0.574738	1	ns
ALS2	0.250799	0.000270404	1	ns
NOP58	0.0285907	0.63488	1	ns
BMPR2	-0.204207	2.22e-08	0.000102803	ns
FAM117B	0.146199	0.181296	1	ns
NBEAL1	-0.445398	1.13e-56	5.26e-53	ns
CYP20A1	-0.213146	0.00116733	1	ns
ABI2	-0.15283	0.001896	1	ns
RAPH1	-0.405424	7.63e-08	0.000354059	ns
PARD3B	0.320329	1.47e-27	6.8e-24	ns
INO80D	-0.214807	0.000297624	1	ns
NDUFS1	-0.00573121	0.92079	1	ns
KLF7	-0.519371	9.51e-24	4.41e-20	Arterial
CREB1	-0.0931374	0.182632	1	ns
PLEKHM3	0.0447393	0.531344	1	ns
PIKFYVE	-0.146021	0.00438013	1	ns
MAP2	0.0921994	0.0596917	1	ns
KANSL1L	-0.187026	6.76e-06	0.0313625	ns
ACADL	-2.6628	3.28e-32	1.52e-28	Arterial
ERBB4	-1.02819	8.11e-61	3.76e-57	Arterial
IKZF2	-0.898341	3.73e-15	1.73e-11	Arterial
SPAG16	0.144356	0.0664006	1	ns
BARD1	-0.235275	0.00165858	1	ns
FN1	-0.33215	1.34e-12	6.21e-09	ns
XRCC5	-0.0237805	0.622028	1	ns
RPL37A	-0.33776	4.6e-07	0.00213328	ns
IGFBP2	-0.0711883	0.481668	1	ns
IGFBP5	1.61836	2.11e-239	9.8e-236	Venous
DIRC3	-0.507618	8.01e-15	3.71e-11	Arterial
TNS1	-0.124023	8.43e-07	0.00390851	ns
ARPC2	-0.259201	2.78e-06	0.0128792	ns
USP37	-0.502417	9.42e-12	4.37e-08	Arterial
CNOT9	-0.101776	0.253604	1	ns
DES	-0.397751	1.54e-07	0.000713493	ns
SPEG	-0.952402	6.31e-75	2.93e-71	Arterial
FARSB	-0.0376848	0.671569	1	ns
ACSL3	-0.35613	2.15e-09	9.96e-06	ns
KCNE4	0.468346	1.94e-10	8.99e-07	ns
WDFY1	0.500175	9.45e-16	4.38e-12	Venous
CUL3	-0.16667	0.000331889	1	ns
DOCK10	-0.71973	1.11e-36	5.14e-33	Arterial
IRS1	-1.23161	4.74e-25	2.2e-21	Arterial
RHBDD1	-0.263421	0.00100907	1	ns
AGFG1	0.171536	8.93e-05	0.414337	ns
SPHKAP	4.52322	6.89e-160	3.2e-156	Venous
PID1	3.83556	0	0	Venous
TRIP12	-0.0060607	0.876495	1	ns
SP100	0.444458	9.8e-20	4.54e-16	ns
CAB39	-0.328191	1.73e-08	8.03e-05	ns
PSMD1	0.0142161	0.795438	1	ns
ARMC9	0.171176	0.0236114	1	ns
NCL	-0.102778	0.139923	1	ns
PTMA	-0.267817	1.62e-11	7.51e-08	ns
DIS3L2	-0.167429	0.00171994	1	ns
EFHD1	-0.246651	3.39e-07	0.00157431	ns
GIGYF2	0.0776905	0.037735	1	ns
DGKD	0.70067	1.28e-35	5.93e-32	Venous
USP40	0.0355091	0.55184	1	ns
AGAP1	0.63916	2.51e-69	1.16e-65	Venous
ACKR3	-2.27158	8.57e-156	3.97e-152	Arterial
COL6A3	3.75306	0	0	Venous
LRRFIP1	-0.0418365	0.244265	1	ns
RAMP1	-0.649253	3.8e-25	1.76e-21	Arterial
ILKAP	0.0396767	0.475475	1	ns
PER2	-0.393378	0.00012002	0.556651	ns
TRAF3IP1	0.0620895	0.514449	1	ns
TWIST2	0.953775	1.2e-31	5.56e-28	Venous
HDAC4	0.130172	0.00488024	1	ns
NDUFA10	-0.199773	0.000680547	1	ns
SNED1	1.45945	4.6e-108	2.13e-104	Venous
HDLBP	0.0441183	0.403042	1	ns
2023-09-02	0.099549	0.0170773	1	ns
FARP2	-0.264416	0.000182119	0.84467	ns
ATG4B	-0.113844	0.139098	1	ns
ING5	0.104512	0.203696	1	ns
LINC01266	1.3437	3.44e-22	1.6e-18	Venous
CNTN4	1.01626	2.89e-60	1.34e-56	Venous
CRBN	-0.105506	0.191075	1	ns
AC034195.1	0.193506	0.164247	1	ns
SUMF1	-0.00608844	0.918893	1	ns
ITPR1	-1.26294	1.24e-204	5.76e-201	Arterial
BHLHE40	-1.50762	6.09e-71	2.82e-67	Arterial
ARL8B	-0.063083	0.285323	1	ns
LMCD1-AS1	0.823085	8.8e-18	4.08e-14	Venous
LMCD1	0.722146	2.21e-19	1.03e-15	Venous
THUMPD3-AS1	0.0916093	0.289691	1	ns
SETD5	0.0503698	0.132328	1	ns
MTMR14	-0.238032	0.00823171	1	ns
SLC6A1	0.519016	1.28e-13	5.92e-10	Venous
ATG7	-0.104855	0.0425418	1	ns
VGLL4	-0.0634797	0.187722	1	ns
TAMM41	0.105265	0.181027	1	ns
PPARG	0.0855632	0.227977	1	ns
TSEN2	0.396087	5.62e-06	0.0260491	ns
RAF1	-0.302005	7.17e-12	3.32e-08	ns
RPL32	-0.558277	1.63e-10	7.54e-07	Arterial
IQSEC1	-0.868033	2.03e-35	9.44e-32	Arterial
XPC	0.0936069	0.198661	1	ns
GRIP2	-0.756699	1.04e-17	4.83e-14	Arterial
FGD5	-0.679514	4.81e-09	2.23e-05	Arterial
NR2C2	-0.187588	0.00151045	1	ns
RBSN	-0.12224	0.157537	1	ns
CAPN7	0.112329	0.0136508	1	ns
SH3BP5	1.79844	1.28e-200	5.94e-197	Venous
HACL1	0.468319	8.36e-09	3.88e-05	ns
ANKRD28	0.444291	6.03e-17	2.8e-13	ns
RFTN1	1.91191	1.16e-293	5.36e-293	Venous
PLCL2	-0.0643157	0.39093	1	ns
TBC1D5	0.0878796	0.013846	1	ns
RAB5A	0.0346838	0.60948	1	ns
KAT2B	-0.399515	5.25e-08	0.000243289	ns
SGO1-AS1	-0.323358	0.0432791	1	ns
ZNF385D	-1.65504	1.14e-50	5.28e-47	Arterial
UBE2E2	-0.0923862	0.00431087	1	ns
UBE2E1	0.207944	1.98e-05	0.0917055	ns
RPL15	-0.492901	1.81e-09	8.37e-06	ns
NR1D2	0.203139	0.00198437	1	ns
THRB	-0.306876	8.11e-13	3.76e-09	ns
RARB	-1.29158	3.45e-53	1.6e-49	Arterial
TOP2B	-0.0157143	0.763953	1	ns
NGLY1	-0.317976	0.000182637	0.847069	ns
SLC4A7	0.0484622	0.333045	1	ns
CMC1	0.297291	0.00073659	1	ns
AZI2	0.147097	0.0576156	1	ns
RBMS3	0.910649	1.08e-127	5.01e-124	Venous
TGFBR2	0.194115	0.000386939	1	ns
STT3B	-0.125869	0.025971	1	ns
OSBPL10	0.605389	2.78e-14	1.29e-10	Venous
DYNC1LI1	-0.044167	0.605562	1	ns
CNOT10	0.0467307	0.514781	1	ns
GLB1	0.00706997	0.93942	1	ns
CRTAP	-0.241088	0.00478278	1	ns
SUSD5	-3.87538	8.99e-52	4.17e-48	Arterial
FBXL2	-1.36734	1.38e-70	6.42e-67	Arterial
UBP1	-0.128893	0.100678	1	ns
CLASP2	-0.305914	1.29e-11	6e-08	ns
PDCD6IP	-0.325751	1.44e-08	6.7e-05	ns
EPM2AIP1	-0.133455	0.101679	1	ns
LRRFIP2	-0.0997151	0.0161297	1	ns
GOLGA4	0.121788	0.000311651	1	ns
ITGA9	1.18882	3.8e-58	1.76e-54	Venous
ITGA9-AS1	-0.266347	0.00398345	1	ns
CTDSPL	0.0442556	0.379675	1	ns
OXSR1	0.0199478	0.728589	1	ns
WDR48	-0.178523	0.0252856	1	ns
MYRIP	-0.616711	5.95e-10	2.76e-06	Arterial
RPL14	-0.428195	3.45e-06	0.0159792	ns
CTNNB1	-0.833783	3.08e-97	1.43e-93	Arterial
ULK4	0.075673	0.144959	1	ns
TRAK1	-0.205868	2.97e-05	0.137892	ns
VIPR1	-1.91299	2.26e-30	1.05e-26	Arterial
NKTR	0.101087	0.00330043	1	ns
SNRK	-1.02073	9.44e-38	4.38e-34	Arterial
ANO10	-0.134313	0.0210915	1	ns
TCAIM	-0.528727	4.81e-09	2.23e-05	Arterial
LARS2	-0.0167862	0.851059	1	ns
LIMD1	-0.643746	1.7e-12	7.89e-09	Arterial
SACM1L	-0.19588	0.0103902	1	ns
FYCO1	-0.057957	0.419946	1	ns
PTH1R	0.170885	0.0159518	1	ns
SETD2	0.068917	0.0741419	1	ns
KIF9-AS1	0.464038	5.47e-07	0.00253576	ns
SMARCC1	-0.0906838	0.0431663	1	ns
DHX30	0.22682	0.00735039	1	ns
MAP4	0.0650931	0.0248815	1	ns
PLXNB1	-0.0914281	0.171852	1	ns
SHISA5	-0.3607	0.000204586	0.948872	ns
COL7A1	0.0917018	0.298742	1	ns
PRKAR2A	0.179812	0.000600561	1	ns
ARIH2	-0.011466	0.834722	1	ns
WDR6	-0.202585	0.0121877	1	ns
QRICH1	-0.0947315	0.175889	1	ns
LAMB2	-0.312379	1.91e-05	0.088399	ns
USP4	-0.231189	0.000828544	1	ns
RHOA	-0.649627	3.45e-40	1.6e-36	Arterial
DAG1	-0.795222	1.63e-12	7.57e-09	Arterial
IP6K1	-0.148073	0.0652777	1	ns
RBM6	0.0386534	0.215045	1	ns
RBM5	-0.0573801	0.218998	1	ns
GNAI2	-0.527296	3.58e-10	1.66e-06	Arterial
RASSF1	-0.116256	0.0807311	1	ns
DOCK3	-1.6548	1.07e-46	4.94e-43	Arterial
DCAF1	-0.0635515	0.414	1	ns
RAD54L2	-0.188163	0.0276013	1	ns
RPL29	-0.683763	6.14e-11	2.85e-07	Arterial
WDR82	-0.280709	0.000241817	1	ns
NISCH	0.0319324	0.615768	1	ns
PBRM1	-0.0966805	0.0410934	1	ns
NEK4	-0.0750868	0.355415	1	ns
ITIH3	-1.30645	4.74e-32	2.2e-28	Arterial
SFMBT1	-0.15758	0.13559	1	ns
DCP1A	0.0438062	0.489076	1	ns
CACNA2D3	-0.149969	0.000222765	1	ns
CCDC66	0.131818	0.0525678	1	ns
FAM208A	0.0494817	0.320025	1	ns
ARHGEF3	0.100831	0.306858	1	ns
APPL1	-0.234042	0.00166625	1	ns
ARF4	-0.162136	0.0624201	1	ns
DENND6A	-0.218072	4.58e-05	0.212583	ns
SLMAP	-0.312925	9.74e-26	4.52e-22	ns
FLNB	0.111488	0.0488148	1	ns
PXK	0.373867	1.09e-06	0.00504861	ns
FHIT	0.727417	1.06e-22	4.9e-19	Venous
PTPRG	-0.842975	9.81e-244	4.55e-240	Arterial
ATXN7	0.294729	3.35e-09	1.55e-05	ns
PRICKLE2	-0.283971	3.8e-07	0.00176118	ns
ADAMTS9	-0.968489	1.37e-44	6.35e-41	Arterial
ADAMTS9-AS2	-0.0697696	0.0150737	1	ns
MAGI1	-0.368966	4.84e-31	2.24e-27	ns
SLC25A26	-0.197987	0.0127221	1	ns
LRIG1	-0.487177	3.5e-21	1.62e-17	ns
SUCLG2	0.11332	0.0304296	1	ns
SUCLG2-AS1	0.546558	6.97e-08	0.000323302	Venous
EOGT	-1.37313	7.11e-49	3.3e-45	Arterial
TMF1	0.165184	0.0108678	1	ns
UBA3	-0.0967501	0.275711	1	ns
ARL6IP5	-0.582993	3.29e-09	1.53e-05	Arterial
MITF	-0.10584	0.141197	1	ns
FOXP1	0.182496	5.57e-14	2.58e-10	ns
RYBP	-0.0464784	0.553964	1	ns
SHQ1	0.0883213	0.317743	1	ns
PPP4R2	-0.070416	0.322485	1	ns
PDZRN3	-0.55396	3.64e-40	1.69e-36	Arterial
ZNF717	0.266628	0.00291026	1	ns
ROBO1	1.35693	5.53e-153	2.56e-149	Venous
GBE1	0.0638487	0.137467	1	ns
CADM2	-0.132552	0.44548	1	ns
VGLL3	1.81065	3.86e-220	1.79e-216	Venous
CGGBP1	-0.158255	0.0442652	1	ns
ZNF654	-0.0853085	0.141458	1	ns
EPHA3	1.28327	6e-59	2.78e-55	Venous
PROS1	0.897081	6.33e-20	2.93e-16	Venous
ARL13B	0.227299	0.0111236	1	ns
EPHA6	-0.839794	4.3e-12	1.99e-08	Arterial
CRYBG3	0.339516	6.54e-06	0.0303405	ns
CLDND1	-0.458376	3.87e-07	0.0017945	ns
DCBLD2	0.319025	4.56e-05	0.211349	ns
COL8A1	0.0703756	0.181093	1	ns
CMSS1	0.0403136	0.410118	1	ns
FILIP1L	0.543713	1.04e-21	4.84e-18	Venous
TBC1D23	0.0100343	0.878164	1	ns
TFG	0.0828459	0.162385	1	ns
ABI3BP	-0.284202	0.00374394	1	ns
SENP7	-0.117542	0.0158029	1	ns
PCNP	-0.0744535	0.207353	1	ns
RPL24	-0.150017	0.0746476	1	ns
NFKBIZ	0.384859	4.18e-07	0.00193816	ns
ALCAM	-0.606765	4.69e-17	2.17e-13	Arterial
CBLB	0.834733	3.2e-136	1.49e-132	Venous
LINC00882	0.206757	0.022328	1	ns
DUBR	0.758736	7.35e-32	3.41e-28	Venous
BBX	0.0177505	0.623419	1	ns
CD47	0.0546948	0.344657	1	ns
IFT57	0.160458	0.08069	1	ns
DZIP3	0.156692	0.0868282	1	ns
NECTIN3	-0.0216706	0.798471	1	ns
PHLDB2	-0.189896	1.28e-09	5.94e-06	ns
CFAP44	0.249461	0.00481882	1	ns
USF3	-0.0568911	0.57478	1	ns
NAA50	0.0667945	0.348014	1	ns
ZBTB20	0.0212542	0.361263	1	ns
LSAMP	0.122203	0.242218	1	ns
GSK3B	-0.105019	0.0181584	1	ns
FSTL1	1.05403	3.07e-90	1.42e-86	Venous
GOLGB1	-0.194585	0.000124503	0.577447	ns
IQCB1	-0.18971	0.0176354	1	ns
KPNA1	0.057309	0.220571	1	ns
PARP9	0.523864	1.6e-10	7.43e-07	Venous
PARP14	0.702321	1.62e-25	7.53e-22	Venous
DIRC2	-0.177781	0.0457161	1	ns
SEMA5B	1.06629	9.17e-26	4.25e-22	Venous
PDIA5	-0.561659	3.12e-15	1.45e-11	Arterial
SEC22A	-0.272204	7.27e-05	0.337089	ns
ADCY5	-0.285586	6.23e-13	2.89e-09	ns
HACD2	-0.342298	0.00143847	1	ns
MYLK	-0.247331	3.69e-13	1.71e-09	ns
CCDC14	0.131619	0.0342197	1	ns
KALRN	-0.800124	1.52e-86	7.07e-83	Arterial
ITGB5	0.398108	5.8e-19	2.69e-15	ns
ZNF148	0.0213882	0.635353	1	ns
SNX4	0.00147826	0.982897	1	ns
AC092902.2	-0.0677632	0.411645	1	ns
ZXDC	-0.131424	0.0658065	1	ns
CHCHD6	0.0135866	0.893988	1	ns
MGLL	0.195191	0.00237433	1	ns
EEFSEC	-0.0615029	0.453369	1	ns
RAB7A	0.161948	0.00057803	1	ns
CNBP	-0.130447	0.0759287	1	ns
H1FX	-0.917147	3.45e-15	1.6e-11	Arterial
IFT122	0.914253	2.68e-32	1.24e-28	Venous
PLXND1	-0.266529	0.000660707	1	ns
TMCC1	-0.150577	0.00191774	1	ns
PIK3R4	-0.131022	0.210092	1	ns
ATP2C1	-0.192142	0.000310098	1	ns
DNAJC13	-0.159494	0.00578072	1	ns
TMEM108	0.032939	0.835124	1	ns
RYK	-0.0547816	0.260869	1	ns
CEP63	-0.136312	0.0489094	1	ns
EPHB1	-0.265554	0.016155	1	ns
PPP2R3A	-0.492869	1.61e-09	7.49e-06	ns
MSL2	-0.205515	0.0294326	1	ns
STAG1	-0.0499081	0.0691022	1	ns
ARMC8	-0.427092	3.5e-14	1.62e-10	ns
CEP70	-0.135896	0.0781708	1	ns
PIK3CB	-0.180626	0.00444487	1	ns
AC097103.2	-0.0539569	0.614072	1	ns
CLSTN2	3.11704	0	0	Venous
SLC25A36	0.173217	0.00246542	1	ns
ZBTB38	-0.103313	0.00799238	1	ns
RASA2	-0.0141007	0.764127	1	ns
ATP1B3	-0.674825	5.18e-33	2.4e-29	Arterial
TFDP2	0.151607	0.00605621	1	ns
XRN1	0.123015	0.0023621	1	ns
ATR	0.188638	0.00169931	1	ns
TRPC1	0.124476	0.0166103	1	ns
U2SURP	0.0454604	0.329792	1	ns
SLC9A9	1.79886	4.72e-160	2.19e-156	Venous
C3orf58	0.196877	0.0525317	1	ns
PLOD2	0.149707	0.0352622	1	ns
PLSCR4	0.048686	0.374015	1	ns
PLSCR1	-0.0803969	0.302557	1	ns
AC092957.1	0.335485	8.17e-09	3.79e-05	ns
ZIC4	-0.163305	0.0460626	1	ns
ZIC1	-0.134064	0.000449771	1	ns
HLTF	0.107574	0.202898	1	ns
CP	1.65987	1.71e-72	7.92e-69	Venous
WWTR1	-0.201233	5.11e-05	0.23708	ns
RNF13	-0.087006	0.149039	1	ns
TSC22D2	-0.0720882	0.136989	1	ns
MBNL1	-0.0220143	0.406206	1	ns
ARHGEF26	0.891971	8.31e-28	3.85e-24	Venous
DHX36	-0.0162342	0.77099	1	ns
SLC33A1	-0.529675	2.39e-07	0.00111068	Arterial
GMPS	0.0664912	0.410138	1	ns
KCNAB1	-0.958224	4.18e-148	1.94e-144	Arterial
TIPARP	0.124908	0.24113	1	ns
CCNL1	0.204986	8.48e-06	0.0393153	ns
RSRC1	0.0531205	0.284163	1	ns
IQCJ-SCHIP1	-0.712052	2.41e-29	1.12e-25	Arterial
KPNA4	-0.111101	0.0982798	1	ns
PPM1L	-1.30054	1.3e-205	6.01e-202	Arterial
NMD3	0.208918	0.000973266	1	ns
PDCD10	-0.259795	0.00164373	1	ns
GOLIM4	-0.265627	0.000447258	1	ns
MECOM	-0.119421	0.152057	1	ns
SEC62	0.0400487	0.582752	1	ns
PHC3	0.00515434	0.886271	1	ns
PRKCI	0.0674519	0.346848	1	ns
SKIL	-0.5026	1.14e-07	0.000526621	Arterial
TNIK	-1.04366	5.45e-26	2.53e-22	Arterial
PLD1	0.20931	0.00011432	0.530214	ns
FNDC3B	0.0950175	0.000321384	1	ns
NLGN1	1.69175	8.6e-175	3.99e-171	Venous
NAALADL2	0.479429	9.7e-16	4.5e-12	ns
TBL1XR1	0.0249972	0.502679	1	ns
KCNMB2-AS1	0.0541581	0.709701	1	ns
ZMAT3	0.234656	0.00533167	1	ns
PIK3CA	0.21844	4.45e-06	0.0206622	ns
MFN1	0.0628018	0.340233	1	ns
GNB4	0.298369	3.67e-05	0.17018	ns
USP13	0.544183	9.73e-22	4.51e-18	Venous
TTC14	0.426513	2.5e-14	1.16e-10	ns
FXR1	-0.0326671	0.435225	1	ns
ATP11B	-0.0663672	0.222599	1	ns
DCUN1D1	0.287136	0.000604024	1	ns
MCCC1	0.551384	4.89e-15	2.27e-11	Venous
KLHL24	0.322726	7.81e-09	3.62e-05	ns
YEATS2	0.55214	2e-18	9.29e-15	Venous
ABCC5	0.359237	3.65e-06	0.0169453	ns
EIF4G1	-0.16939	0.0300037	1	ns
VPS8	-0.0734906	0.173343	1	ns
C3orf70	-0.786183	1.27e-19	5.9e-16	Arterial
MAP3K13	-0.232901	0.00626235	1	ns
SENP2	0.145127	0.0302488	1	ns
IGF2BP2	-0.404172	0.00297072	1	ns
TRA2B	0.0333613	0.440325	1	ns
DGKG	0.0149265	0.751866	1	ns
EIF4A2	-0.240306	1.64e-06	0.00758627	ns
ST6GAL1	-1.05973	2.57e-69	1.19e-65	Arterial
BCL6	0.741981	9.22e-105	4.28e-101	Venous
LPP	-0.0666611	0.00055831	1	ns
TPRG1	0.628092	3.07e-13	1.42e-09	Venous
TP63	1.64849	2.04e-42	9.46e-39	Venous
CCDC50	0.182859	0.000130472	0.605128	ns
OPA1	-0.0214748	0.724362	1	ns
HES1	-0.301967	0.00182809	1	ns
ATP13A3	0.804468	4.5e-88	2.09e-84	Venous
XXYLT1	0.332702	0.000935322	1	ns
ACAP2	0.023893	0.598158	1	ns
PPP1R2	-0.309584	0.00136472	1	ns
LINC00969	0.163661	0.00131307	1	ns
UBXN7	0.0199777	0.788498	1	ns
RNF168	-0.431534	8.15e-09	3.78e-05	ns
PAK2	-0.0417726	0.438246	1	ns
SENP5	-0.0819711	0.155827	1	ns
DLG1	0.265067	5.05e-13	2.34e-09	ns
AC132008.2	0.0995894	0.141183	1	ns
RUBCN	-0.387491	2.66e-06	0.0123477	ns
FYTTD1	-0.170813	0.0471267	1	ns
LRCH3	0.152755	4.53e-05	0.210168	ns
RPL35A	-0.395356	1.18e-05	0.0546856	ns
ZNF718	-0.0492477	0.512124	1	ns
ZNF141	-0.176441	0.0103085	1	ns
ZNF721	-0.0844642	0.324574	1	ns
PCGF3	0.256143	0.000572666	1	ns
AC139887.2	0.188198	0.00199666	1	ns
GAK	-0.0211294	0.747455	1	ns
UVSSA	0.0482738	0.572894	1	ns
NSD2	-0.385657	1.97e-08	9.12e-05	ns
MXD4	-0.266026	0.00352553	1	ns
ZFYVE28	-0.0356067	0.742531	1	ns
RNF4	-0.065498	0.454562	1	ns
FAM193A	-0.0106732	0.777952	1	ns
ADD1	0.0210451	0.587279	1	ns
HTT	0.0920047	0.0839419	1	ns
RGS12	0.202371	0.0188598	1	ns
STX18	0.477799	4.55e-18	2.11e-14	ns
EVC2	0.287049	3.41e-05	0.158181	ns
EVC	0.241977	0.00524275	1	ns
KIAA0232	-0.472993	9.95e-19	4.62e-15	ns
TBC1D14	-0.021577	0.825571	1	ns
SORCS2	2.543	2.64e-147	1.22e-143	Venous
AFAP1	0.788666	4.52e-35	2.09e-31	Venous
ABLIM2	0.743282	3.55e-25	1.65e-21	Venous
SLC2A9	-0.098942	0.368947	1	ns
WDR1	-0.551548	2.3e-28	1.07e-24	Arterial
RAB28	-0.0948365	0.142363	1	ns
BOD1L1	-0.0121915	0.827232	1	ns
CPEB2	-0.011362	0.821352	1	ns
AC098829.1	-0.8343	1.09e-38	5.05e-35	Arterial
CC2D2A	0.0231661	0.710673	1	ns
FBXL5	0.613321	3.69e-56	1.71e-52	Venous
TAPT1	-0.101679	0.168749	1	ns
TAPT1-AS1	0.410552	8.36e-07	0.0038762	ns
LDB2	1.74822	1.44e-154	6.67e-151	Venous
LCORL	-0.062499	0.379718	1	ns
SLIT2	2.13887	7.5e-180	3.48e-176	Venous
ADGRA3	0.16449	0.041374	1	ns
PPARGC1A	-0.355754	0.000565219	1	ns
DHX15	-0.0394143	0.463694	1	ns
SOD3	-1.83768	4.45e-54	2.07e-50	Arterial
CCDC149	0.00806898	0.923387	1	ns
ANAPC4	0.142506	0.0598138	1	ns
RBPJ	0.92384	3.37e-99	1.56e-95	Venous
TBC1D19	0.570905	9.36e-23	4.34e-19	Venous
STIM2	0.347467	0.000340564	1	ns
PCDH7	1.41898	1.02e-73	4.73e-70	Venous
RELL1	-0.510787	4.77e-15	2.21e-11	Arterial
PGM2	-1.73635	7e-42	3.24e-38	Arterial
TBC1D1	-1.33534	2.5e-293	1.16e-293	Arterial
FAM114A1	0.00270936	0.974543	1	ns
KLHL5	0.607813	4.13e-12	1.92e-08	Venous
WDR19	0.239367	0.00106322	1	ns
RFC1	0.249486	0.000346196	1	ns
RPL9	-0.353008	0.000156733	0.726927	ns
SMIM14	-0.0346166	0.558927	1	ns
UBE2K	0.0208011	0.561086	1	ns
PDS5A	0.235212	2.47e-10	1.15e-06	ns
APBB2	-1.08053	5.86e-263	2.72e-259	Arterial
LIMCH1	-0.302477	0.000602408	1	ns
SLC30A9	0.104666	0.0584653	1	ns
KCTD8	-1.0962	1.32e-11	6.14e-08	Arterial
GABRB1	-3.7923	6.6e-38	3.06e-34	Arterial
ATP10D	-0.35119	5.1e-09	2.37e-05	ns
NFXL1	-0.0446824	0.604349	1	ns
SLAIN2	-0.207156	0.000936829	1	ns
FRYL	-0.529702	4.35e-52	2.02e-48	Arterial
OCIAD1	-0.123657	0.0431395	1	ns
DCUN1D4	0.0051093	0.919273	1	ns
SCFD2	0.0679933	0.349321	1	ns
CHIC2	0.214929	0.00242597	1	ns
TMEM165	0.130524	0.000958158	1	ns
CLOCK	0.228741	4.81e-05	0.222977	ns
EXOC1	0.0446028	0.469922	1	ns
SRP72	-0.127828	0.14942	1	ns
POLR2B	-0.184844	0.00992324	1	ns
IGFBP7	-0.360287	3.13e-31	1.45e-27	ns
ADGRL3	1.64055	0	0	Venous
CENPC	0.24389	7.67e-06	0.0355606	ns
UBA6	-0.199824	0.00126442	1	ns
UBA6-AS1	0.0886955	0.404933	1	ns
YTHDC1	0.0800194	0.0638268	1	ns
RUFY3	0.424168	1.77e-27	8.2e-24	ns
MOB1B	-0.703399	3.75e-20	1.74e-16	Arterial
SLC4A4	0.020504	0.810725	1	ns
ANKRD17	0.051977	0.107208	1	ns
PARM1	0.304446	4.27e-07	0.00197919	ns
G3BP2	0.242331	0.000186726	0.866035	ns
USO1	0.165125	0.00404489	1	ns
NUP54	-0.075208	0.401533	1	ns
SCARB2	0.115563	0.0680869	1	ns
SHROOM3	-1.49177	9.99e-56	4.63e-52	Arterial
2023-09-11	0.614881	5.78e-24	2.68e-20	Venous
CCNI	-0.312669	1.78e-08	8.25e-05	ns
CNOT6L	-0.299494	1.01e-06	0.00470266	ns
MRPL1	-0.141967	0.188647	1	ns
BMP2K	0.0591784	0.424506	1	ns
LINC01088	-0.336849	1.15e-13	5.35e-10	ns
ANTXR2	0.218265	0.0100382	1	ns
RASGEF1B	0.210106	4.17e-08	0.000193388	ns
HNRNPD	-0.04561	0.325262	1	ns
HNRNPDL	0.0842713	0.0396322	1	ns
SCD5	0.701915	5.35e-12	2.48e-08	Venous
SEC31A	-0.0563149	0.143635	1	ns
WDFY3	-0.147364	9.43e-07	0.00437581	ns
ARHGAP24	0.514557	2.09e-19	9.71e-16	Venous
MAPK10	0.858743	1.19e-66	5.5e-63	Venous
PTPN13	1.13573	1.39e-97	6.43e-94	Venous
AFF1	0.460792	1.03e-37	4.79e-34	ns
SPARCL1	-1.29245	1.7e-195	7.89e-192	Arterial
PKD2	-0.0580685	0.160425	1	ns
PPM1K	0.180438	0.018474	1	ns
HERC3	-0.160495	0.0120349	1	ns
FAM13A	0.188515	7.58e-05	0.351429	ns
CCSER1	-1.21786	1.52e-16	7.05e-13	Arterial
GRID2	-1.26176	4.32e-75	2e-71	Arterial
SMARCAD1	0.319127	3.15e-06	0.0146032	ns
PDLIM5	-0.718987	5.51e-141	2.56e-137	Arterial
BMPR1B	1.46531	2.58e-50	1.2e-46	Venous
UNC5C	-0.245008	8.28e-10	3.84e-06	ns
RAP1GDS1	-0.555873	1.31e-17	6.1e-14	Arterial
EIF4E	-0.0918297	0.237901	1	ns
METAP1	0.0185969	0.845931	1	ns
ADH5	-0.212433	0.0114781	1	ns
AP002026.1	-1.2734	1.08e-49	5.02e-46	Arterial
ADH1B	0.483952	3.13e-08	0.000145091	ns
DNAJB14	-0.228245	0.000461644	1	ns
PPP3CA	0.211138	1.89e-05	0.087674	ns
NFKB1	-0.158519	0.0235375	1	ns
MANBA	-0.171126	0.0737875	1	ns
UBE2D3	-0.0721623	0.0248951	1	ns
TET2	-0.0520999	0.423958	1	ns
PPA2	0.00322035	0.950282	1	ns
NPNT	-0.0232594	0.682222	1	ns
TBCK	0.0287442	0.495141	1	ns
PAPSS1	-0.154335	0.11857	1	ns
RPL34	-0.373551	1.99e-05	0.0922369	ns
SEC24B	-0.165146	0.000183649	0.851762	ns
C4orf32	0.0971623	0.334078	1	ns
ALPK1	0.0729918	0.215218	1	ns
ANK2	0.159696	0.0634436	1	ns
CAMK2D	0.500753	1.22e-48	5.66e-45	Venous
ARSJ	-0.319521	0.000863499	1	ns
METTL14	0.0791464	0.364509	1	ns
SEC24D	0.22255	7.53e-07	0.00349403	ns
SYNPO2	-0.00412819	0.904773	1	ns
USP53	0.497148	3.95e-30	1.83e-26	ns
AC093752.1	-0.199342	0.000270392	1	ns
PDE5A	0.0129326	0.702976	1	ns
AC108866.1	-0.344224	0.0267179	1	ns
PRDM5	0.558192	2.74e-09	1.27e-05	Venous
ANXA5	-0.292068	7.1e-06	0.0329347	ns
KIAA1109	-0.0386404	0.239841	1	ns
FGF2	0.446941	5.73e-07	0.00265913	ns
SPATA5	-0.0922738	0.189754	1	ns
FAT4	0.582564	1.82e-15	8.45e-12	Venous
INTU	0.71531	5.12e-21	2.38e-17	Venous
HSPA4L	-0.444649	9.65e-09	4.47e-05	ns
ABHD18	-0.173483	0.0274117	1	ns
LARP1B	0.0637852	0.31463	1	ns
JADE1	-0.602111	3e-18	1.39e-14	Arterial
SCLT1	0.21981	0.00113098	1	ns
PCDH10	0.24918	0.0100078	1	ns
AC109927.1	0.207477	0.133128	1	ns
ELF2	-0.188677	1e-08	4.64e-05	ns
NAA15	0.169333	0.0026451	1	ns
AC097376.2	-0.117581	0.243768	1	ns
SETD7	0.596916	3.89e-16	1.8e-12	Venous
MAML3	-1.97327	1.73e-238	8.04e-235	Arterial
RNF150	0.105954	0.219456	1	ns
IL15	1.82339	4.6e-92	2.13e-88	Venous
INPP4B	0.659804	2.27e-112	1.05e-108	Venous
GAB1	-0.443655	6.2e-18	2.87e-14	ns
SMARCA5	0.0672605	0.258386	1	ns
AC139713.2	-0.652702	2.84e-08	0.000131848	Arterial
GYPA	0.560413	2.86e-07	0.00132755	Venous
HHIP	3.74051	3.53e-172	1.64e-168	Venous
ANAPC10	0.170197	0.0535808	1	ns
ABCE1	0.176906	0.0320415	1	ns
OTUD4	0.14756	0.0218532	1	ns
ZNF827	-0.335524	0.000205899	0.954961	ns
SLC10A7	-0.1144	0.15493	1	ns
EDNRA	0.732456	8.37e-54	3.88e-50	Venous
AC093908.1	0.607051	9.99e-14	4.63e-10	Venous
PRMT9	-1.26792	1.45e-37	6.74e-34	Arterial
ARHGAP10	0.752772	2.78e-204	1.29e-200	Venous
NR3C2	-0.257054	4.72e-05	0.218865	ns
DCLK2	-0.142404	0.0907508	1	ns
LRBA	0.00637013	0.869853	1	ns
RPS3A	-0.278549	0.000752775	1	ns
SH3D19	1.53142	2.15e-293	9.98e-293	Venous
FBXW7	-0.217092	9.69e-05	0.449496	ns
ARFIP1	-0.120125	0.0762536	1	ns
TRIM2	-0.242613	0.0127779	1	ns
TMEM131L	-2.5566	1.01e-293	4.67e-293	Arterial
GUCY1A3	0.624115	1.18e-34	5.46e-31	Venous
GUCY1B3	-0.21904	5.93e-05	0.275183	ns
PDGFC	-3.42114	1.08e-135	5e-132	Arterial
ETFDH	-0.165186	0.0330883	1	ns
FNIP2	0.250774	0.00039763	1	ns
RAPGEF2	-0.205167	9.32e-08	0.000432324	ns
NAF1	-0.318908	9.11e-06	0.0422524	ns
KLHL2	-0.619012	4.9e-09	2.27e-05	Arterial
CPE	0.000854131	0.9845	1	ns
PALLD	0.468073	4.27e-34	1.98e-30	ns
CBR4	0.532028	9.24e-16	4.28e-12	Venous
SH3RF1	0.688741	4.1e-42	1.9e-38	Venous
NEK1	-0.125745	0.0174584	1	ns
CLCN3	-0.053379	0.525889	1	ns
GALNT7	-0.227887	0.0280795	1	ns
CEP44	0.130134	0.128533	1	ns
GPM6A	0.591913	5.67e-12	2.63e-08	Venous
SPCS3	-0.0550851	0.466033	1	ns
WWC2	0.164615	0.000894172	1	ns
TRAPPC11	-0.0247595	0.752966	1	ns
IRF2	0.272486	9.1e-06	0.0422006	ns
PRIMPOL	0.305444	0.000324407	1	ns
ACSL1	0.0149807	0.876621	1	ns
SNX25	-0.0794984	0.0857761	1	ns
PDLIM3	0.652897	1.26e-41	5.85e-38	Venous
SORBS2	-1.3577	0	0	Arterial
FAT1	-0.864236	1.55e-43	7.18e-40	Arterial
ICE1	-0.177759	0.00266483	1	ns
PAPD7	0.0252571	0.735129	1	ns
ADCY2	1.53579	5.61e-52	2.6e-48	Venous
SEMA5A	2.7316	0	0	Venous
2023-03-06	-0.0142578	0.695833	1	ns
ANKRD33B	1.89887	6.46e-189	3e-185	Venous
TRIO	-0.288993	2.97e-25	1.38e-21	ns
OTULIN	-0.15115	0.0705887	1	ns
ANKH	-0.515836	1.55e-16	7.18e-13	Arterial
FBXL7	-0.22326	4.6e-10	2.13e-06	ns
MYO10	0.673372	5.43e-43	2.52e-39	Venous
GUSBP1	-0.31153	7.26e-06	0.0336626	ns
AC113386.1	0.437315	5.26e-06	0.0243974	ns
CDH6	-0.0731635	0.0725522	1	ns
DROSHA	0.19623	0.00377716	1	ns
PDZD2	0.898605	7.98e-39	3.7e-35	Venous
GOLPH3	-0.378847	9.72e-14	4.51e-10	ns
MTMR12	-0.13477	0.144642	1	ns
ZFR	0.0712739	0.0583802	1	ns
SUB1	-0.212577	0.0133159	1	ns
C1QTNF3-AMACR	-0.176732	0.0440387	1	ns
AC138409.2	-0.2247	0.00119169	1	ns
RAI14	0.367615	3.01e-11	1.39e-07	ns
DNAJC21	-0.28893	0.0025029	1	ns
NADK2	-0.418063	2.89e-09	1.34e-05	ns
RANBP3L	-0.851055	2.4e-26	1.11e-22	Arterial
NIPBL	-0.0504818	0.0832244	1	ns
C5orf42	0.204214	5.49e-05	0.254573	ns
WDR70	-0.00335334	0.934432	1	ns
LIFR	0.0495401	0.315211	1	ns
OSMR-AS1	0.419853	2.06e-18	9.56e-15	ns
OSMR	0.928817	1.01e-116	4.7e-113	Venous
RICTOR	-0.0508473	0.171048	1	ns
TTC33	0.0977677	0.287998	1	ns
PRKAA1	0.0611068	0.345363	1	ns
RPL37	-0.305158	0.000194345	0.90137	ns
C7	2.73359	1.06e-126	4.92e-123	Venous
PLCXD3	1.54131	1.13e-32	5.23e-29	Venous
OXCT1	0.0170313	0.827056	1	ns
GHR	0.990674	2.65e-63	1.23e-59	Venous
ZNF131	0.187064	0.000544319	1	ns
NNT	-0.0569389	0.412947	1	ns
FGF10	2.80012	3.65e-147	1.69e-143	Venous
PARP8	-0.0697596	0.234834	1	ns
ITGA1	-0.325199	4.13e-18	1.91e-14	ns
NDUFS4	-0.0137459	0.84737	1	ns
ARL15	0.186843	6.61e-05	0.306609	ns
SNX18	-0.680877	3.91e-11	1.81e-07	Arterial
DHX29	0.0692156	0.351099	1	ns
SKIV2L2	0.134008	0.00721642	1	ns
PLPP1	0.389289	4.38e-19	2.03e-15	ns
SLC38A9	0.120186	0.0957161	1	ns
IL6ST	0.215676	3.47e-06	0.0160943	ns
MAP3K1	0.20833	0.0286222	1	ns
GPBP1	-0.180696	1.46e-06	0.0067858	ns
PDE4D	0.429184	3.06e-35	1.42e-31	ns
ELOVL7	-0.0823246	0.346975	1	ns
NDUFAF2	-0.0625314	0.325516	1	ns
ZSWIM6	-0.4341	2.83e-20	1.31e-16	ns
KIF2A	-0.130604	0.0948156	1	ns
IPO11	-0.0414602	0.617453	1	ns
RNF180	0.310714	9.93e-12	4.61e-08	ns
RGS7BP	-0.448689	7.1e-12	3.29e-08	ns
CWC27	-0.0301316	0.680926	1	ns
ADAMTS6	-1.04259	1.57e-14	7.28e-11	Arterial
PPWD1	-0.124408	0.105936	1	ns
ERBIN	0.156029	4.58e-05	0.21238	ns
SREK1	0.00106114	0.982447	1	ns
MAST4	-0.449375	1.43e-21	6.65e-18	ns
PIK3R1	0.446443	5.57e-12	2.58e-08	ns
BDP1	-0.0195454	0.657682	1	ns
MCCC2	0.0887904	0.331626	1	ns
MAP1B	0.919403	5.25e-211	2.43e-207	Venous
MRPS27	-0.144993	0.0551579	1	ns
TNPO1	-0.352073	1.13e-11	5.23e-08	ns
FCHO2	0.106152	0.0220107	1	ns
ARHGEF28	-2.05068	6.46e-74	2.99e-70	Arterial
COL4A3BP	-0.26358	4.36e-06	0.0202146	ns
POLK	-0.147074	0.00220766	1	ns
PDE8B	1.94707	7.11e-216	3.3e-212	Venous
WDR41	0.383931	1.13e-10	5.22e-07	ns
TBCA	-0.187691	0.00745735	1	ns
AP3B1	0.115987	0.0112404	1	ns
SCAMP1	-0.0887036	0.268455	1	ns
LHFPL2	1.2851	5.75e-90	2.67e-86	Venous
ARSB	0.851357	5.11e-22	2.37e-18	Venous
JMY	-0.0891298	0.187489	1	ns
PAPD4	-0.0696568	0.0824328	1	ns
SERINC5	0.682866	9.71e-29	4.5e-25	Venous
ZFYVE16	0.255444	3.04e-06	0.0140834	ns
MSH3	0.133931	0.0602958	1	ns
CKMT2-AS1	0.00709654	0.940421	1	ns
SSBP2	-0.718168	8.65e-191	4.01e-187	Arterial
ATG10	-0.200384	0.00725364	1	ns
ATP6AP1L	-0.291465	0.0117405	1	ns
VCAN	1.73097	4.5e-57	2.09e-53	Venous
EDIL3	-0.450087	7.88e-37	3.66e-33	ns
AC113383.1	-0.110929	0.184791	1	ns
RASA1	-0.0708835	0.137623	1	ns
CCNH	-0.617406	6.15e-13	2.85e-09	Arterial
TMEM161B	-0.359037	0.000220191	1	ns
TMEM161B-AS1	0.146516	0.0519557	1	ns
MEF2C	-0.507843	1.23e-27	5.69e-24	Arterial
MEF2C-AS1	-0.00781858	0.888153	1	ns
ARRDC3	-0.361422	1.82e-06	0.0084606	ns
NR2F1-AS1	1.6389	3.33e-149	1.54e-145	Venous
FAM172A	0.10691	0.00689123	1	ns
KIAA0825	0.58011	2.26e-09	1.05e-05	Venous
MCTP1	-0.192343	0.0607711	1	ns
TTC37	0.0840412	0.0975263	1	ns
RHOBTB3	0.172145	0.00682259	1	ns
ELL2	-0.200233	1.36e-10	6.31e-07	ns
AC104123.1	-0.24662	0.000278084	1	ns
CAST	-0.176997	3.05e-06	0.0141242	ns
LNPEP	-0.216416	3.32e-05	0.153898	ns
CHD1	-0.297624	3.6e-10	1.67e-06	ns
LINC02062	-0.118352	0.269064	1	ns
PAM	-0.0539609	0.150306	1	ns
PPIP5K2	-0.152475	0.0164783	1	ns
EFNA5	-0.756198	1.53e-11	7.11e-08	Arterial
FBXL17	0.109521	0.0137021	1	ns
FER	-0.0468347	0.174097	1	ns
PJA2	-0.190229	6.61e-06	0.0306757	ns
MAN2A1	0.52705	1.33e-25	6.16e-22	Venous
SLC25A46	0.011192	0.898268	1	ns
EPB41L4A	0.128313	0.0285846	1	ns
APC	-0.126281	0.0633424	1	ns
REEP5	-0.221972	0.0103923	1	ns
DCP2	0.0875206	0.249255	1	ns
MCC	2.43872	1.66e-293	7.69e-293	Venous
YTHDC2	-0.00621692	0.908694	1	ns
TRIM36	-2.04232	2.04e-35	9.45e-32	Arterial
FEM1C	0.13346	0.0814939	1	ns
AP3S1	-0.301633	1.2e-07	0.00055721	ns
COMMD10	-0.162395	0.0109762	1	ns
DMXL1	-0.145145	0.000721556	1	ns
TNFAIP8	-1.20608	4.92e-57	2.28e-53	Arterial
HSD17B4	0.141864	0.00953504	1	ns
PRR16	-1.31629	5.16e-29	2.39e-25	Arterial
SNCAIP	1.78655	3.84e-162	1.78e-158	Venous
SNX2	0.00522129	0.938046	1	ns
SNX24	0.0577347	0.406143	1	ns
PRDM6	-0.161759	0.0518653	1	ns
CEP120	-0.0552517	0.510161	1	ns
CSNK1G3	0.0287027	0.696149	1	ns
GRAMD2B	1.04863	1.36e-145	6.29e-142	Venous
ALDH7A1	1.19867	5.75e-57	2.67e-53	Venous
LINC01184	0.154679	0.0527483	1	ns
SLC12A2	-0.61111	1.52e-08	7.07e-05	Arterial
CHSY3	1.5523	5.89e-205	2.73e-201	Venous
CDC42SE2	-0.136486	0.0938216	1	ns
MIR3936HG	0.451043	3.35e-07	0.00155285	ns
AC116366.3	0.589172	1.17e-08	5.41e-05	Venous
KIF3A	0.295982	9.85e-05	0.456916	ns
2023-09-08	0.17361	0.0332069	1	ns
AFF4	0.0007103	0.983188	1	ns
HSPA4	-0.0431825	0.504563	1	ns
SKP1	-0.182844	0.00887539	1	ns
UBE2B	-0.0146933	0.762783	1	ns
JADE2	0.100728	0.25682	1	ns
SAR1B	-0.244638	0.00715887	1	ns
SEC24A	0.0402348	0.608376	1	ns
DDX46	0.0750768	0.139924	1	ns
C5orf24	-0.3147	0.000289126	1	ns
H2AFY	0.0577417	0.372558	1	ns
SMAD5	-0.00722852	0.910543	1	ns
FAM13B	-0.305255	3.39e-12	1.57e-08	ns
KDM3B	-0.0546695	0.339865	1	ns
EGR1	0.16858	0.0774805	1	ns
ETF1	0.0284732	0.712009	1	ns
HSPA9	-0.000226353	0.996755	1	ns
CTNNA1	0.0348932	0.279598	1	ns
SIL1	0.158195	0.00236085	1	ns
PAIP2	-0.152749	0.0596418	1	ns
UBE2D2	-0.0303103	0.562645	1	ns
CXXC5	-0.710171	2.23e-12	1.03e-08	Arterial
NRG2	0.0203646	0.870361	1	ns
PURA	-0.0569681	0.448907	1	ns
CYSTM1	-0.421255	1.64e-06	0.00761927	ns
DIAPH1	-0.860466	1.63e-37	7.54e-34	Arterial
NDFIP1	-0.472764	4.62e-27	2.14e-23	ns
SPRY4-AS1	-1.13447	4.93e-20	2.29e-16	Arterial
FGF1	-2.30522	2.72e-63	1.26e-59	Arterial
ARHGAP26	-1.22245	3.7e-101	1.71e-97	Arterial
NR3C1	-0.452512	1.52e-16	7.05e-13	ns
PRELID2	-0.152534	0.0325147	1	ns
LARS	0.11788	0.0373224	1	ns
TCERG1	0.110842	0.0345802	1	ns
PPP2R2B	-3.09495	2.34e-86	1.09e-82	Arterial
DPYSL3	-1.02399	5.23e-57	2.42e-53	Arterial
FBXO38	-0.382366	5.94e-05	0.275349	ns
CARMN	-0.23316	1.06e-13	4.93e-10	ns
CSNK1A1	0.0555961	0.159133	1	ns
AC021078.1	0.0306799	0.648111	1	ns
PDGFRB	-0.415511	1.37e-28	6.34e-25	ns
RPS14	-0.697003	9.67e-16	4.48e-12	Arterial
NDST1	0.138646	0.0732971	1	ns
SYNPO	-0.33076	0.000282179	1	ns
DCTN4	-0.178873	0.00964386	1	ns
GPX3	0.124566	0.0491716	1	ns
ANXA6	-0.103176	0.0392397	1	ns
SPARC	-0.354354	4.77e-10	2.21e-06	ns
G3BP1	0.0307936	0.601195	1	ns
GALNT10	-0.163198	0.134243	1	ns
LARP1	0.0608439	0.228228	1	ns
CNOT8	0.481338	4.59e-09	2.13e-05	ns
SGCD	-1.39344	1.25e-65	5.79e-62	Arterial
CYFIP2	-0.413122	9.58e-06	0.0444507	ns
ADAM19	1.4068	2.43e-126	1.13e-122	Venous
CLINT1	-0.214296	0.00115354	1	ns
EBF1	-0.0368212	0.0893967	1	ns
RNF145	0.376237	6.65e-16	3.08e-12	ns
ADRA1B	-0.941158	2.27e-12	1.05e-08	Arterial
TTC1	-0.101723	0.268308	1	ns
PWWP2A	-0.113534	0.0328198	1	ns
PANK3	-0.30288	0.000656521	1	ns
SLIT3	0.399646	4.66e-55	2.16e-51	ns
KCNMB1	-1.59375	1.38e-33	6.39e-30	Arterial
RANBP17	1.45063	3.99e-42	1.85e-38	Venous
NPM1	0.129141	0.0747289	1	ns
FBXW11	-0.180735	0.000168244	0.780316	ns
UBTD2	0.265497	0.00224253	1	ns
SH3PXD2B	0.39756	7.8e-10	3.62e-06	ns
NEURL1B	1.63927	4.32e-272	2e-268	Venous
DUSP1	-0.305195	4.18e-11	1.94e-07	ns
ERGIC1	0.450053	1.84e-14	8.53e-11	ns
ATP6V0E1	-0.0997694	0.212547	1	ns
CREBRF	0.0775469	0.122368	1	ns
CPEB4	-0.652831	3.08e-30	1.43e-26	Arterial
SFXN1	-0.167433	0.0504306	1	ns
HRH2	-3.66891	8.01e-43	3.71e-39	Arterial
SIMC1	0.434204	1.08e-05	0.0499565	ns
FAF2	-0.20558	0.00698341	1	ns
UIMC1	-0.0290583	0.588778	1	ns
ZNF346	0.232223	0.00846784	1	ns
NSD1	0.0881487	0.0301984	1	ns
PDLIM7	-0.244485	8.62e-07	0.003997	ns
FAM193B	-0.329641	2.78e-08	0.000129156	ns
AC139795.1	0.564636	7.81e-11	3.62e-07	Venous
PHYKPL	0.156939	0.0159761	1	ns
ADAMTS2	2.05248	1.71e-250	7.95e-247	Venous
RUFY1	0.0626967	0.353032	1	ns
HNRNPH1	0.282152	4.19e-17	1.95e-13	ns
CANX	-0.159053	0.00885096	1	ns
MAML1	-0.388736	1.48e-09	6.87e-06	ns
SQSTM1	0.33734	5.99e-11	2.78e-07	ns
RNF130	0.137236	0.0296029	1	ns
MAPK9	0.123843	0.174515	1	ns
CNOT6	-0.0297353	0.733469	1	ns
RACK1	-0.189325	0.0141959	1	ns
EXOC2	0.019295	0.719309	1	ns
FOXC1	-0.745439	2.37e-27	1.1e-23	Arterial
GMDS	-0.157108	0.000101919	0.472698	ns
GMDS-AS1	-0.0417078	0.465456	1	ns
WRNIP1	-0.0432653	0.586639	1	ns
SERPINB6	-0.372366	8.95e-09	4.15e-05	ns
RIPK1	-0.417248	3.62e-08	0.000167968	ns
SLC22A23	1.81323	6.6e-103	3.06e-99	Venous
PXDC1	0.368751	2.81e-07	0.00130249	ns
PRPF4B	0.0367002	0.47896	1	ns
CDYL	-0.207561	0.00063104	1	ns
LYRM4	0.0656044	0.408397	1	ns
FARS2	0.0142857	0.775478	1	ns
RREB1	0.12575	0.0193711	1	ns
NEDD9	-0.0124787	0.860831	1	ns
HIVEP1	0.247046	6.46e-06	0.0299606	ns
PHACTR1	-2.60756	0	0	Arterial
GFOD1	-2.09325	6.83e-72	3.17e-68	Arterial
RANBP9	0.0299954	0.580266	1	ns
JARID2	-0.297735	8.57e-06	0.0397492	ns
DTNBP1	-0.123199	0.171571	1	ns
ATXN1	0.717663	2.38e-128	1.1e-124	Venous
RBM24	-1.5613	1.05e-94	4.86e-91	Arterial
CAP2	-0.565078	1.34e-28	6.22e-25	Arterial
NUP153	0.125132	0.00644076	1	ns
KIF13A	-0.0580345	0.114768	1	ns
DEK	-0.00672546	0.915856	1	ns
AL022068.1	0.47422	2.2e-05	0.102168	ns
ID4	1.10932	5.47e-109	2.54e-105	Venous
E2F3	-0.339157	0.000835585	1	ns
CDKAL1	-0.203131	9.04e-10	4.19e-06	ns
CASC15	0.638516	3.7e-73	1.72e-69	Venous
C6orf62	-0.169577	0.018377	1	ns
CMAHP	-0.166769	0.0446134	1	ns
CARMIL1	-1.71071	3.32e-293	1.54e-293	Arterial
TRIM38	0.121845	0.107693	1	ns
HIST1H2AC	-1.09778	5.29e-30	2.45e-26	Arterial
GABBR1	0.471007	8.24e-23	3.82e-19	ns
HLA-A	-0.122029	0.102757	1	ns
HCG17	0.268894	0.00103577	1	ns
HLA-E	-0.165505	0.0262546	1	ns
PPP1R10	-0.159568	0.0317562	1	ns
TUBB	-0.664724	1.87e-11	8.65e-08	Arterial
FLOT1	-0.528799	2.44e-08	0.00011321	Arterial
HLA-B	-0.197325	0.00466806	1	ns
HSPA1A	-0.457762	2.45e-14	1.14e-10	ns
HSPA1B	-0.521334	4.31e-20	2e-16	Arterial
TNXB	2.13149	1.76e-223	8.18e-220	Venous
BRD2	-0.104238	0.128225	1	ns
TAPBP	-0.0396985	0.615599	1	ns
SYNGAP1	0.00518008	0.947574	1	ns
C6orf106	0.0425245	0.549258	1	ns
ANKS1A	0.0799344	0.0933438	1	ns
SCUBE3	0.624505	4.08e-20	1.89e-16	Venous
PPARD	-0.020084	0.820869	1	ns
TEAD3	-0.175491	0.00614727	1	ns
FKBP5	-1.2162	1.13e-251	5.22e-248	Arterial
SRPK1	0.0559998	0.542613	1	ns
MAPK14	0.354461	3.72e-12	1.72e-08	ns
KCTD20	-0.681362	1.07e-22	4.95e-19	Arterial
STK38	-0.153173	0.00533272	1	ns
SRSF3	-0.327694	4.08e-08	0.00018929	ns
CDKN1A	-0.640859	1.43e-16	6.61e-13	Arterial
C6orf89	-0.128551	0.113004	1	ns
MTCH1	0.41004	1.17e-13	5.42e-10	ns
TBC1D22B	-0.379966	5.04e-06	0.0233745	ns
ZFAND3	0.0345525	0.179099	1	ns
BTBD9	-0.75796	8.23e-72	3.82e-68	Arterial
DAAM2	0.0494269	0.245043	1	ns
MOCS1	0.720195	1.18e-26	5.49e-23	Venous
USP49	0.148015	0.138227	1	ns
CCND3	-0.3093	1.64e-06	0.00759499	ns
UBR2	0.116219	0.000481141	1	ns
BICRAL	-0.0147351	0.798459	1	ns
XPO5	0.101648	0.267313	1	ns
VEGFA	1.18093	3.15e-56	1.46e-52	Venous
HSP90AB1	-0.362641	9.1e-19	4.22e-15	ns
CDC5L	-0.571846	2.12e-09	9.82e-06	Arterial
SUPT3H	-0.14881	0.00487216	1	ns
RCAN2	-0.774788	5.4e-132	2.5e-128	Arterial
SLC25A27	0.414052	1.23e-13	5.71e-10	ns
ADGRF5	3.4077	0	0	Venous
CD2AP	-0.131678	0.0541463	1	ns
PTCHD4	-0.730424	3.84e-09	1.78e-05	Arterial
EFHC1	0.810403	1.74e-25	8.06e-22	Venous
TRAM2	1.1486	5.45e-162	2.53e-158	Venous
7SK.4	-0.318101	1.06e-05	0.0490444	ns
FBXO9	-0.0430679	0.586843	1	ns
ELOVL5	-0.303613	8.74e-08	0.000405416	ns
LRRC1	-0.72629	3.2e-23	1.48e-19	Arterial
COL21A1	-0.929711	2.86e-27	1.32e-23	Arterial
DST	0.386308	1.32e-58	6.14e-55	ns
ZNF451	0.318178	6.34e-12	2.94e-08	ns
BAG2	0.85578	7.1e-34	3.29e-30	Venous
RAB23	0.749425	2.77e-22	1.28e-18	Venous
PRIM2	0.0594798	0.406578	1	ns
PTP4A1	-0.652796	1.17e-15	5.4e-12	Arterial
PHF3	0.183376	0.000139347	0.646293	ns
ADGRB3	1.22642	6.51e-36	3.02e-32	Venous
LMBRD1	0.114234	0.0403279	1	ns
FAM135A	0.0840413	0.13497	1	ns
SMAP1	-0.0511415	0.390873	1	ns
AL589935.1	-0.878207	1.02e-10	4.72e-07	Arterial
KCNQ5	-1.92192	6.72e-22	3.12e-18	Arterial
EEF1A1	-0.444603	3e-27	1.39e-23	ns
SLC17A5	-0.200684	0.0133939	1	ns
COL12A1	0.341852	0.000238157	1	ns
TMEM30A	-0.121992	0.0406197	1	ns
FILIP1	-0.578446	1.34e-35	6.21e-32	Arterial
SENP6	-0.0049736	0.85881	1	ns
MYO6	0.440854	1.27e-26	5.89e-23	ns
PHIP	-0.109115	0.00410209	1	ns
HMGN3	-0.279603	0.000276843	1	ns
BCKDHB	0.186918	0.00127636	1	ns
FAM46A	-0.431182	9.11e-05	0.422322	ns
IBTK	-0.121226	0.0455285	1	ns
UBE3D	0.072854	0.504394	1	ns
DOPEY1	-0.113927	0.0754036	1	ns
ME1	1.70797	4.14e-108	1.92e-104	Venous
CYB5R4	-0.236035	0.00206553	1	ns
CEP162	-0.136486	0.0218505	1	ns
TBX18	-0.184803	1.24e-09	5.77e-06	ns
SNX14	-0.0268637	0.63911	1	ns
SYNCRIP	-0.0564138	0.433617	1	ns
SNHG5	-0.143224	0.0161323	1	ns
ZNF292	0.278758	1.49e-13	6.92e-10	ns
RARS2	-0.0511548	0.351244	1	ns
ORC3	0.100934	0.216612	1	ns
RNGTT	-0.0890266	0.115722	1	ns
PNRC1	-0.135153	0.0395676	1	ns
PM20D2	-0.930466	4.57e-20	2.12e-16	Arterial
ANKRD6	-0.188148	0.0558536	1	ns
MDN1	0.237559	1.32e-05	0.0614416	ns
CASP8AP2	0.0806701	0.296625	1	ns
BACH2	-0.122865	0.287341	1	ns
MAP3K7	-0.137689	0.0423259	1	ns
UFL1	0.144455	0.0367294	1	ns
FHL5	-0.279408	5.55e-11	2.57e-07	ns
FBXL4	-0.11887	0.0807753	1	ns
PNISR	0.236298	1.15e-19	5.33e-16	ns
USP45	0.153857	0.0468743	1	ns
ASCC3	0.164512	1.26e-05	0.0585114	ns
GRIK2	3.22503	1.94e-144	8.98e-141	Venous
HACE1	-0.0610709	0.355271	1	ns
ATG5	-0.25142	0.000293407	1	ns
PDSS2	-0.0422416	0.489231	1	ns
SOBP	-0.0702804	0.233098	1	ns
SEC63	0.0940101	0.0677993	1	ns
SNX3	-0.345401	1.72e-07	0.00079993	ns
AFG1L	0.0742131	0.438908	1	ns
FOXO3	-0.318048	1.88e-13	8.7e-10	ns
ARMC2	0.0745544	0.246121	1	ns
SESN1	-0.748944	1.14e-46	5.28e-43	Arterial
CEP57L1	-0.195708	0.0563035	1	ns
CD164	-0.780834	1.58e-25	7.35e-22	Arterial
MICAL1	-0.64119	8.17e-19	3.79e-15	Arterial
FIG4	-0.325141	0.000199331	0.924497	ns
METTL24	0.300839	0.00959519	1	ns
CDK19	0.377118	5.42e-08	0.00025155	ns
AMD1	0.154452	0.0412175	1	ns
REV3L	0.560462	4.26e-63	1.98e-59	Venous
TRAF3IP2-AS1	0.321837	3.86e-12	1.79e-08	ns
FYN	1.37316	9.55e-125	4.43e-121	Venous
TUBE1	0.265748	0.00092787	1	ns
LAMA4	0.15445	0.000540341	1	ns
NT5DC1	-0.225697	0.000513695	1	ns
DSE	0.790647	6e-26	2.78e-22	Venous
KPNA5	-0.190429	0.0401255	1	ns
GOPC	0.0977225	0.242417	1	ns
SLC35F1	0.0775648	0.6203	1	ns
CEP85L	0.258051	6.36e-09	2.95e-05	ns
PLN	-1.89182	4.11e-51	1.9e-47	Arterial
MCM9	-0.37148	5.73e-05	0.265914	ns
MAN1A1	0.279762	2.75e-05	0.127355	ns
TBC1D32	0.445078	7.23e-07	0.0033523	ns
SERINC1	-0.0988412	0.100127	1	ns
RNF217	0.415162	1.01e-12	4.67e-09	ns
AL450332.1	-2.08783	1.7e-71	7.86e-68	Arterial
HEY2	-0.0844931	0.100704	1	ns
NCOA7	0.981871	3.55e-58	1.65e-54	Venous
TRMT11	-0.0637686	0.474952	1	ns
PTPRK	-1.65804	2.91e-272	1.35e-268	Arterial
LAMA2	2.26418	2.93e-202	1.36e-198	Venous
EPB41L2	1.12375	1.17e-143	5.45e-140	Venous
MED23	-0.148719	0.0741872	1	ns
CTGF	1.60855	9.62e-82	4.46e-78	Venous
AL133346.1	-0.597663	2.46e-06	0.0114278	Arterial
STX7	0.105092	0.0890657	1	ns
RPS12	-0.248292	0.00717083	1	ns
EYA4	1.9125	3.5e-93	1.62e-89	Venous
HBS1L	-0.11219	0.120063	1	ns
AHI1	0.209618	7.29e-08	0.000337885	ns
PDE7B	-0.516292	2.8e-15	1.3e-11	Arterial
BCLAF1	-0.0168766	0.74931	1	ns
MAP3K5	-1.13757	2.08e-215	9.67e-212	Arterial
IFNGR1	0.103061	0.126068	1	ns
NHSL1	1.3972	1.63e-40	7.54e-37	Venous
REPS1	0.223314	0.000282975	1	ns
HECA	-0.0639562	0.502627	1	ns
HIVEP2	-0.442864	3.75e-21	1.74e-17	ns
AIG1	-0.114691	0.0862859	1	ns
PHACTR2	-0.216447	0.000371676	1	ns
PLAGL1	0.204058	0.0264247	1	ns
UTRN	-0.563087	1.15e-141	5.33e-138	Arterial
EPM2A	-0.410848	4.41e-05	0.204633	ns
SHPRH	0.292436	5.22e-12	2.42e-08	ns
STXBP5	0.256703	7.39e-07	0.0034285	ns
SASH1	1.65988	0	0	Venous
UST	1.30778	6.69e-88	3.1e-84	Venous
TAB2	0.0714979	0.259006	1	ns
PPIL4	-0.253205	0.0026707	1	ns
GINM1	0.0140047	0.859211	1	ns
LATS1	-0.0579954	0.433664	1	ns
PCMT1	-0.253815	0.00264436	1	ns
MTHFD1L	0.75674	1.62e-81	7.5e-78	Venous
AKAP12	1.42714	5.31e-245	2.46e-241	Venous
ESR1	0.859355	2.67e-13	1.24e-09	Venous
SYNE1	-0.452966	2.57e-40	1.19e-36	ns
CNKSR3	1.38095	3.56e-91	1.65e-87	Venous
SCAF8	-0.0855799	0.0297537	1	ns
TIAM2	0.0143471	0.75202	1	ns
ARID1B	-0.0708673	0.00524154	1	ns
ZDHHC14	0.782978	9.86e-49	4.58e-45	Venous
SNX9	0.749875	2.65e-87	1.23e-83	Venous
SYNJ2	0.0353922	0.721191	1	ns
TULP4	-0.151392	0.0135388	1	ns
TMEM181	-0.215656	5.91e-05	0.274305	ns
DYNLT1	-0.785299	4.34e-14	2.01e-10	Arterial
EZR	-0.411464	5.54e-06	0.025688	ns
SOD2	0.148089	0.0256492	1	ns
WTAP	0.147095	0.00641036	1	ns
IGF2R	0.425971	1.16e-21	5.36e-18	ns
SLC22A3	-1.45737	6.68e-128	3.1e-124	Arterial
MAP3K4	0.0161266	0.780295	1	ns
PRKN	0.0266824	0.581746	1	ns
QKI	0.282332	5.52e-19	2.56e-15	ns
PDE10A	-0.364694	0.000572033	1	ns
RPS6KA2	-0.0691673	0.454876	1	ns
AFDN	-0.474075	7.15e-08	0.000331476	ns
SMOC2	2.08712	0	0	Venous
THBS2	2.37003	1.21e-115	5.6e-112	Venous
WDR27	0.367648	1.96e-06	0.0090865	ns
PHF10	0.203421	0.00526136	1	ns
FAM120B	0.0508212	0.261296	1	ns
FAM20C	-0.532409	5.37e-14	2.49e-10	Arterial
PDGFA	-0.583302	1.58e-15	7.32e-12	Arterial
SUN1	-0.198004	5.03e-05	0.23313	ns
MAFK	-0.197552	0.000965141	1	ns
MAD1L1	0.246225	0.000793527	1	ns
GNA12	0.20462	0.000108844	0.50482	ns
SDK1	-2.32597	8.16e-293	3.79e-293	Arterial
FOXK1	-0.407497	4.07e-14	1.89e-10	ns
WIPI2	-0.0127653	0.884628	1	ns
TNRC18	0.0529911	0.130655	1	ns
ACTB	-0.793044	1.04e-147	4.82e-144	Arterial
RNF216	0.15131	0.00039126	1	ns
USP42	-0.138673	0.105405	1	ns
CYTH3	-0.821451	7.74e-32	3.59e-28	Arterial
RAC1	-0.295333	1.49e-06	0.00690321	ns
GLCCI1	0.096712	0.287236	1	ns
NDUFA4	-0.638176	3.11e-11	1.44e-07	Arterial
PHF14	0.335279	1.36e-15	6.31e-12	ns
THSD7A	1.16096	1.33e-33	6.17e-30	Venous
AC011287.1	-0.836367	2.44e-06	0.0113385	Arterial
DGKB	-1.91468	1.76e-105	8.15e-102	Arterial
ISPD	0.434782	8.89e-06	0.0412511	ns
SNX13	-0.124126	0.00508114	1	ns
HDAC9	-0.835786	1.95e-13	9.04e-10	Arterial
RAPGEF5	1.09219	7.49e-90	3.48e-86	Venous
FAM126A	0.0324655	0.579692	1	ns
TRA2A	0.0226574	0.564716	1	ns
CYCS	-1.11171	1.98e-18	9.17e-15	Arterial
HNRNPA2B1	-0.0112058	0.731108	1	ns
HIBADH	0.089556	0.278541	1	ns
TAX1BP1	-0.240245	1.67e-07	0.00077357	ns
JAZF1	-0.277059	1.04e-07	0.000481046	ns
CREB5	0.522339	6.47e-08	0.000300125	Venous
WIPF3	0.763739	7.68e-16	3.56e-12	Venous
SCRN1	-0.0561235	0.52054	1	ns
PLEKHA8	0.0339533	0.687478	1	ns
MTURN	0.192031	0.00519318	1	ns
ZNRF2	0.22551	0.00353509	1	ns
AC006978.2	0.0812966	0.339815	1	ns
AC005154.1	0.196745	0.00115009	1	ns
PDE1C	0.690351	7.24e-26	3.36e-22	Venous
AVL9	-0.0779981	0.140264	1	ns
DPY19L1P1	0.0720014	0.394542	1	ns
RP9P	0.129706	0.110954	1	ns
BBS9	0.0791489	0.114599	1	ns
DPY19L1	0.380032	4.2e-06	0.0194975	ns
HERPUD2	0.0759138	0.332536	1	ns
2023-09-07	0.201047	2.59e-09	1.2e-05	ns
EEPD1	0.584825	1.19e-28	5.5e-25	Venous
ELMO1	-0.117952	0.279008	1	ns
VPS41	0.163	0.000726123	1	ns
POU6F2	-0.273996	0.00380316	1	ns
CDK13	0.103167	0.00358292	1	ns
SUGCT	0.321785	8.26e-05	0.383075	ns
INHBA	1.02629	2.07e-37	9.62e-34	Venous
GLI3	0.385373	3.58e-08	0.000166253	ns
COA1	0.0481882	0.452741	1	ns
URGCP	-0.114638	0.236773	1	ns
AEBP1	-0.301207	2.1e-11	9.76e-08	ns
NUDCD3	-0.0894419	0.141027	1	ns
OGDH	-0.391835	5.17e-08	0.00023971	ns
PPIA	-0.611571	8.65e-10	4.01e-06	Arterial
H2AFV	-0.255572	0.00114571	1	ns
PURB	-0.0969662	0.256745	1	ns
CCM2	-0.0129908	0.878381	1	ns
SEPT7P2	0.0068708	0.882264	1	ns
IGFBP3	0.139318	0.139039	1	ns
TNS3	-0.374632	3.53e-12	1.64e-08	ns
GRB10	0.0560579	0.34748	1	ns
EGFR	0.290471	1.71e-07	0.000794981	ns
VOPP1	-0.0919556	0.275858	1	ns
NIPSNAP2	-0.161754	0.0711369	1	ns
CCT6A	-0.205664	0.0210251	1	ns
CHCHD2	-0.558791	8.47e-08	0.000392976	Arterial
ZNF680	0.27336	7.29e-05	0.338211	ns
AC073107.1	-0.216563	0.00616196	1	ns
VKORC1L1	0.115157	0.19242	1	ns
TPST1	0.983781	3.04e-35	1.41e-31	Venous
AC006001.3	0.0508964	0.365599	1	ns
TMEM248	-0.0908467	0.269482	1	ns
SBDS	-0.551977	4.98e-12	2.31e-08	Arterial
TYW1	0.175268	0.00276632	1	ns
AUTS2	0.0588938	0.33132	1	ns
GALNT17	-3.02538	1.25e-240	5.81e-237	Arterial
TYW1B	0.19303	0.0101657	1	ns
POM121	0.155801	0.0109923	1	ns
STAG3L3	0.223429	0.00524627	1	ns
BAZ1B	0.282549	1.86e-10	8.63e-07	ns
ELN	0.50947	6.13e-14	2.84e-10	Venous
CLIP2	-0.0264046	0.68825	1	ns
GTF2IRD1	0.0648676	0.390931	1	ns
GTF2I	0.31716	1.06e-09	4.91e-06	ns
POM121C	0.168852	0.0245008	1	ns
HIP1	-0.161224	1.33e-08	6.19e-05	ns
POR	-0.0333629	0.679743	1	ns
HSPB1	-1.39597	1.48e-293	6.89e-293	Arterial
YWHAG	-0.105155	0.129016	1	ns
AC004980.1	0.256424	1.57e-07	0.000726927	ns
AC007000.3	0.401208	4.84e-09	2.25e-05	ns
CCDC146	0.800921	1.07e-20	4.95e-17	Venous
PTPN12	0.164445	0.00016614	0.770558	ns
RSBN1L	-0.20702	0.000118991	0.551882	ns
PHTF2	0.0324007	0.719699	1	ns
MAGI2	-0.065003	0.0648354	1	ns
MAGI2-AS3	-0.0734862	0.191443	1	ns
GNAI1	-0.252098	0.00188274	1	ns
SEMA3C	0.816943	1.9e-19	8.79e-16	Venous
CACNA2D1	-0.223032	7.2e-10	3.34e-06	ns
PCLO	-2.96555	1.57e-29	7.29e-26	Arterial
DMTF1	0.105156	0.0178633	1	ns
CFAP69	1.4946	4.05e-74	1.88e-70	Venous
CDK14	0.641987	3.1e-32	1.44e-28	Venous
MTERF1	0.11306	0.315349	1	ns
AKAP9	-0.013064	0.694285	1	ns
KRIT1	0.243957	2.8e-05	0.129944	ns
ANKIB1	0.136536	0.00129168	1	ns
GATAD1	0.131157	0.0932264	1	ns
FAM133B	-0.0625396	0.379482	1	ns
CDK6	-0.340171	4.73e-08	0.000219552	ns
VPS50	0.0377047	0.596757	1	ns
COL1A2	0.93568	7.08e-103	3.28e-99	Venous
CASD1	-0.174173	0.0224275	1	ns
SGCE	0.253129	0.000211704	0.981882	ns
PPP1R9A	-2.38252	2.43e-65	1.13e-61	Arterial
PON2	0.0601209	0.425255	1	ns
PDK4	0.00121592	0.985517	1	ns
DYNC1I1	-0.564721	2.81e-27	1.3e-23	Arterial
SLC25A13	0.405928	1.66e-14	7.72e-11	ns
SEM1	0.236548	9.95e-06	0.0461462	ns
AC079781.5	-0.0569187	0.533608	1	ns
LMTK2	-0.133976	0.0865971	1	ns
[truncated: 2,640 more rows]

## Sheet: Endothelial_trajectorydegs
Moran's I implemented in monocle3::graph_test
Gene	Group	morans_test_statistic	morans_I
NKAIN2	1	218.672	0.478
ARL15	1	184.947	0.404231
DKK2	1	173.925	0.380152
FBLN5	1	164.927	0.360486
PLPP1	1	159.414	0.348451
EFNA5	1	152.549	0.333414
ARHGEF28	1	147.169	0.321675
AC019197.1	1	145.174	0.317316
VEGFC	1	143.454	0.313553
ROR1	1	142.611	0.311703
CDH13	1	138.291	0.302241
SMAD6	1	137.234	0.299961
PCSK5	1	136.762	0.298922
LINGO1	1	136.619	0.298615
BMP6	1	135.95	0.297148
HSP90AA1	1	125.987	0.275374
FGF2	1	122.165	0.266999
PELI1	1	114.08	0.249343
PRDM16	1	113.859	0.248838
ADAMTS1	1	111.995	0.244783
DST	1	107.548	0.235063
LINC00840	1	105.493	0.23053
EFNB2	1	105.391	0.230342
BMX	1	102.393	0.223751
HSPH1	1	101.374	0.221566
MAST4	1	100.899	0.220527
SERPINE2	1	100.536	0.219687
ALPL	1	97.7453	0.213613
SULF1	1	97.4316	0.212916
COL8A1	1	96.0248	0.209869
GJA5	1	95.9572	0.209687
SLC45A4	1	95.928	0.209625
SPECC1	1	95.8155	0.20939
RFTN1	1	94.2565	0.205988
AKAP13	1	93.8317	0.205075
SEMA3G	1	89.6233	0.195837
HEY1	1	89.3956	0.195351
PLCG2	1	88.5599	0.193546
SETBP1	1	87.6778	0.191623
NOS1AP	1	87.6404	0.191524
RPS6KA5	1	86.7069	0.1895
GFOD1	1	85.9898	0.187931
ELN	1	85.0015	0.185761
FBLN2	1	83.746	0.182973
PIK3C2B	1	83.6908	0.182903
FRMD4B	1	81.8621	0.178902
GRB14	1	81.8325	0.178821
HSPB1	1	81.6021	0.17834
LTBP4	1	81.0865	0.177157
LAMA2	1	80.2947	0.17547
AHCTF1	1	77.5565	0.169491
PLXNA2	1	76.3319	0.166817
SLC4A4	1	75.7548	0.165552
PGM2L1	1	75.6047	0.165204
BGN	1	74.7569	0.163321
CPAMD8	1	73.7703	0.161196
NR4A1	1	73.3691	0.160339
ITGA9	1	70.9876	0.155125
SWAP70	1	70.3118	0.153655
ABR	1	69.8585	0.152665
GAREM1	1	69.5879	0.15205
DNAJB1	1	69.4547	0.151776
FBLIM1	1	68.5601	0.149793
HSPA1B	1	67.9279	0.148441
HSPA1A	1	67.4165	0.147323
IRF6	1	66.948	0.146248
FUT8	1	65.7565	0.143697
PTPRJ	1	65.278	0.142647
BAALC	1	65.1881	0.142434
AC016739.1	1	65.3425	0.142217
CTTNBP2NL	1	64.5033	0.140958
ADD1	1	64.3023	0.140518
ATP13A3	1	63.1894	0.138082
HRH1	1	62.5684	0.136707
S100A6	1	62.1968	0.135886
ATP8B4	1	62.2694	0.135771
MIR155HG	1	61.8933	0.135231
FBN1	1	61.4751	0.134328
HIST1H2AC	1	60.692	0.132611
PTGIS	1	59.3218	0.129599
CALD1	1	59.0937	0.12913
SH3PXD2B	1	58.1851	0.127118
SSFA2	1	57.9785	0.126692
FLNB	1	57.355	0.12533
PDE3A	1	55.873	0.122059
VIM	1	54.9999	0.120177
STC1	1	54.7698	0.119624
CD9	1	54.6835	0.119457
CDK14	1	54.4206	0.118893
CLDN10	1	54.2358	0.118451
THSD7A	1	54.2066	0.118447
JAG2	1	53.4583	0.116784
SAMD4A	1	52.937	0.115668
TM4SF1	1	52.6943	0.115132
PLS3	1	52.6393	0.115019
SYNJ2	1	52.4159	0.114528
LMCD1	1	52.0785	0.113783
IKZF1	1	51.8581	0.112809
TC2N	1	51.196	0.111828
ATP2A3	1	51.1201	0.111659
LPP	1	50.5317	0.110411
HSPD1	1	50.0865	0.109433
TANC2	1	49.9114	0.109053
KYNU	1	49.4119	0.107955
TCF7L1	1	49.2222	0.107549
WIPF3	1	48.5449	0.10598
MEDAG	1	48.2724	0.105412
SLC8A1	1	48.2155	0.105314
PDGFD	1	48.1709	0.105196
KCNJ2	1	48.1451	0.105154
CP	1	47.8611	0.104574
SERPINH1	1	47.6825	0.10417
SPOCK1	1	47.5766	0.103929
AC004889.1	1	47.5381	0.103845
HOMER2	1	47.4016	0.103563
HEY2	1	47.0312	0.102707
BCR	1	46.6696	0.101968
NOS1	1	46.6037	0.101809
TOX2	1	46.5867	0.101778
LMO2	1	46.1509	0.100828
SLC26A3	2	160.035	0.349809
MT-RNR2	2	137.567	0.300679
RASGEF1B	2	136.498	0.298353
BCOR	2	125.172	0.273588
PPP1CB	2	118.673	0.259385
MGP	2	117.373	0.256541
HSPA5	2	111.252	0.243162
IGFBP3	2	108.618	0.237399
C10orf10	2	98.4764	0.215228
PTMA	2	94.3326	0.206171
PER1	2	84.1037	0.183803
MT-RNR1	2	83.9883	0.183554
RHOB	2	83.8441	0.18324
TMSB4X	2	82.0593	0.179338
PTGS2	2	81.6076	0.178342
CLIC4	2	81.2486	0.177565
EEF1A1	2	79.2791	0.173261
VCAM1	2	77.9479	0.170326
MET	2	76.0439	0.166183
UBC	2	72.8015	0.159095
JUNB	2	72.6514	0.158769
HERC2P3	2	71.7837	0.156875
ABI3BP	2	71.7766	0.156851
ARID5A	2	71.6954	0.156678
FGFR1	2	71.1766	0.155545
JUN	2	70.9376	0.155024
ZFP36	2	69.8143	0.152566
DUSP1	2	68.8091	0.150371
ATF3	2	65.8631	0.143926
CLU	2	65.6213	0.1434
FAM198B	2	65.4707	0.143058
STOM	2	64.8108	0.14163
HIF1A	2	63.9706	0.139792
CAPZA2	2	62.5209	0.136624
HSP90B1	2	62.4585	0.136487
7SK.4	2	61.9411	0.135344
CPXM2	2	60.7896	0.132822
CNOT8	2	58.969	0.128859
YBX3	2	56.229	0.122869
NLGN1	2	55.7857	0.121891
DUSP5	2	55.336	0.120914
CX3CL1	2	54.4437	0.118942
SRGN	2	54.0362	0.118075
NUAK1	2	53.7955	0.117549
IRAK2	2	53.3881	0.116645
ACTR3	2	53.1824	0.116207
HSP90AB1	2	53.0338	0.115883
SLC7A2	2	52.706	0.115154
CCNL1	2	52.5382	0.1148
NOCT	2	52.3857	0.114395
TRA2B	2	51.3454	0.112192
HERPUD1	2	50.9759	0.111384
JUND	2	49.4158	0.107971
HNRNPC	2	49.1561	0.107405
H3F3B	2	49.0569	0.107186
PDIA3	2	48.5177	0.106004
TSC22D3	2	48.3939	0.105737
FTH1	2	47.6491	0.104106
VAPA	2	47.6157	0.104038
ART4	2	47.4001	0.1035
AC069208.1	2	47.0576	0.102817
PATJ	2	46.7657	0.102176
MYOF	2	45.8281	0.100129
TSHZ2	3	311.017	0.679896
LINC02147	3	164.674	0.359941
AFF3	3	162.77	0.355777
SLC7A5	3	157.267	0.343745
MCF2L	3	148.69	0.325007
DNM3	3	147.968	0.323429
SLC1A1	3	133.356	0.291481
ABCB1	3	132.428	0.289455
ESYT2	3	131.526	0.287482
KCTD8	3	126.603	0.276711
SCARB1	3	122.072	0.266791
SORBS1	3	117.877	0.257645
IL18R1	3	117.081	0.255887
PON2	3	112.433	0.245738
HLF	3	108.655	0.23746
LDLRAD3	3	101.119	0.221008
GALNT18	3	99.963	0.21848
AKAP12	3	98.708	0.21573
TBC1D4	3	97.9167	0.214008
NOSTRIN	3	95.5481	0.208812
ADGRL2	3	94.1416	0.205754
C1GALT1	3	90.5607	0.19791
RASAL2	3	87.568	0.191382
SLC22A23	3	87.1586	0.190481
SEMA6A	3	86.7437	0.189564
CPD	3	83.7207	0.182965
NFIB	3	82.8854	0.181143
SDK1	3	82.8965	0.181141
PITPNM2	3	79.1376	0.17294
PDE7B	3	78.8173	0.172233
RORA	3	78.6369	0.171857
C2orf83	3	78.3097	0.171043
SLCO2B1	3	78.1726	0.170835
PRICKLE2	3	76.773	0.167779
BACE2	3	75.8537	0.165773
ANKS1A	3	75.3401	0.164649
SLC19A3	3	75.2117	0.164343
MTUS2	3	72.5096	0.158429
TRPS1	3	71.7085	0.156703
NR3C2	3	71.6585	0.156601
FLI1	3	69.7233	0.15237
RAPGEF4	3	69.6316	0.15217
CCSER1	3	69.1209	0.151052
SHROOM2	3	68.3535	0.149356
TMEM132C	3	66.6707	0.145591
PDE10A	3	64.6727	0.141329
ATP10A	3	64.5394	0.141036
BTNL9	3	64.4152	0.14074
ST3GAL6	3	64.059	0.139973
CXorf36	3	64.0549	0.13996
LEF1	3	63.8721	0.139576
MYO1B	3	63.352	0.138418
LMBR1	3	63.0825	0.137852
SLC39A10	3	63.072	0.137815
SORBS2	3	61.7117	0.134855
AP3S1	3	61.4478	0.134275
LINC01644	3	60.8323	0.132382
LINC00854	3	60.5676	0.132225
PTPRK	3	60.4629	0.132123
SORT1	3	60.3267	0.131827
CGNL1	3	60.0331	0.131178
GALNT17	3	59.9774	0.131017
FENDRR	3	59.7445	0.130542
PXN	3	59.7379	0.130536
ZNF385D	3	59.7217	0.130494
PITPNC1	3	59.2299	0.129429
SLC16A1	3	58.8979	0.128679
PDXK	3	58.533	0.127896
LHFPL6	3	57.9576	0.126647
RHOBTB1	3	57.6488	0.125956
PRKCH	3	57.2526	0.125105
MFSD2A	3	56.4646	0.12332
AGFG1	3	56.2993	0.123022
PKP4	3	56.2225	0.122854
LRCH1	3	56.1313	0.122655
PALD1	3	53.873	0.117691
CELF2	3	53.799	0.117553
OSMR	3	53.6178	0.117159
ITGA2	3	53.4695	0.116812
TSPAN5	3	53.3538	0.116571
MAOA	3	53.1208	0.116056
ZNF385B	3	53.0017	0.11576
CDYL2	3	52.6166	0.114969
SLC26A2	3	52.1148	0.113847
CCNY	3	52.0699	0.113772
SLC7A1	3	52.0023	0.113622
PIAS2	3	51.7222	0.113012
CDH2	3	51.5419	0.112615
KANK1	3	50.8206	0.111039
STXBP6	3	49.9215	0.109073
BBS9	3	49.2066	0.107515
BSG	3	48.8381	0.106698
NRP1	3	47.6945	0.104198
PPM1H	3	47.6286	0.104049
SMAD1	3	47.4055	0.103566
RNF115	3	46.678	0.101987
SPOCK3	3	46.7026	0.101928
ITGA6	3	46.4196	0.101419
PPFIBP1	3	45.7728	0.100009
PKHD1L1	4	272.461	0.595596
IL1R1	4	268.672	0.587318
TLL1	4	209.662	0.458299
CALCRL	4	134.461	0.293901
PLCXD3	4	128.853	0.28163
MMRN1	4	121.332	0.265175
PARD6G	4	118.681	0.259363
C1orf21	4	115.101	0.25156
TXNIP	4	107.822	0.235662
ELL2	4	105.499	0.230585
IL1RL1	4	104.354	0.228047
GABARAPL1	4	103.944	0.227185
SERPINE1	4	101.497	0.221833
TMEM2	4	100.081	0.218737
ZFAND5	4	99.7914	0.218104
SRPX	4	96.0755	0.209978
KLF6	4	93.6583	0.204698
BNIP3	4	91.745	0.200489
SOD2	4	91.4787	0.199929
RPL3P4	4	89.5939	0.195315
FKBP5	4	89.1762	0.194897
TNFAIP3	4	88.2237	0.192798
ERO1A	4	86.2006	0.188391
COL25A1	4	85.5356	0.186898
CLEC2B	4	85.1209	0.186028
FMNL2	4	83.5888	0.182683
AC073861.1	4	83.7941	0.182464
LINC00607	4	83.1553	0.181722
NFKBIA	4	82.9624	0.181312
LDHA	4	82.4152	0.180108
NEDD9	4	79.1343	0.172942
RYR3	4	78.6964	0.17198
PLA1A	4	77.9774	0.170413
NDRG1	4	77.7236	0.169861
EPB41L3	4	76.9064	0.168056
BAIAP2	4	76.7537	0.167715
KLF9	4	76.743	0.167715
TNFRSF10B	4	76.735	0.167694
MXI1	4	75.9471	0.165974
ARL5B	4	75.7173	0.165462
LINC01619	4	72.2494	0.157873
TGFBR3	4	70.131	0.153261
PDK4	4	70.0559	0.153091
LIFR	4	68.3288	0.149322
BTG1	4	68.1544	0.148933
SUN1	4	67.0262	0.14647
JAK1	4	66.9851	0.146383
SQSTM1	4	65.2291	0.142539
MAFF	4	63.2947	0.138308
ICAM1	4	62.9331	0.137491
HBP1	4	62.7571	0.137138
GPM6A	4	62.5832	0.136749
KCNIP4	4	62.5483	0.136639
PCDH17	4	62.4959	0.136531
RGS5	4	61.9708	0.135389
RGS2	4	60.9802	0.133242
SLC2A1	4	60.3627	0.131906
NR2F2-AS1	4	59.7334	0.13051
KLF7	4	59.6345	0.130313
HMBOX1	4	58.6678	0.1282
NMUR2	4	58.6518	0.128129
TPM4	4	58.0252	0.126794
NFKBIZ	4	57.7987	0.126287
RARB	4	57.6457	0.125956
ABLIM1	4	56.9415	0.124425
ACTB	4	56.8371	0.124197
ABCD3	4	55.946	0.122246
MEF2A	4	55.5917	0.121473
SH3RF3	4	55.2572	0.120741
CEMIP	4	54.9622	0.120084
EYA1	4	54.6538	0.119338
ZBTB10	4	54.6185	0.119338
BIRC3	4	54.3449	0.118721
GNAI1	4	54.1302	0.118256
ZNF292	4	53.4983	0.116898
FAM210A	4	52.9215	0.11562
PTP4A1	4	52.7581	0.115268
LINC02360	4	52.5644	0.1148
AL139807.1	4	52.5459	0.114798
FMO2	4	52.1331	0.11389
KLF2	4	52.0019	0.113626
GNA14	4	51.6749	0.112911
CTNNAL1	4	51.0579	0.111557
WTAP	4	50.8821	0.111175
IFRD1	4	50.7223	0.110827
FAM162A	4	50.7007	0.110746
NFIL3	4	50.536	0.110406
ADAMTSL3	4	50.3573	0.110007
NR1D1	4	50.2221	0.109723
ZMYND8	4	48.7632	0.106546
SELP	4	48.4781	0.105892
UBAP1	4	48.3283	0.105594
MCTP2	4	48.0488	0.104931
REL	4	47.8674	0.104577
UGCG	4	47.1502	0.103014
ZFP36L1	4	46.9765	0.102639
RAB7A	4	46.447	0.101482
CDH23	4	46.1425	0.100815
MARCH6	4	46.0195	0.100548
G3BP2	4	45.8942	0.100266
FAM60A	4	45.7842	0.100014
LRRC1	5	268.622	0.587208
ADGRG6	5	224.81	0.491422
ADGRL3	5	171.136	0.374077
FLVCR2	5	170.512	0.372703
IL4R	5	170.422	0.37252
RALGAPA2	5	154.649	0.338035
BNC2	5	147.005	0.321327
CPE	5	143.213	0.313029
POSTN	5	137.816	0.301195
CDH11	5	127.77	0.279273
RAMP3	5	114.425	0.250086
NAMPT	5	113.677	0.248462
PDLIM1	5	113.536	0.248152
IL6R	5	111.948	0.244671
TRPM6	5	106.103	0.231891
SAMD5	5	105.86	0.231352
ACKR1	5	104.318	0.22797
CYTH1	5	101.808	0.222513
NOVA1	5	101.505	0.22185
SLC2A3	5	97.2555	0.212561
ACTN1	5	92.129	0.201352
TIMP1	5	89.403	0.195367
CTTNBP2	5	86.083	0.188096
PLIN2	5	84.1153	0.183817
SLC6A6	5	82.0025	0.179188
SLCO2A1	5	79.1461	0.172949
AL033504.1	5	78.0787	0.170611
CBLB	5	77.454	0.16927
DOK5	5	76.6985	0.167586
EGLN1	5	76.4675	0.167107
PDE4D	5	76.185	0.166483
TIPARP	5	75.7039	0.165433
TMTC2	5	74.265	0.162299
IL6ST	5	73.3083	0.160207
GBP2	5	72.5364	0.158507
EPB41L4A	5	72.356	0.158125
COG7	5	71.3656	0.15595
SNTG2	5	70.8416	0.154814
CACNA1C	5	70.8039	0.154725
ZNF608	5	70.0161	0.152992
ETS2	5	70.0026	0.152981
IFNGR1	5	69.2456	0.151325
HILPDA	5	67.6426	0.147805
ACSL4	5	67.352	0.147178
TMEM268	5	66.0783	0.144363
FAM155A	5	65.8523	0.143908
IER3	5	64.4165	0.140757
LIPG	5	63.47	0.138662
ABCC4	5	63.0229	0.137722
RAPGEF5	5	62.4796	0.136534
LYST	5	62.1007	0.135705
TGFB2	5	62.0705	0.135616
SELE	5	61.7662	0.134895
TRIB2	5	61.7351	0.134874
CYSLTR1	5	61.5116	0.134342
SFMBT2	5	60.8563	0.132984
ARRDC3	5	60.7782	0.132807
AF130417.1	5	60.4663	0.132083
IGF2BP2	5	59.2443	0.12944
HIPK3	5	58.6167	0.128088
VWF	5	58.2809	0.127347
ITSN1	5	58.026	0.12679
CACHD1	5	57.8377	0.126376
PLEKHH2	5	56.9713	0.124464
UNC5C	5	56.785	0.124049
PELI2	5	55.8344	0.122006
LEPR	5	54.8155	0.119777
TPD52L1	5	54.1236	0.118255
MKL2	5	53.5232	0.116947
SEMA3E	5	53.5321	0.116935
PLOD2	5	53.4327	0.116754
PCK1	5	52.467	0.1146
ARID5B	5	52.0339	0.113695
ABCA1	5	51.4993	0.112525
ZNF521	5	51.0014	0.111435
ARHGEF3	5	50.643	0.110656
OBSCN	5	50.6498	0.110645
GGA2	5	50.4198	0.110157
TPO	5	49.3994	0.107899
LRBA	5	49.0889	0.107259
DNAH5	5	49.0951	0.107232
SH3BGRL2	5	48.8371	0.1067
RAB8B	5	48.8017	0.106624
IFNGR2	5	48.7904	0.106596
LINC01725	5	47.9604	0.104756
ATAD2	5	47.7763	0.104367
BMP2K	5	47.4454	0.103658
CYP1B1	5	47.4168	0.103588
PNPLA8	5	47.3163	0.103374
SLC4A7	5	46.4018	0.101377
CEBPD	5	46.3321	0.10122
MALAT1	6	391.314	0.855418
FP236383.1	6	198.906	0.434717
FP671120.1	6	148.688	0.324966
NEAT1	6	125.968	0.275246
THSD4	6	113.047	0.247087
NEBL	6	113.028	0.247039
ADGRF5	6	92.3875	0.2019
PTPRG	6	90.8284	0.19847
CD34	6	90.4666	0.197689
HMCN1	6	85.2885	0.186371
SYNE1	6	76.978	0.16823
MCC	6	72.3715	0.158151
PDZRN3	6	71.5283	0.156315
ITGA1	6	67.5989	0.147717
BMS1P14	6	63.4729	0.138599
HLA-E	6	63.1551	0.13801
FLT3	6	62.4557	0.135879
MECOM	6	59.2612	0.12948
ADAMTS9	6	58.7071	0.128286
RASGRF2	6	58.4219	0.127663
TMSB10	6	58.225	0.12723
STEAP1B	6	57.6587	0.125948
SGPP2	6	57.4062	0.125427
LIMCH1	6	55.4684	0.121205
ST6GALNAC3	6	52.5203	0.114737
ICAM2	6	52.1643	0.113962
XKR6	6	51.5587	0.112649
PREX1	6	51.4798	0.112465
RBMS3-AS3	6	51.1592	0.111731
IFITM3	6	50.0383	0.109328
CCSER2	6	48.7014	0.10641
DACH1	6	47.9371	0.104733
IL33	6	47.7037	0.104152
RAPGEF1	6	47.6435	0.104099
RPL13AP5	6	47.4282	0.103293
A2M	6	47.1624	0.103046
EPAS1	6	46.9722	0.102628
HLA-A	6	46.4459	0.101472
FLT1	6	46.4251	0.101433
FAM85B	6	46.0658	0.100585
CMTM8	6	45.7942	0.100053

## Sheet: Mural_trajectorydegs
Moran's I implemented in monocle3::graph_test
Gene	Group	morans_test_statistic	morans_I
MT-RNR2	1	105.921	0.280983
PRUNE2	1	100.336	0.266183
PDE4D	1	94.066	0.249531
RYR2	1	85.1363	0.225847
MYL9	1	81.058	0.215022
SORBS2	1	80.057	0.212357
TAGLN	1	78.1061	0.207189
MYH11	1	77.3498	0.205175
HSPB1	1	75.2203	0.19953
ROR1	1	73.7341	0.195584
ACTB	1	69.8872	0.185374
ACTA2	1	69.5388	0.184452
ID4	1	67.8238	0.17989
MCAM	1	66.049	0.175192
UNC13C	1	64.5596	0.17123
PHACTR1	1	63.7229	0.16902
ITGA5	1	62.815	0.166602
S100A9	1	62.7121	0.166176
DES	1	61.4775	0.163032
FLNA	1	61.2776	0.16253
LPP	1	61.2011	0.162256
INHBA	1	60.3135	0.159907
COL8A1	1	59.5013	0.15781
FN1	1	59.4851	0.157772
PRDM16	1	57.6506	0.152903
S100A6	1	57.1486	0.151537
TPM2	1	55.7668	0.147904
ACTG2	1	54.2072	0.143748
PALLD	1	52.8787	0.14024
TMEM131L	1	52.7092	0.13979
DSTN	1	52.5595	0.139394
CARMIL1	1	52.3561	0.138855
SDK1	1	51.6358	0.136942
CSRP1	1	51.0949	0.135506
PPP1R14A	1	50.7544	0.134587
VIM	1	50.5229	0.133985
PDLIM3	1	50.4077	0.133679
MYL6	1	50.3927	0.133643
TBC1D1	1	50.0683	0.132783
KCNMA1	1	49.8563	0.132221
ARHGEF10L	1	48.8004	0.129418
GALNT17	1	48.7382	0.129251
MTHFD1L	1	48.6194	0.128937
7SK.4	1	47.9688	0.127184
AKAP6	1	47.3529	0.125577
EXT1	1	47.0215	0.124698
SOX6	1	46.1607	0.122413
BNC2	1	45.5414	0.120739
TGM2	1	45.444	0.120498
PDLIM5	1	45.0345	0.119418
NOX4	1	44.5864	0.118059
CNN1	1	44.0157	0.116713
PDZRN4	1	43.8441	0.116257
KCNAB1	1	43.5453	0.115472
SYNPO2	1	43.0716	0.114215
PLN	1	42.8384	0.113564
HSP90AA1	1	42.7092	0.113253
FAM13C	1	42.3879	0.112399
MPP7	1	42.2628	0.112062
DOCK10	1	41.1954	0.109229
LINC01088	1	41.0392	0.108822
PRKG1	1	40.4331	0.107168
CMAHP	1	38.9502	0.103244
SGCD	1	38.861	0.103028
B2M	1	38.5753	0.102282
PDGFC	1	38.2744	0.101476
RPLP1	1	38.1156	0.101039
NRP1	2	119.519	0.317036
CLSTN2	2	111.472	0.295656
MIR100HG	2	105.601	0.280143
GRIK2	2	104.219	0.276203
DCLK1	2	103.532	0.274579
ARHGAP28	2	97.7274	0.259045
SPHKAP	2	94.5914	0.250689
ADAMTS2	2	89.88	0.238364
ANK3	2	89.065	0.236208
TOGARAM2	2	85.9074	0.227667
NLGN1	2	85.0159	0.225512
MID1	2	83.3762	0.221054
EYA2	2	82.0694	0.217603
VGLL3	2	81.7795	0.216891
ALDH1A2	2	81.242	0.215338
GLIS3	2	81.011	0.214859
NCKAP5	2	80.4729	0.213356
CD44	2	77.4589	0.20541
FAM189A1	2	77.209	0.204704
CSGALNACT1	2	76.5623	0.202997
ITGBL1	2	72.2323	0.191523
THBS2	2	71.8124	0.190319
NOS1AP	2	71.7336	0.19014
SLIT2	2	70.8644	0.187917
HHIP	2	70.4815	0.186751
NAV2	2	70.0893	0.185914
SLC24A3	2	68.2854	0.1811
NALCN	2	67.5299	0.179062
TLE2	2	67.5646	0.17905
XYLT1	2	65.5343	0.173805
TTC39C	2	65.4152	0.173384
SNCAIP	2	65.1627	0.172807
GPC3	2	64.852	0.171803
FHL2	2	64.5529	0.171098
STEAP4	2	64.5058	0.170861
ADAM19	2	63.668	0.168831
ASAP1	2	63.5862	0.168656
FHL1	2	62.2296	0.165054
GLIS1	2	62.1869	0.164686
ADAMTS12	2	61.0199	0.161618
PCDH7	2	60.7523	0.161112
LAMB1	2	60.3062	0.159882
GPC6	2	60.2349	0.159761
VCAN	2	59.797	0.158508
LINC00924	2	59.756	0.158424
CGNL1	2	58.7133	0.155539
MEG3	2	58.684	0.155462
STK32B	2	58.5585	0.15506
NEURL1B	2	57.7865	0.153247
KCNK6	2	57.1172	0.15128
CDHR3	2	56.8304	0.150592
C7	2	56.8047	0.150506
PVT1	2	56.1235	0.148803
TNXB	2	55.6174	0.147435
SORCS2	2	53.5853	0.141993
GRIA4	2	53.4883	0.141661
EBF3	2	53.1646	0.140852
NTRK3	2	51.7857	0.13734
FBN1	2	51.7066	0.137104
GSE1	2	51.6125	0.136858
CDH13	2	51.0781	0.135446
IPCEF1	2	50.3962	0.13349
COL1A1	2	50.0968	0.132826
SULF1	2	50.0102	0.132601
SH3BP5	2	50.005	0.132589
SYNDIG1	2	50.0235	0.132569
EFEMP1	2	49.7716	0.131914
ART4	2	48.9965	0.12959
RIPK4	2	48.4247	0.128012
COL1A2	2	48.0085	0.127311
IGFBP5	2	46.9272	0.124439
ARHGAP15	2	46.8187	0.124105
AKAP12	2	46.7252	0.12391
TRAM2	2	46.4062	0.123052
ANKRD33B	2	46.2081	0.122496
OSMR	2	45.3155	0.120162
PAPPA	2	44.9702	0.119184
SPNS2	2	44.7268	0.118406
LRP1B	2	44.3672	0.117626
CNTNAP3	2	44.1987	0.117016
APOE	2	44.0573	0.116762
PRSS23	2	43.8133	0.116135
CNKSR3	2	43.5636	0.115481
SLC2A3	2	43.4381	0.115184
ROR2	2	43.4243	0.114996
HMCN1	2	42.9222	0.113743
EYA4	2	42.8408	0.113541
CCDC81	2	42.8608	0.113537
ANKRD29	2	42.1226	0.111536
SYTL2	2	41.2818	0.109459
LINC01091	2	41.056	0.108667
DTWD1	2	40.4343	0.107181
GRIN2A	2	40.1379	0.106404
EML4	2	40.1298	0.106401
MORF4L2	2	39.5177	0.104769
PODN	2	39.3833	0.104282
CHSY1	2	39.0599	0.10355
PLPPR4	2	38.715	0.102404
GAS1	2	38.6699	0.102306
ARHGAP20	2	38.358	0.101608
SLC39A11	2	37.9034	0.100493
MALAT1	3	325.975	0.864948
COL6A3	3	190.206	0.504501
RGS6	3	111.609	0.296098
PIP5K1B	3	109.07	0.28936
AC087565.3	3	105.985	0.281174
NEAT1	3	97.6372	0.258913
ADIRF	3	80.8378	0.214425
AC099805.1	3	75.1126	0.199116
CRISPLD2	3	74.4664	0.197531
C11orf96	3	74.0243	0.196358
ALDH1A1	3	71.7688	0.190026
ZBTB7C	3	70.5264	0.187073
FGF10	3	69.3655	0.18384
NR1H4	3	64.7631	0.171555
S100A8	3	62.4898	0.165206
MT-RNR1	3	60.1374	0.159501
SORT1	3	59.3099	0.157307
RHOB	3	56.3704	0.149508
SLC26A3	3	54.8027	0.145339
EEF1A1	3	54.0759	0.143416
MPO	3	53.61	0.141683
PECAM1	3	53.3879	0.141508
LINGO1	3	53.0931	0.140794
ADGRG6	3	53.1297	0.140661
STEAP1B	3	52.5544	0.139147
ZFHX3	3	51.8881	0.1376
ADAMTS1	3	48.8528	0.129558
RASGEF1B	3	47.5851	0.126184
COL18A1	3	47.1664	0.125082
ADCY3	3	47.1523	0.125041
HIPK2	3	46.5573	0.123466
AOX1	3	46.4228	0.122939
PPM1L	3	44.5665	0.118183
CCL19	3	43.7122	0.115573
GRID2	3	43.4047	0.115096
PTP4A3	3	43.3222	0.114869
SPARCL1	3	43.2219	0.114614
CACNA1C	3	42.9524	0.113887
MFGE8	3	42.924	0.11382
FAM107B	3	42.4479	0.11255
BCOR	3	41.177	0.109177
CD151	3	39.2891	0.104149
MAML3	3	38.8115	0.102909
FRY	3	38.6892	0.102586
FKBP5	3	38.3347	0.101644
PTMA	3	38.2699	0.101472
PTPRG	3	38.0915	0.100982
APBB2	3	37.7718	0.10015
FP236383.1	4	169.681	0.449976
FP671120.1	4	139.146	0.369023
PITPNC1	4	85.6351	0.227167
ADAMTS4	4	81.6683	0.216561
ADAMTS9	4	55.146	0.146253
PTPRB	4	49.5814	0.131384
ELMO1	4	47.4851	0.125872
ANO2	4	46.1386	0.122302
PDE10A	4	44.516	0.118007
VWF	4	42.5288	0.112742
TBX2	4	41.6988	0.110565
ELOVL7	4	41.0867	0.108918
TEK	4	39.4745	0.104506
TSHZ2	4	39.1467	0.103738
SAT1	4	38.1998	0.10126
KCNT2	5	184.653	0.489891
SEMA5A	5	159.559	0.423305
CFH	5	150.915	0.400343
EYA1	5	130.454	0.345988
ANO3	5	113.55	0.300999
SMOC2	5	105.985	0.281139
ITGA11	5	94.0231	0.249364
ADGRF5	5	92.0336	0.244003
STK39	5	84.8053	0.224954
CORO2B	5	84.538	0.224148
SASH1	5	82.0505	0.217655
PDE8B	5	81.0922	0.215076
ADGRL3	5	79.6379	0.211254
RFTN1	5	77.2587	0.204904
ADAMTSL3	5	72.7486	0.192888
CHSY3	5	68.7808	0.182433
SH3D19	5	61.488	0.16308
RERG	5	56.4344	0.149654
AC099687.1	5	52.0717	0.137729
NHSL2	5	46.7462	0.123926
MEG8	5	46.4579	0.122962
PCSK5	5	45.2774	0.120051
NID2	5	44.2413	0.11712
SLC9A9	5	42.6688	0.113109
LMO3	5	41.5391	0.110093
TFPI	5	40.8616	0.108346
FLRT2	5	40.5461	0.107404
PID1	6	121.361	0.321833
ABCC9	6	101.014	0.267894
NTM	6	93.9355	0.249072
HTR7	6	76.5481	0.202648
MCC	6	73.1446	0.193953
LPL	6	72.3752	0.191698
SLC38A11	6	61.9955	0.164433
PTPRK	6	61.9225	0.164242
FAM85B	6	58.567	0.155264
RORA	6	54.4498	0.14441
PDE1C	6	50.5469	0.13404
PRELP	6	49.6595	0.131686
LDB2	6	48.9137	0.12969
FLI1	6	47.0545	0.124678
NR2F1	6	46.6777	0.123664
RIPOR3	6	46.4374	0.123098
CPM	6	46.1311	0.122257
DGKB	6	45.4851	0.120609
ENOX1	6	44.9178	0.119039
BGN	6	44.8411	0.118899
DIO3OS	6	44.9585	0.118888
PARD3	6	44.2035	0.117219
NR2F1-AS1	6	43.758	0.116004
IRAK3	6	43.4124	0.115079
NID1	6	42.5472	0.112819
PLXDC2	6	42.1531	0.111767
ADGRB3	6	42.0406	0.111452
CNR1	6	41.6097	0.110176
GRID1	6	41.4838	0.109979
CLIC6	6	41.5451	0.109946
FYN	6	41.1095	0.108984
PRKCH	6	40.8696	0.108347
FLT1	6	40.3246	0.106884
CD38	6	40.2039	0.106245
FLT3	6	40.242	0.106227
LINC02256	6	40.052	0.106122
GJC1	6	39.623	0.10505
CNTN4	6	39.4265	0.104534
LGALS1	6	39.2453	0.104026
DLC1	6	39.0464	0.103531
GUCY1A2	6	38.7261	0.102534
MYO1B	6	38.6622	0.102507
ARHGAP42	6	38.4378	0.101915
SLC6A1	6	38.237	0.101358
