# Supplementary material for: Dissecting the human leptomeninges at single-cell resolution
Source: Nat Commun. 2023 Nov 3;14:7036. doi: 10.1038/s41467-023-42825-y (PMC10624900; doi:10.1038/s41467-023-42825-y)
Supplement: Supplementary file 12 — Supplementary Data 9 [file 41467_2023_42825_MOESM12_ESM.xlsx]

## Sheet: Selected AD GWAS genes_cluster
Cluster 1	Cluster 2	Cluster 3	Cluster 4	Cluster 5	Cluster 6	Cluster 7	Cluster 8
CNTNAP2	PAX5	DDAH1	SRCIN1	PDE1A	MS4A6A	MPP7	IRF6
PROX1-AS1	MS4A2	AGT	SLC24A4	TNXB	MS4A4A	BCAM	SERPINE1
DIRAS2	CDC42SE2	CDHR3	CSMD1	GPC6	PTK2B	ANGPT4	MIR155HG
WNT3	CATSPERB	CHST1	CNTNAP5	CACNA2D3	HLA-DRB1	RERGL	FENDRR
LINC02210-CRHR1	ZAP70	SCARA3	CADM2	FBXL7	HLA-DQA1	SORT1	LINC00917
LINC00290	KIR3DL2	LRAT	TACR3	BMP1	GAB2	FERMT2	TREML2
GRIN2B		CLDN18	ERBB4	RDH10-AS1	HDAC9	RHBDF1
RIMBP2		HNRNPKP3	NEGR1	C9orf92	CASS4	ATP8A2P3
VSNL1		MSX2	C12orf40	TSKU	CR1	ALDH4A1
FAM163A		MED12L	TECTA	THSD4	CD33	PLCG2
LINC01793		KCNN3	FANCD2OS	CLU	ABCA1	ERN1
		MIR4432HG	CACNA1A	LINGO2	AP2A2	CELF2
		ACSL6	MYO16	MS4A3	HBEGF	ATM
		LINC00634	CBLC	LINC02044	SLC2A9	ARIH1
			FBXO40		SPATC1	GPBP1
			C5orf64		SORL1	ABCA7
			NRXN1		ABI3	EPHA1-AS1
			HNF4G		APOC1	CD55
			LINC01081		TREM2	SERINC5
			HID1-AS1		STK32B	PFDN1
					ATP8B4	SQSTM1
					LINC01684	BCL10
					BIN1	PPP1R3B
					FRMD4A	C11orf65
					NCK2	OARD1
					FAM157C	MGME1
					APOC1P1	FAM83E
					CENPM	PCDH11X
						RBMS3
						BSG
						CCDC85C
						NECTIN2
						NOTCH1
						SYPL1
						CDR2L
						MTHFD1L
						APOE
						ECHDC3
						MME
						ANTXR1
						PKNOX2
						TNRC6C
						ARL17B
						MARK4
						LINC01098
						NIT2
						POLN
						USH2A
						PPP1R37
						OFCC1
						CCDC171
						ANKRD31
						SORD
						HAUS3
						IL21-AS1
						MAP4K4
						ACER3
						TRAPPC6A
						PICALM
						TRIM56
						CD2AP
						SFT2D2
						BCL3
						DVL2
						MROH1
						KIAA0232
						NEPRO
						NHLRC3
						FNIP1
						CAMSAP1
						NFIC
						TOMM40
						MAP2K5
						WDR70
						TRIP4
						VRK3
						APH1B
						NARS2
						RNF6
						TMEM106B
						SETD7
						PEX6
						SENP7
						SUDS3
						SLC4A1AP
						MRPL39
						NDUFA12
						PUS1
						RAPGEF6
						AHNAK
						STK24
						MAPK7
						AARS2
						BLOC1S4
						CYB561
						SLC2A13
						SH2D4B
						SHARPIN
						FANCD2
						OVOL2
						FBXL13
						SLC14A2
						DAPL1
						EPOP
						NCKAP5
						LINC01099
						PIK3C2G
						TRPM1
						EDAR
						LINC02109
						IL19
						STAU2-AS1
						TRH

## Sheet: 80 myeloid GWAS genes
ABCA1
ABI3
ACER3
AP2A2
APOC1
APOC1P1
APOE
ATM
ATP8B4
BCL10
BCL3
BIN1
C9orf92
CACNA1A
CAMSAP1
CASS4
CD2AP
CD33
CELF2
CENPM
CLDN18
CR1
CYB561
DVL2
ECHDC3
EPHA1−AS1
EPOP
FAM157C
FANCD2
FBXO40
FNIP1
FRMD4A
GAB2
HBEGF
HDAC9
HLA−DQA1
HLA−DRB1
KIR3DL2
LINC01081
LINC01684
LINC02109
MAP4K4
MGME1
MIR4432HG
MROH1
MS4A4A
MS4A6A
MTHFD1L
NARS2
NCK2
NCKAP5
NECTIN2
NFIC
NHLRC3
NOTCH1
OVOL2
PEX6
PFDN1
PICALM
PLCG2
PPP1R3B
PTK2B
PUS1
RAPGEF6
RNF6
SERINC5
SFT2D2
SH2D4B
SLC2A13
SLC2A9
SORD
SORL1
SORT1
SPATC1
SQSTM1
STK32B
TOMM40
TRAPPC6A
TREM2
TRIP4

## Sheet: GWAS_FTD_
	aEndo	capillary	vEndo_1	vEndo_2	aSMC_1	aSMC_2	vSMC	pericytes_1	pericytes_2	fibro_1b	fibro_2b	fibro_1a	fibro_2a	Bcell	Tcell_2	Tcell_1	microglia	BAM_3	monocyte	BAM_1	BAM_2	oligo	astr	opc	neurons
TNIK	0.000962682	0.00196299	0.000953581	0.000962129	0.0245635	0.0191714	0.00879364	0.00910009	0.0146479	0.0146545	0.00941383	0.00932919	0.00480917	0.114404	0.0659605	0.121566	0.00611147	0.00339934	0.00772942	0.00360502	0.00341866	0.0627018	0.350631	0.0934021	0.0477467
COL28A1	0.021118	0.0165375	0.0162786	0.0360893	0.049051	0.0404666	0.0378648	0.0165356	0.0417673	0.0331709	0.124627	0.0394171	0.100276	0	0.0190425	0.00586447	0	0.0190922	0.00487276	0.010894	0.00264009	0.0824205	0.128687	0	0.153287
ST18	0.000814209	0.00255251	0.000574296	0.00070775	0.000829989	0.00072068	0.00134165	0.00122506	0.00232079	0.00216839	0.00213731	0.00126545	0.000825455	0	0	0.000868954	0.0090912	0.0113158	0.0350175	0.0130929	0.0493877	0.833502	0.00715045	0.0164428	0.00664768
JAG1	0.0385011	0.0247867	0.0218998	0.0249166	0.143113	0.199555	0.183266	0.0814587	0.143385	0.0289013	0.0144979	0.0265566	0.0143665	0.00417288	0.00157396	0.00200355	0.003745	0.0110465	0.00741077	0.00548271	0.000872872	0.001635	0.00850932	0	0.00834363
RRBP1	0.0472166	0.059297	0.043976	0.0440132	0.0232181	0.0367993	0.0272355	0.018785	0.0494261	0.0653915	0.0257271	0.0445303	0.0189862	0.0567556	0.0175767	0.0353931	0.0638933	0.0528679	0.057086	0.0752009	0.0464882	0.0532535	0.0152284	0.0105055	0.0111491
PALM2	0.00101456	0.00121658	0.000228101	0.000937023	0.00819691	0.00457988	0.021073	0.00486575	0.0081936	0.00803833	0.0027165	0.0119855	0.00109286	0	0	0.000862836	0.000925866	0.00140451	0	0.000178092	0.000776872	0.776096	0.00946681	0.0761927	0.0599579
PJA2	0.0285002	0.0340159	0.0557172	0.0351602	0.0559662	0.0466753	0.0434809	0.0418779	0.0411364	0.0415727	0.0402656	0.0397901	0.0340403	0.0744152	0.0428683	0.0406277	0.0349102	0.0514228	0.0284032	0.0419932	0.0514737	0.0178918	0.0258659	0.020818	0.0311111
NDUFS1	0.03208	0.0366006	0.0267633	0.0367235	0.0465532	0.0511666	0.047386	0.0486633	0.0449702	0.0387959	0.0447281	0.0406793	0.0399874	0.0422775	0.0252868	0.0363417	0.0388458	0.0274084	0.0318283	0.034493	0.0210349	0.0372712	0.0862121	0.0212409	0.0626621
TMEM106B	0.0462933	0.046848	0.0372176	0.0569142	0.0462647	0.0368178	0.0400981	0.0405647	0.0390333	0.0420546	0.0384188	0.0451252	0.0507609	0	0.0200205	0.0469276	0.0176428	0.0485092	0.0213459	0.0237554	0.0161915	0.0519922	0.0413405	0.0518533	0.0940097
NEIL2	0.0544433	0.032642	0.0275408	0.0469304	0.0659794	0.0516107	0.0311951	0.0261106	0.0329764	0.0446759	0.0236881	0.0269714	0.0263902	0.0332163	0	0.0262375	0.0794941	0.12059	0.00769434	0.0850551	0.0667016	0.00650732	0.0169336	0	0.0664155
GFRA2	0.0113097	0.0115726	0.00772991	0.00668503	0.0133486	0.0179709	0.0120965	0.017357	0.0292279	0.0430111	0.0654088	0.0119528	0.0155936	0	0.00999419	0.0123115	0	0.0400811	0.0818367	0.0419286	0.0166274	0.0259543	0.0900525	0	0.417949
BDH1	0.00563529	0.00527406	0.00840526	0.0142175	0.00926998	0.00496362	0.0036752	0	0.00444007	0.0230242	0.104516	0.0396675	0.0604059	0.0268342	0.0425106	0.0529909	0.0381309	0.0213108	0.00466199	0.0154411	0.0202072	0.0709699	0.0615602	0.165154	0.196734
STARD3NL	0.0701905	0.0456574	0.0507909	0.0463076	0.028306	0.0291005	0.0307811	0.0406802	0.035393	0.0345624	0.0325529	0.0351973	0.0268014	0.0483007	0.0874487	0.0650841	0.0206419	0.0454041	0.0495493	0.0395064	0.0389703	0.0216285	0.0140706	0.0364006	0.0266736
ACTN3	0.00946681	0	0.00993254	0.0310874	0.0155187	0.0256408	0.0301351	0.181609	0.0254847	0.0357168	0.0168983	0.0160338	0.0271931	0.154021	0	0.00715652	0	0	0	0.00886275	0.00966528	0.0905215	0	0.270839	0.034218
NEDD1	0.0420689	0.0386099	0.0302492	0.0368182	0.0409332	0.0288968	0.0336772	0.0588274	0.0247653	0.0394811	0.0323295	0.0299938	0.0578058	0.0561274	0.0867995	0.0847581	0.043376	0.0318388	0.0758424	0.0371417	0.0223071	0.0256568	0.0333826	0	0.00831304
ATP9B	0.0363121	0.0350311	0.031137	0.0362562	0.0385149	0.0443435	0.0378374	0.0472865	0.0460806	0.0443291	0.0450381	0.0410524	0.0372706	0.0456732	0.0415979	0.0503632	0.0479882	0.030332	0.0530286	0.0497426	0.0456485	0.0327356	0.0289632	0.0156711	0.0377666
STMN2	0.00144926	0	0.00195501	0.00356934	0.00407269	0.00785063	0.00553602	0	0	0.00656141	0.00776084	0.00883654	0.00624444	0	0	0	0	0	0.0163857	0.00203518	0	0.0415734	0.0721227	0	0.814047
RAB38	0.00354193	0.0113259	0.0195099	0.0239891	0.00746511	0.00639553	0.0338244	0	0.0143023	0.0120268	0.0118545	0.0359935	0.0763056	0.172877	0	0.0421715	0.135756	0.0882594	0.0250286	0.140512	0.0759399	0.0169339	0.0440661	0	0.00192036
HLA-DRA	0.0115466	0.0166686	0.0103083	0.00717844	0.00437103	0.0052123	0.00406808	0.00860217	0.00497938	0.00773991	0.00510265	0.00381632	0.00313961	0.0656589	0.00433401	0.00521182	0.146906	0.0651798	0.221805	0.126963	0.267648	0.00107192	0.0013947	0	0.00109403
SLC26A3	0.049996	0.0560827	0.0284376	0.0143865	0.0236381	0.023393	0.0136714	0.0151887	0.0273529	0.0313584	0.0359444	0.0838585	0.0767441	0.0333485	0.00259131	0.00776759	0.0168698	0.0103274	0.0178039	0.0248064	0.0191489	0.138319	0.123239	0.0737428	0.051983
TRMT11	0.036239	0.043366	0.0680794	0.0752892	0.0366274	0.0366318	0.041189	0.0341202	0.0556606	0.0586321	0.0592302	0.0668751	0.0546022	0.0325542	0.013507	0.0337818	0.0186658	0.0184667	0.0131967	0.0249767	0.0153216	0.0382656	0.011064	0.0572451	0.0564128
ZFHX3	0.0127358	0.0163989	0.00539402	0.00466932	0.137847	0.185845	0.048376	0.0586108	0.0889481	0.051686	0.0160322	0.0740778	0.0287377	0.0126487	0.00331456	0.00344899	0.0618371	0.0357245	0.0276808	0.0434981	0.0441366	0.00684706	0.017648	0.0111211	0.00273616
FUT10	0.0264166	0.0415742	0.0170071	0.0401717	0.0323016	0.0340406	0.0291212	0.0249416	0.0343637	0.0701006	0.0503186	0.0414384	0.0468526	0.0634584	0.00783353	0.0233205	0.0440079	0.0248709	0.0133634	0.0365156	0.00615433	0.031645	0.149991	0.0507222	0.059469
MAGI2	0.0233186	0.0193154	0.0294512	0.027625	0.0478773	0.0465515	0.0440068	0.0681407	0.044933	0.0532489	0.0914864	0.0427348	0.0626402	0.00690406	0.00196757	0.00305349	0.00237135	0.00301707	0.00245816	0.00219974	0.00104301	0.168619	0.0864276	0.0526088	0.0680003
LRRC37B	0.023479	0.0194103	0.0201879	0.0315926	0.0306567	0.0278153	0.0398123	0.0329571	0.0184992	0.0394085	0.0318927	0.0274677	0.0266481	0.0447211	0.0354234	0.0675334	0.0209039	0.0494685	0.0349628	0.0590266	0.0498134	0.0470915	0.0769457	0.04915	0.0951322
PRPF40A	0.0357991	0.0364452	0.0279501	0.0410547	0.0305475	0.0315953	0.0322213	0.0423807	0.0324392	0.0383031	0.036701	0.0367367	0.0361282	0.0514635	0.0593435	0.0556816	0.0509517	0.0811847	0.0564837	0.0594383	0.0333714	0.0235249	0.0249866	0.012928	0.0323402
SHANK3	0.155774	0.271532	0.154076	0.207545	0.00459777	0.00722152	0.00540102	0.00774979	0.0137026	0.0133515	0.00908591	0.00328421	0.00348124	0.00394352	0.00267741	0.00183234	0.00589858	0.0026844	0.00411071	0.00306342	0.00272215	0.0324477	0.00804159	0.041607	0.0341684
FAT4	0.147343	0.115548	0.0763887	0.0903894	0.0351732	0.0158712	0.0513452	0.0562063	0.0286434	0.0425872	0.0734938	0.0920382	0.0566975	0.00250885	0.00170336	0.00361376	0.00300212	0.00626194	0.00406811	0.00180457	0.00236157	0.0393202	0.0102321	0.0176468	0.0257509
UBE3C	0.0398521	0.0452337	0.0427046	0.0452173	0.033659	0.0410808	0.0382013	0.0561639	0.0426476	0.0425518	0.031722	0.0378984	0.0359573	0.0427353	0.0438243	0.0585157	0.0375543	0.0190906	0.0454753	0.0496815	0.032768	0.0455237	0.027233	0.030529	0.0341795
CHL1	0.0564734	0.0518963	0.00189858	0.0108865	0.00106604	0.00142951	0.00201609	0.00632809	0.00426243	0.00761659	0.0019431	0.00254764	0.0014213	0	0	0.00029924	0.0019266	0	0.00111887	0.0010191	0.00060621	0.0119859	0.109987	0.532263	0.191009
SP1	0.0326183	0.0371987	0.026616	0.0348305	0.0403031	0.0402605	0.0333279	0.0415702	0.0506589	0.0472463	0.0442788	0.0421873	0.045701	0.0500997	0.0289755	0.0387978	0.0491257	0.0606283	0.0599606	0.0413211	0.0307405	0.0327164	0.0425679	0.0195774	0.0286917
DAAM1	0.0146663	0.0108748	0.0328341	0.0169129	0.0464299	0.034985	0.133345	0.101626	0.0639101	0.0601081	0.0489441	0.0662955	0.0195847	0.0255372	0.0263685	0.024844	0.0231574	0.0173835	0.00610039	0.0222258	0.0211335	0.0112566	0.0789266	0.0196464	0.0729042
GATA4	0.0249247	0.0113858	0.0144097	0	0.0200123	0.0192881	0.0204021	0	0.115024	0.024181	0.038135	0.0253288	0.0306837	0.347583	0	0.0161503	0.0519903	0	0.0402577	0.0100004	0	0.136188	0	0	0.0540546
CFAP54	0.0958271	0.0465761	0.0609454	0.0438034	0.00850963	0.00844393	0.0108351	0.0117653	0.0173354	0.0426908	0.0467999	0.0247736	0.0184975	0.0523846	0.00169362	0.0073021	0.0145517	0.0203764	0.00173351	0.0103349	0.0248895	0.0395841	0.309021	0.0131594	0.0681656
LINC01721	0.35642	0	0	0	0	0.643574	0	0	0	0	0	0	0	0	0	0	0	0	0	0	0	0	0	0	0
HLA-DRB5	0.0337948	0.0305311	0.0328776	0.0327978	0.00282438	0.00340271	0.00383918	0.00482015	0.010146	0.00284392	0.00201828	0.000510672	0.00108261	0.122638	0.00555091	0.00398883	0.139413	0.10296	0.147723	0.109029	0.203172	0.00240257	0	0	0.00163475
LINC01500	0.00591747	0.00516055	0.00532165	0.00529962	0.041573	0.0179701	0.0678122	0.0515996	0.0695121	0.0487107	0.023046	0.126281	0.055629	0	0	0.00366003	0.0864026	0.0297887	0.0273699	0.0536362	0.0346015	0.0411511	0.0133856	0.0461712	0.14

## Sheet: GWAS_MS
	aEndo	capillary	vEndo_1	vEndo_2	aSMC_1	aSMC_2	vSMC	pericytes_1	pericytes_2	fibro_1b	fibro_2b	fibro_1a	fibro_2a	Bcell	Tcell_2	Tcell_1	microglia	BAM_3	monocyte	BAM_1	BAM_2	oligo	astr	opc	neurons
ENTHD1	0.0127899	0.0223078	0.0125477	0.022909	0.017971	0.0167958	0.0177658	0	0.0187803	0.047377	0.0373583	0.0212682	0.0300588	0.227003	0	0.0474643	0.0339543	0	0.0131459	0.00326558	0.0213677	0.0889431	0.231451	0	0.0554753
EXOC2	0.0734383	0.078944	0.0434545	0.0647544	0.0396093	0.0425296	0.0409505	0.0255194	0.0366533	0.0371102	0.0251421	0.0194027	0.020061	0.0458317	0.0674201	0.07835	0.0419891	0.0138659	0.0314075	0.0372515	0.0243269	0.0295552	0.0223914	0.0268644	0.0331771
CASP8	0.012727	0.0151428	0.0120843	0.0250759	0.00524001	0.00480989	0.0126627	0.0181693	0.0114735	0.0128641	0.0161666	0.0119107	0.0173437	0.121348	0.209239	0.218286	0.0553168	0.0576909	0.0796435	0.0453874	0.0199439	0.00452819	0.00883756	0	0.00410808
UNK	0.0273825	0.0338551	0.0231519	0.0299559	0.0374567	0.0359021	0.0374339	0.043523	0.0320643	0.0450808	0.05754	0.0502733	0.0589237	0.0645951	0.0452484	0.0478794	0.040028	0.0293138	0.027076	0.0482321	0.0341656	0.031938	0.0376348	0.0486804	0.0326651
SMARCA4	0.0346629	0.0480871	0.0361951	0.0408793	0.0366051	0.0394353	0.0439772	0.0430939	0.0352757	0.0480264	0.0494543	0.0340517	0.0311878	0.0487301	0.0296384	0.0462752	0.0423666	0.0228051	0.0437411	0.0382052	0.0223614	0.0381864	0.0248425	0.0642673	0.0576491
CCDC12	0.0524913	0.0516458	0.0353079	0.0414709	0.0261946	0.0341276	0.0219873	0.019777	0.0222021	0.0225593	0.0317437	0.0268894	0.027392	0.0838635	0.0683259	0.0646851	0.0639745	0.0418637	0.063136	0.0446379	0.0226296	0.0246442	0.0299274	0.0442411	0.0342821
FBXO45	0.0350902	0.032576	0.0269761	0.0696956	0.023062	0.0194171	0.0151336	0.0217148	0	0.0281863	0.0242463	0.0310579	0.0634036	0	0	0.0898487	0.0909028	0.0250722	0.0639899	0.055635	0.0208021	0.0432944	0	0.0971521	0.122743
ANKRD36BP2	0.00554688	0.00221712	0.00155886	0.00512296	0.00243559	0.00625986	0.00529711	0	0	0.00470869	0.00371296	0.0049322	0.00597496	0.676839	0	0.00628982	0	0	0.00391964	0.000973676	0.00424737	0.00662989	0.0172526	0	0.236081
COG6	0.0365726	0.0507271	0.0381341	0.0536429	0.0331341	0.0301157	0.0411085	0.0230302	0.0457066	0.042317	0.0645172	0.0373834	0.0380558	0.0502245	0.0217857	0.0517296	0.0143988	0.0313393	0.0252074	0.0427486	0.0228501	0.0524766	0.021337	0.036799	0.0946582
TMEM244	0	0	0	0	0.00392265	0.0151228	0	0	0.0450922	0.0379181	0.0298997	0.02837	0	0	0	0.291241	0	0	0	0	0	0.106778	0.138931	0	0.302724
RGCC	0.00618039	0.0323078	0.0417582	0.0272663	0.00845749	0.0206697	0.00390052	0.00824785	0.0104166	0.0372272	0.0825966	0.00273069	0.0185248	0.0104924	0.0558024	0.0307142	0.0172636	0.0238077	0.0249126	0.0300371	0.362795	0.10586	0.00802351	0.0276756	0.00233105
B4GALT5	0.0540209	0.047839	0.050461	0.0660126	0.0155677	0.0184785	0.0193239	0.0146364	0.029201	0.0457312	0.0207837	0.0827243	0.0248697	0.158671	0.027848	0.062667	0.0293036	0.0121235	0.0892624	0.023478	0.0132084	0.0168112	0.0255877	0.0313181	0.0200716
RPS6KA5	0.220468	0.108335	0.063024	0.0407075	0.0135132	0.0190423	0.0110971	0.0188313	0.0203548	0.015735	0.013923	0.0053382	0.00708734	0.0751052	0.0524572	0.0598069	0.0184005	0.0173355	0.0251966	0.0222048	0.0133267	0.0560642	0.0349878	0.0273247	0.0403335
ZBTB38	0.0854169	0.0940319	0.0514895	0.0610551	0.0644424	0.0728004	0.0619474	0.0644059	0.0619744	0.0398322	0.0304191	0.013647	0.0214402	0.0380404	0.0145692	0.0351468	0.0181641	0.0395058	0.0115231	0.0197005	0.00954861	0.0300962	0.0164094	0.0128639	0.0315297
SCAF11	0.0328045	0.0409516	0.0363225	0.0389208	0.0355804	0.0371448	0.0364941	0.0413848	0.0439706	0.0494549	0.0527191	0.0408179	0.0355575	0.0434548	0.0625998	0.0578554	0.0451238	0.038113	0.0550729	0.0526789	0.0440504	0.0273403	0.0174669	0.0176339	0.0164863
TRIM71	0.0187489	0.00374703	0.0136996	0.01443	0.0139952	0.0306803	0.0111904	0.0224796	0.0189271	0.0291789	0.138051	0.0250069	0.0605876	0	0.0258876	0.0132876	0	0.0129776	0.00662435	0.00822777	0.0143565	0.0336144	0.0874726	0.201147	0.195681
ARHGAP26	0.0688538	0.055416	0.0633899	0.0558288	0.0133415	0.0207714	0.00438126	0.0141116	0.0250918	0.0256023	0.0107291	0.0185161	0.0038159	0.0122829	0.0609412	0.04726	0.151995	0.0348379	0.0909932	0.0700739	0.101833	0.00587694	0.0246859	0.0033229	0.0160476
MAPK3	0.0909271	0.0783173	0.0598833	0.0414707	0.0754951	0.0569391	0.0421008	0.105716	0.0445048	0.0436614	0.032789	0.0329782	0.0395735	0.0149429	0.0169088	0.0166636	0.0245861	0.0203435	0.041537	0.0283751	0.0140657	0.0204919	0.0152357	0	0.0424932
POU2AF1	0.00249706	0.00319389	0.00291932	0.00614992	0.00350859	0.00315619	0.00476924	0.00958056	0	0.0904417	0.044127	0.0507507	0.135564	0.536263	0	0.011326	0	0	0.00282322	0.00210395	0.00152964	0.052529	0.0248532	0	0.0119139
LIPG	0.0135387	0.0276589	0.440856	0.191729	0.00581264	0.0112046	0.0193937	0.0360727	0.0364463	0.0136212	0.0151042	0.00458607	0.0032408	0	0	0.00767605	0.074131	0.00416499	0.00425199	0.0126748	0.0311008	0.00359603	0.0374309	0	0.00570921
DIRAS2	0.00317664	0.00677185	0.00333292	0.00521576	0.00520738	0.00382395	0.0020224	0	0	0.0287639	0.0907252	0.196916	0.0729983	0	0	0.00240141	0.015461	0	0.00598596	0.00446091	0.00324323	0.0708749	0.0790429	0	0.399575
MAP3K14	0.0509365	0.0519907	0.033737	0.0427552	0.0117202	0.0163611	0.00743998	0.0113717	0.0164135	0.0392978	0.0310632	0.0283122	0.0229869	0.107464	0.0701554	0.0664491	0.09459	0.0328246	0.0464357	0.0574376	0.0269748	0.0202433	0.0568921	0.0218043	0.034343
MPO	0.114097	0.156002	0.10827	0.00387594	0.221127	0.169079	0.0420809	0.0301904	0.0508386	0.0106875	0.00842748	0	0	0	0	0	0	0	0	0	0	0	0	0	0.0853255
ALPK2	0.0184966	0.0403922	0.0292113	0.0333327	0.0209183	0.00977521	0.0206795	0.017309	0.0364339	0.0531046	0.106297	0.0247563	0.0194381	0.0440388	0.0298996	0.0450174	0	0.0199851	0.0306039	0.0228069	0.0110543	0.0258826	0.0898035	0.15488	0.095882
PTPN11	0.0418993	0.0413448	0.0333751	0.036836	0.0464989	0.0436647	0.0419149	0.0415635	0.0587014	0.0452485	0.05221	0.0298299	0.0289091	0.0272901	0.0262484	0.0370897	0.0392888	0.0317351	0.0371392	0.0386696	0.0271865	0.0608145	0.033042	0.0359913	0.0635089
SFMBT1	0.0245371	0.0293284	0.0345666	0.0537947	0.0330155	0.0264639	0.0270893	0.0199531	0.0160362	0.0293243	0.0536727	0.0665891	0.0700746	0.0507663	0.0355117	0.0471768	0.0572961	0.0230381	0.0203122	0.054441	0.050103	0.0280282	0.0447028	0.0568084	0.0473697
SGSM2	0.0369662	0.0399848	0.0331739	0.0327216	0.0294296	0.0280824	0.0480641	0.0419793	0.0467061	0.0346754	0.0443621	0.083073	0.0848577	0.0381453	0.0552498	0.0425378	0.0285282	0.0173106	0.0247411	0.0408266	0.0277673	0.0134513	0.0505606	0.0134154	0.0633897
LINC00423	0.032787	0	0.0294857	0	0.0230344	0	0	0	0	0	0	0	0	0	0	0.074357	0	0	0	0	0	0.627018	0	0	0.213317
FAM221B	0.0403865	0	0.0726401	0.198934	0.113494	0.0729244	0.154272	0	0	0	0	0.164165	0	0	0	0.183184	0	0	0	0	0	0	0	0	0
LCN6	0.227677	0.396208	0.207538	0.0762911	0.0130575	0.00559331	0.00591634	0	0	0.00701218	0.008294	0.0157393	0.0133468	0	0	0	0	0	0	0.00434999	0.0189755	0	0	0	0
RORA	0.00671356	0.00907713	0.0233342	0.0227648	0.028388	0.0272067	0.107436	0.150869	0.0569405	0.125063	0.0905036	0.0432905	0.0445861	0.00573321	0.0672228	0.0281614	0.00196012	0.00204425	0.00213438	0.00227005	0.00192737	0.00665884	0.0771753	0.0518482	0.0166918
MEF2C	0.0319905	0.0452891	0.022344	0.0251426	0.033579	0.0345968	0.0192808	0.0356293	0.0382636	0.0073504	0.00727323	0.0091801	0.00822016	0.0678338	0.000976926	0.00441263	0.122863	0.178125	0.0507825	0.118697	0.0545255	0.00531567	0.0103745	0.00759073	0.0603635
PDE4B	0.00354481	0.00295871	0.0139885	0.00970045	0.00623697	0.0114468	0.00969587	0.0115137	0.0118147	0.0133599	0.00271179	0.0125159	0.0015085	0.0390586	0.0548324	0.0410609	0.0560491	0.0379428	0.0348477	0.0511489	0.0302551	0.314205	0.0693809	0.142731	0.0174905
TNIP2	0.0627018	0.0631708	0.0420982	0.0518281	0.0337925	0.0515686	0.0344507	0.0576711	0.0867091	0.0330542	0.0241479	0.0218214	0.0259061	0.12577	0.0284633	0.037011	0.034489	0.0285376	0.0752621	0.026536	0.0105232	0.00821307	0.0213724	0	0.0149022
PAPOLG	0.0230126	0.0256823	0.0194916	0.0274968	0.0201692	0.0212393	0.0153399	0.0229475	0.0220812	0.014055	0.0111337	0.0140082	0.0174256	0.0250221	0.049707	0.0439221	0.165511	0.0574069	0.0379973	0.0597531	0.243906	0.0157954	0.00992149	0.0195556	0.0174183
BCL2L11	0.0256988	0.0156202	0.0186227	0.0167386	0.0125338	0.0131349	0.0135892	0.0203719	0.0154372	0.0257219	0.0110891	0.0562238	0.00777846	0.134762	0.0551319	0.0705644	0.0364382	0.185821	0.0984531	0.0736684	0.0507405	0.0152313	0.00264237	0.0182287	0.0057576
LINC01353	0.107303	0	0	0	0	0	0	0	0	0	0	0	0	0	0	0	0	0.792241	0	0.100456	0	0	0	0	0
IRF8	0.00049339	0.000860558	0.000685735	0.000441875	0.000756282	0.000809905	0.00119935	0.0103255	0.000724478	0.00182764	0.00096077	0.000638131	0.000773044	0.210168	0.00297273	0.0174963	0.210884	0.176842	0.129824	0.145375	0.0829787	0.00257334	0	0	0.000389099
L3MBTL3	0.047029	0.0359958	0.0393129	0.0409705	0.0239892	0.0210038	0.0580503	0.04319	0.0333341	0.0226511	0.0164099	0.0244041	0.0242514	0.134307	0.091186	0.106089	0.0246548	0.0249338	0.0650508	0.0323185	0.027583	0.0107639	0.00311224	0.0214702	0.0279394
RASGEF1A	0.000755796	0	0.00271878	0	0.00424786	0.00272943	0.00866118	0	0.0122077	0.0102654	0.00809462	0.0015361	0.006513	0	0.0333942	0.119984	0.0110356	0	0.0256356	0.0106136	0	0.0433615	0.112837	0.129737	0.455672
MINK1	0.0317612	0.0550072	0.0387112	0.0775436	0.0199022	0.0210877	0.0235113	0.0196792	0.0216674	0.0271516	0.0264103	0.0537268	0.0394399	0.0500693	0.0287642	0.0406235	0.0535766	0.0148566	0.062006	0.0362356	0.040121	0.0626264	0.0962106	0.00677267	0.0525379
AKAP13	0.0683094	0.0395543	0.0211768	0.0142725	0.0198507	0.0250122	0.016408	0.0280071	0.0302383	0.0499442	0.0428263	0.0706078	0.0594598	0.104948	0.0518903	0.0449684	0.0467669	0.0519157	0.0634711	0.0623073	0.0581619	0.00389359	0.0114912	0.0119337	0.00258465
MLLT10	0.0335258	0.0351385	0.032896	0.0341745	0.0413832	0.040585	0.055949	0.0585736	0.0460211	0.0452003	0.0473113	0.0406282	0.0445472	0.0309859	0.0357304	0.0368165	0.0387334	0.0351541	0.0377683	0.0504124	0.0359262	0.0356996	0.0462613	0.0337303	0.0268476
SVILP1	0.0138226	0	0.0341847	0.0765973	0.133526	0.068637	0.072601	0.0662921	0.0558157	0.0625806	0.129536	0.04214	0.0595574	0	0.0381712	0.0391849	0.0252284	0	0.0195351	0.0145582	0	0.0330428	0	0	0.0149886
MYO5B	0.00711457	0.00909997	0.00789113	0.00700891	0.0106631	0.0102772	0.0181179	0.00909893	0.030644	0.0579792	0.157475	0.167252	0.194146	0	0.00523919	0.00537833	0.00692546	0	0.0026813	0.0133212	0.0145275	0.0816353	0.0708115	0.0407086	0.0720043
IKZF2	0.011514	0.0134465	0.0110149	0.0152884	0.0368582	0.0262139	0.0135133	0.0179266	0.0107811	0.0655763	0.043071	0.0621321	0.0440022	0.0162893	0.157782	0.107931	0.055065	0.0251335	0.00679197	0.046679	0.0143109	0.0599946	0.0531473	0.0687457	0.0167918
NAB1	0.0377807	0.041466	0.0211934	0.0315282	0.0543703	0.0654424	0.0517577	0.0558133	0.0416223	0.0366937	0.0344985	0.0637776	0.0752146	0.0243436	0.0257099	0.0369498	0.0327711	0.0313007	0.0441725	0.0438915	0.026479	0.0230506	0.0227523	0.0428071	0.0346131
PVT1	0.046753	0.0210846	0.0124103	0.00742382	0.0109414	0.0153929	0.0713045	0.0228892	0.0499549	0.038311	0.0110974	0.0492658	0.0259754	0.0720293	0.0579212	0.0892247	0.047451	0.0326874	0.0660305	0.0756637	0.0453929	0.00990778	0.0312514	0.0296439	0.059992
EPPK1	0.00686933	0.00732192	0.031918	0.0620337	0.0160868	0.00413457	0	0	0	0.025917	0.0429164	0.176844	0.473567	0	0.025293	0	0	0	0	0.00321551	0	0	0.113951	0	0.00993176
SH2B3	0.0404538	0.0370846	0.0126206	0.0135209	0.00887092	0.0170378	0.0112718	0.0157975	0.0199515	0.0073012	0.00826837	0.00355656	0.00473088	0.0803866	0.0386592	0.0337719	0.0961917	0.10412	0.136166	0.161994	0.108667	0.00393709	0.00683016	0.00588984	0.0229192
ZNF365	0.00146237	0.00340083	0.00119557	0.00130968	0.00831244	0.00792162	0.000761738	0.00510066	0.0107364	0.0294924	0.00996674	0.00661978	0.0796205	0.00648874	0.0293697	0.0331647	0.000970564	0.0235571	0.00375769	0.00448054	0.00529345	0.347036	0.0330795	0.182563	0.164339
CSF2RB	0.0235099	0.0161919	0.0699336	0.0552295	0.00609851	0.00914328	0.00414486	0.0138772	0	0	0.00774746	0.00220533	0.00311684	0.211844	0	0.00820271	0.0739361	0.112159	0.147217	0.1219	0.10192	0.00691697	0	0	0.00470643
ZNF217	0.0336032	0.0304263	0.0430939	0.0399023	0.00963583	0.0119185	0.0119519	0.00822237	0.0200766	0.0254206	0.0117057	0.0118472	0.0107112	0.0878639	0.120255	0.0851507	0.0513179	0.114873	0.10225	0.0822188	0.051724	0.0106558	0.012798	0.00735737	0.0050195
SIDT1	0.0683798	0.0587947	0.00226958	0.00207184	0.00253286	0.00271245	0.0048201	0.00922165	0.0106759	0.0350935	0.0527705	0.0107469	0.0041424	0.117312	0.142038	0.225938	0.00175471	0.0505752	0.00407619	0.0173824	0.013251	0.010342	0.00897082	0	0.144126
GRB2	0.0122731	0.0182007	0.00841576	0.0173283	0.0118437	0.0140247	0.00690772	0.0140281	0.0140457	0.0110952	0.00857255	0.0380589	0.0253762	0.112862	0.0312181	0.034826	0.176029	0.0678521	0.125244	0.0941679	0.116164	0.0128505	0.0103271	0.00508877	0.0132013
LIMK2	0.0854524	0.0722105	0.036364	0.0436786	0.014287	0.0109412	0.0165976	0.0124747	0.024826	0.0124454	0.0113965	0.0188033	0.0257261	0.023083	0.01959	0.0213169	0.154508	0.0425557	0.108946	0.0694844	0.0738751	0.0107401	0.036774	0.0405905	0.0133334
THEMIS	0.00111162	0.00127328	0.000895248	0.000735523	0.00118893	0.0019473	0.0013943	0.00127314	0.00133992	0.00157744	0.00222118	0.000876738	0.0011438	0.0194352	0.457439	0.490508	0.00460285	0.000734989	0.00168827	0.00116495	0.000813081	0.0044421	0.000825671	0	0.00136731
2023-03-03	0.0130079	0.0270031	0.0800711	0.0700159	0.00854907	0.0229196	0.0115206	0.0251553	0.0127079	0.105436	0.0337054	0.0432809	0.0336735	0.215046	0.0196989	0.0143933	0.0968807	0.0226547	0.00889538	0.0134055	0.0155833	0.0160492	0.0522049	0.0180071	0.0201341
GIMAP6	0.142833	0.129931	0.133988	0.10614	0.00605539	0.0111167	0.00705523	0	0.0497206	0.00557468	0.00659373	0.00250255	0	0	0.0136011	0.120076	0.0179788	0.0272733	0.0417645	0.0345824	0.0113142	0.0235476	0	0.105681	0.00267037
LPP	0.0290941	0.0238427	0.0159361	0.0113886	0.162251	0.123243	0.157152	0.0906408	0.0947907	0.0239375	0.020803	0.0177503	0.0116164	0.0186087	0.0153415	0.0203933	0.0235995	0.0166784	0.0202752	0.0280395	0.0225377	0.0103118	0.019651	0.0182312	0.00388616
NUDT12	0.0347145	0.0420019	0.0531569	0.0693222	0.0500954	0.0279531	0.0591349	0	0.0151543	0.0552209	0.0678274	0.064834	0.113192	0.0457938	0	0.00212779	0.020549	0.0311723	0.0265196	0.0658773	0.0689688	0.0538281	0	0	0.0325561
DPP4	0.00146927	0	0.0111212	0.00120621	0.00137631	0.00176867	0	0	0	0	0.0144247	0.000995395	0.0126613	0.0239044	0.519348	0.361536	0.00715108	0.018984	0.00830596	0.00275104	0.00375019	0.00234153	0	0	0.00690395
CAMK2G	0.0088383	0.0123302	0.00630034	0.00724019	0.135693	0.0907215	0.0464492	0.0190425	0.0354579	0.0291252	0.0589828	0.00547043	0.00756697	0.0409956	0.0501847	0.0506517	0.0231343	0.01649	0.028705	0.0193545	0.0139154	0.0164278	0.226094	0.0163839	0.034444
SPRED2	0.0379686	0.053853	0.0265999	0.0496549	0.0161575	0.0258866	0.025364	0.0544258	0.0424122	0.0672295	0.0463861	0.0463746	0.0525378	0.0235701	0.0100017	0.00903521	0.051561	0.0474648	0.0337829	0.0622195	0.0373472	0.017893	0.0555739	0.0725322	0.0341679
PRDX5	0.0494203	0.0356839	0.0541216	0.0392631	0.0831601	0.0435387	0.0342544	0.022937	0.0579366	0.0342837	0.0266781	0.0878875	0.115055	0	0.0132072	0.0289237	0.0232774	0.0220695	0.0608323	0.0251856	0.0427251	0.00762187	0.0495848	0	0.0423528
TERT	0	0.275837	0.116365	0	0	0.233641	0	0	0	0	0	0	0	0	0	0	0	0	0	0	0	0	0	0	0.374157
UBE2E3	0.0468941	0.0390332	0.0248365	0.0349611	0.0488553	0.0462271	0.0420925	0.0413246	0.041485	0.0318839	0.0317966	0.0245288	0.0309386	0.0485266	0.0585718	0.0538641	0.0512124	0.0397615	0.026541	0.0495642	0.0186095	0.0512307	0.0261132	0.056888	0.0342594
CR1L	0.032921	0.0373004	0.0268088	0.0261755	0.0278635	0.0325305	0.0277254	0.0397825	0.0774584	0.04401	0.0402559	0.0352987	0.0323902	0.0253044	0.0143168	0.014697	0.0208172	0.0114833	0.0161194	0.0305777	0.0325526	0.0470946	0.090301	0.177987	0.038228
NCF4	0.00154298	0.00197357	0.00194267	0.00152007	0.00563688	0.00390054	0.00353641	0	0.00498446	0.0111772	0.00330508	0.0012544	0.0053186	0	0	0.0125975	0.108142	0.232401	0.101183	0.260015	0.185259	0	0	0.0529723	0.00133852
CRTAP	0.0394547	0.0173795	0.0229909	0.0188394	0.0950357	0.0596105	0.0680513	0.0386167	0.0357653	0.0432899	0.029105	0.0292525	0.0407649	0.00982515	0.0155649	0.0292174	0.0514365	0.0178349	0.0443807	0.0602113	0.0394598	0.0269475	0.065115	0.0691084	0.0327421
PLXNC1	0.00255127	0.00364966	0.00202268	0.00264566	0.00320743	0.00484919	0.00423163	0.0180316	0.00650656	0.0370837	0.020673	0.0461898	0.127283	0.0720929	0.0511715	0.0654728	0.0289191	0.0156146	0.262264	0.0325273	0.0394826	0.0141235	0.0250587	0.063386	0.0509617
RGS14	0.01486	0.00593965	0.0250571	0.0182991	0.0117448	0.0201241	0.0212864	0	0.0300024	0.0294339	0.019894	0.0113257	0.0480205	0	0.10259	0.248543	0.0406828	0.0822864	0.0945059	0.0547778	0.0284467	0.0177614	0.0462194	0	0.0281988
HBS1L	0.0352613	0.0351468	0.0390784	0.0492649	0.0388018	0.0402483	0.0341626	0.0340514	0.0297728	0.030445	0.0276018	0.0372552	0.0347102	0.0399859	0.0618371	0.0695176	0.0358857	0.0272188	0.0258577	0.037006	0.0269743	0.107058	0.037372	0.0234378	0.0420484
CTSH	0.049727	0.0344651	0.0174768	0.0172948	0.00527761	0.00457059	0.00998103	0.0156642	0.00923209	0.0210717	0.0157412	0.0232336	0.0189983	0.0239124	0	0.00703685	0.119224	0.139262	0.13017	0.0940252	0.146556	0.00624615	0.0812699	0	0.00956249
SLAMF1	0.00125598	0	0.00225904	0.00206221	0.0020589	0.0018899	0.00159924	0	0	0.000947726	0	0.00382903	0	0.183908	0.393086	0.292437	0.012226	0.0741858	0.0142004	0.00764296	0.00641156	0	0	0	0
WWOX	0.0276894	0.0315551	0.0231128	0.0269133	0.0542501	0.0515475	0.0377423	0.0467627	0.0418681	0.0415799	0.0626938	0.0336632	0.0587069	0.0277693	0.0296891	0.0316344	0.0283236	0.0117328	0.0186323	0.0272541	0.0257937	0.0846048	0.100806	0.0580922	0.0175827
NPEPPS	0.0444837	0.0378959	0.0428451	0.041097	0.0443005	0.0435806	0.0428144	0.0659527	0.0431147	0.0355592	0.0285136	0.0372944	0.0376951	0.0518412	0.0422982	0.0360684	0.0328535	0.0321934	0.052933	0.0388585	0.0341586	0.030201	0.0410338	0.0359844	0.0264292
EPS15L1	0.0284329	0.0303751	0.0274297	0.0362865	0.0310073	0.034713	0.0364092	0.0557846	0.04175	0.0415439	0.0513875	0.0354607	0.0378664	0.0630806	0.0157036	0.0397153	0.0457616	0.0164602	0.0332428	0.0383853	0.0247406	0.042635	0.0996909	0.0332773	0.0588601
LPCAT1	0.0297504	0.0240944	0.0334533	0.0443681	0.0149076	0.014544	0.0228279	0.0182764	0.0216833	0.0245073	0.0169286	0.019627	0.0134343	0.0549548	0.0593149	0.0622651	0.0923165	0.050837	0.0891095	0.052177	0.198161	0.00248448	0.0193956	0.00743351	0.0131482
ZHX3	0.0415543	0.0391649	0.0532744	0.0420123	0.0469146	0.04102	0.0400692	0.0341199	0.0316659	0.06689	0.0701342	0.0471162	0.0487671	0	0.00580461	0.00577542	0.0165261	0.0107442	0.00799794	0.00930942	0.00619049	0.0575913	0.154895	0.0659181	0.0565439
IL12A-AS1	0.021741	0.0303036	0.0167946	0.0192213	0.0203654	0.0201317	0.0191649	0.0106942	0.0135062	0.0290244	0.0358226	0.0832752	0.0456367	0.0544178	0.0123155	0.0139068	0.00406982	0.0246952	0.0220597	0.0313134	0.0443935	0.0692956	0.0416131	0.0478456	0.268392
DDX6	0.0321623	0.0335022	0.028517	0.0264896	0.0489081	0.0491181	0.029451	0.0313839	0.0283919	0.0284448	0.0268411	0.0285099	0.0298453	0.100236	0.0999668	0.074598	0.0437084	0.0724723	0.029319	0.0272751	0.0243076	0.0319518	0.0259832	0.0209123	0.0277041
TCF7	0.00891934	0.0134216	0.0073135	0.0180906	0.0158499	0.0156316	0.0160334	0.0100651	0.0254233	0.0225662	0.0112384	0.0117298	0.0406914	0.0256083	0.197047	0.40218	0.0114912	0.0174319	0.011864	0.0147357	0.012856	0.00501686	0.0261101	0.045031	0.0136543
ITPR1	0.0635801	0.033866	0.0191532	0.0110158	0.114312	0.099112	0.0338609	0.033788	0.0587683	0.0259682	0.0214696	0.00810138	0.00399414	0.127818	0.0447983	0.0550805	0.0355301	0.0325956	0.0576443	0.0151005	0.0112861	0.0124095	0.0149929	0.00795618	0.0577986
BHLHE40	0.0984479	0.0640685	0.119778	0.0603973	0.0495635	0.0596824	0.0111155	0.0221586	0.0394663	0.0251419	0.01701	0.0938589	0.049003	0.0108418	0.0289531	0.0181355	0.0197846	0.0693736	0.0318954	0.0349366	0.0387805	0.0046728	0.0165815	0.0114389	0.00491371
VMP1	0.0313215	0.0238308	0.0327317	0.0202223	0.0256082	0.0282144	0.0455158	0.0444698	0.0394542	0.027905	0.0132256	0.0186693	0.0086345	0.0417679	0.030751	0.0266544	0.0540133	0.1418	0.145742	0.0816559	0.0729254	0.0175047	0.00700789	0.0102268	0.0101486
PDE4A	0.0163223	0.0198831	0.00750251	0.0127618	0.0097562	0.0197419	0.0184079	0.00994039	0.0251084	0.024398	0.0316328	0.0202202	0.0102701	0.0809315	0.136224	0.082495	0.0506916	0.0459092	0.11014	0.0586492	0.0657057	0.00792755	0.0361014	0.026684	0.0725949
IL6	0.130976	0.109463	0.0435014	0.010997	0.00731953	0.116906	0.0142135	0	0.300502	0.0842307	0	0.11495	0.00641293	0	0.0164406	0.0101263	0	0.0164835	0	0.00836038	0.00911742	0	0	0	0
CD86	0.000763044	0.00146397	0.00099501	0.00169135	0.000911325	0.0013778	0.00145737	0.0029276	0.00492988	0.0022455	0.00183876	0.00162837	0.000986319	0.0372431	0.000842861	0.00294184	0.15598	0.190139	0.202306	0.161694	0.221793	0.00218886	0	0	0.00165483
BCL9L	0.0222326	0.0221998	0.0181359	0.015063	0.118568	0.130731	0.0612479	0.0602497	0.0600729	0.0467734	0.0385052	0.0349395	0.0491433	0.024204	0.0766875	0.0817231	0.0265492	0.0219679	0.0158856	0.00998144	0.00556921	0.00474174	0.0205652	0.0141872	0.0200752
CD58	0.0797945	0.0919002	0.0223323	0.0566689	0.0406872	0.0434284	0.0207295	0.0233194	0.0259452	0.0251587	0.0123215	0.0118235	0.0119716	0.0805207	0.0441186	0.0797503	0.0887454	0.0490418	0.0893338	0.0515767	0.0359024	0.0058117	0.00648147	0	0.00263626
LINC01146	0.00257344	0.00822897	0.00462865	0.00316903	0.0045199	0.00464676	0.00983026	0	0.0207832	0.011651	0.00689042	0.00523032	0.00554409	0.0628031	0.0284263	0.201351	0.103333	0.057001	0.138205	0.106609	0.126115	0.0369108	0.0320169	0	0.0195337
CD200R1	0.000478148	0.00458685	0.00150501	0	0.00268737	0.00215843	0.00456618	0.00917265	0	0.00324716	0.00384074	0.0024295	0	0.0700132	0.0528164	0.190851	0.00349078	0.222408	0.0405453	0.320956	0.0336839	0	0.0118975	0	0.0186654
MCL1	0.0571419	0.0362295	0.0455684	0.0327489	0.0339124	0.0267093	0.0250209	0.0301878	0.0282765	0.0230653	0.0140095	0.0231873	0.0218663	0.0345627	0.0656178	0.0468401	0.0284338	0.166869	0.0725009	0.077509	0.090974	0.00526641	0.00881	0	0.0046925
ZBTB7B	0.0391139	0.0194724	0.0252759	0.0207663	0.0612114	0.0427142	0.0456284	0.0269587	0.0302644	0.0275701	0.027593	0.0361778	0.0645864	0.0457269	0.0258715	0.0244339	0.0478777	0.0726292	0.169477	0.0670966	0.040173	0.00895824	0.0233115	0	0.00711124
NADK	0.0438386	0.0499606	0.0548397	0.045205	0.0541375	0.0521784	0.0564956	0.0407399	0.0563526	0.0412061	0.0251816	0.0602726	0.0372546	0.00740382	0.0150802	0.0237371	0.0321157	0.0335991	0.105475	0.0289704	0.0213722	0.018856	0.0339701	0.0390579	0.0226992
FAM167B	0.0656127	0.0999078	0.250074	0.200071	0.0175604	0.0169249	0.0954793	0	0.0504656	0.0565821	0.0167313	0.0127003	0.080773	0	0	0.0283432	0	0	0	0.00877515	0	0	0	0	0
LCK	0.00307579	0.00327844	0.00726099	0.0101004	0.00450185	0.00601666	0.00391639	0	0.00414002	0.00290112	0.00343145	0.00625131	0.0110439	0.0125104	0.387885	0.456315	0.00374254	0.00851599	0.00579592	0.00359941	0.000785068	0.0147053	0.031889	0	0.00833815
PDE3B	0.0327871	0.0331257	0.00889499	0.0134232	0.00311514	0.00338367	0.00211721	0.00379741	0.00618143	0.0112921	0.0104589	0.0152344	0.0046057	0.0296291	0.142272	0.233861	0.087673	0.0420915	0.0551309	0.0803543	0.130961	0.00290228	0.0101794	0.0203875	0.0161416
CLEC16A	0.0362916	0.0502657	0.0364537	0.0497119	0.0388086	0.0354137	0.0322788	0.0361022	0.0327809	0.0294867	0.02638	0.0274865	0.0246439	0.0432254	0.0273094	0.0411734	0.0490302	0.01226	0.0442236	0.0441496	0.0300639	0.0458694	0.088145	0.0665087	0.0519372
SOCS1	0.0222983	0.0053813	0.0238367	0.0124342	0.00591154	0.00151937	0.00482134	0	0	0.00190479	0.00675895	0.000855087	0.00362554	0.164279	0.269544	0.0992314	0.0245723	0.186378	0.0761085	0.0389938	0.0515452	0	0	0	0
SLC7A6OS	0.0360487	0.0382363	0.0295725	0.0441751	0.033109	0.0263542	0.0322424	0.0607213	0.0113612	0.029457	0.0273084	0.03431	0.0257609	0	0.0543877	0.0677961	0.0564871	0.0467397	0.0616332	0.0642045	0.0344705	0.0571693	0.0525064	0.0301852	0.0457636
CDH3	0.0148545	0.0216664	0.0159368	0.00770204	0.0223366	0.021646	0.0258825	0.0199975	0.0294651	0.0247772	0.0265154	0.0677965	0.0763551	0.0254396	0	0.0260049	0.0190258	0.0230893	0.032411	0.0117109	0.0127713	0.0897085	0.0648452	0.0894687	0.230593
BCL2	0.00215015	0.00228476	0.00116019	0.00104281	0.0323682	0.0368892	0.0582009	0.0459438	0.0494759	0.0152459	0.0123998	0.00233964	0.00444689	0.139497	0.134465	0.184908	0.0458849	0.0137747	0.0271525	0.0287078	0.0495243	0.0273286	0.0510319	0.0158991	0.0178775
CYP24A1	0	0	0	0	0	0	0	0	0	0	0	0.419834	0	0	0	0	0	0	0	0.580162	0	0	0	0	0
LINC00603	0.0220233	0.0212597	0.0261586	0.0122809	0.0180998	0.0285119	0.0301585	0.111601	0.120811	0.107234	0.0133512	0.0776977	0.0286465	0.0811265	0.01836	0.00753903	0.0121346	0.0184079	0.00469811	0.0151717	0.00763641	0.0476799	0.0620372	0.0713287	0.036047
INTS8	0.0287058	0.0376732	0.0264881	0.0377673	0.0419765	0.0364688	0.0430396	0.0574002	0.0392673	0.0501649	0.046066	0.0358225	0.0378708	0.0319467	0.027887	0.0502573	0.0320841	0.0424574	0.0449301	0.0555427	0.0466821	0.031293	0.0325727	0.032101	0.053535
KIF27	0.034753	0.0406706	0.0337509	0.0679443	0.0259259	0.0234512	0.0496112	0.0412387	0.0347216	0.0738045	0.0796216	0.0491517	0.0316462	0.0262306	0.0217666	0.0268136	0.0313879	0.0198394	0.0141777	0.0324516	0.0213987	0.0222681	0.102521	0.0307503	0.0641029
IL7R	0.00132893	0.00347682	0.0076053	0.0124968	0.00152776	0.00261774	0.00230743	0.00231761	0.00487838	0.00355527	0.00291127	0.0012277	0.000520541	0.0117933	0.301594	0.624688	0.00441001	0.00401391	0.0034148	0.00152689	0.000370033	0.0011552	0	0	0.000262006
C5orf56	0.0408446	0.0490678	0.0379496	0.0433503	0.0412197	0.0240406	0.0698219	0.0346321	0.0437386	0.0378015	0.0290021	0.0321047	0.0272245	0.110142	0.0398825	0.0440123	0.0164747	0.014995	0.0255137	0.0221825	0.0193529	0.0302087	0.0449202	0.0774719	0.0440455
FAM167A-AS1	0.0262162	0.0457255	0.0214332	0.0117395	0.0435336	0.0344273	0.0136558	0.0457203	0.0962373	0.0161852	0.0319064	0.0460166	0.0513444	0	0	0.00540501	0.0173995	0.0263946	0	0.0100405	0.00729976	0.022789	0.118605	0.204552	0.103374
JAZF1	0.0229084	0.0231123	0.0207774	0.0319759	0.0360417	0.0302401	0.0236491	0.0227733	0.0220869	0.0253762	0.0528279	0.00879577	0.0195533	0.113683	0.0541117	0.063864	0.117824	0.0158099	0.0804459	0.0408534	0.0662768	0.0238519	0.0179475	0.0361121	0.0291019
ATXN1	0.0239121	0.028289	0.0213614	0.0211729	0.0373768	0.0295894	0.0714501	0.0430098	0.04025	0.0274851	0.020037	0.0329128	0.029992	0.0621082	0.105419	0.115451	0.0301923	0.0175319	0.0455159	0.0344197	0.0289295	0.0535948	0.0261971	0.0286038	0.0251983
PRNCR1	0.0763223	0.045405	0.146852	0.148629	0.0249395	0.0160247	0.0135601	0	0.0143344	0.0120538	0.0190097	0.0198408	0.0152953	0	0.0980301	0.0644055	0	0.0196572	0.0100339	0.0174476	0.00543644	0.0169719	0.044165	0.152339	0.0192467
VANGL2	0.116612	0.0562843	0.0197868	0.0180629	0.00927454	0.00794571	0.0644352	0	0	0.0730497	0.066766	0.0611143	0.139041	0	0	0	0.0107087	0	0.00829205	0.00411966	0.00449269	0.0701282	0.218988	0	0.0508977
STAT4	0.000606374	0.00143316	0.00197975	0.00142849	0.00275978	0.00642663	0.0168182	0.0116325	0.00702626	0.00298403	0.0021883	0.00117883	0.00045438	0.0321699	0.540502	0.282032	0.00173227	0.0105112	0.0225049	0.0139206	0.0151003	0.00126047	0.00328003	0	0.0200689
TOX2	0.182338	0.152271	0.0317734	0.0749087	0.0163318	0.0312505	0.01154	0.0196457	0.0562394	0.0287459	0.0548398	0.0174835	0.0141199	0.024992	0.00678722	0.0213669	0.0127099	0.0170123	0.0144731	0.0109296	0.0147423	0.0274183	0.043319	0.0263684	0.0883935
CD28	0.00131225	0.000839224	0.00106211	0	0.00147507	0.00165864	0.0015038	0.00503477	0.00211955	0.00118822	0.00210814	0.00240034	0.00113082	0	0.260913	0.145825	0.00383211	0.104638	0.0163203	0.0925074	0.346462	0	0.00653043	0	0.00113836
DOCK10	0.0010277	0.00170222	0.000857733	0.00101972	0.0434348	0.0172618	0.0200522	0.00964482	0.0143305	0.00773241	0.005345	0.00114204	0.00082827	0.0858867	0.133448	0.1217	0.0824777	0.0108085	0.0512425	0.0223642	0.0203811	0.228634	0.01251	0.0698029	0.0363662
LRRC34	0.0255078	0.00699128	0.0183515	0.0197441	0.0250885	0.0217132	0.0487184	0.0419429	0.023543	0.0593919	0.119033	0.0614705	0.0879242	0	0.0161006	0.00991689	0.0106413	0.00807129	0.0205997	0.0112578	0.0111611	0.0139374	0.108805	0.0625507	0.167538
SAE1	0.0434516	0.048908	0.0218382	0.0428062	0.0352366	0.0407986	0.0347136	0.0285793	0.0328858	0.0359723	0.0303155	0.0264431	0.0269597	0.0387806	0.0219414	0.0554093	0.0413298	0.0681958	0.0505309	0.0548121	0.025857	0.0370374	0.051897	0.0426212	0.0626792
TRIM14	0.0140026	0.0111939	0.0259725	0.0319002	0.00377105	0.00568891	0.00468025	0.00223852	0.00565428	0.0103018	0.0156218	0.0048618	0.0110611	0.0113908	0.161119	0.127025	0.0741155	0.115016	0.087734	0.117982	0.0629033	0.00334733	0.0116141	0.0400606	0.0407434
RHOH	0.000827536	0.00220515	0.000785558	0.000566143	0.00100127	0.00211686	0.000614658	0.00529174	0.00185644	0.000728506	0.00209264	0.00121471	0.000594268	0.352299	0.363101	0.209258	0.0241662	0.000509159	0.0096162	0.00213052	0.00380199	0.00175842	0.00457583	0.00789174	0.000997051
ASF1A	0.0308099	0.0239393	0.0357352	0.046805	0.0311532	0.0259964	0.0483961	0.0552382	0.0186035	0.032591	0.0231292	0.0239941	0.0297759	0.0843248	0.0572514	0.0744444	0.0210217	0.0574008	0.0227889	0.02507	0.0317498	0.0385463	0.0286591	0.0988543	0.0337213
ALDH1L1	0.00170125	0.00151111	0.00169995	0.0018622	0.00458163	0.00486381	0.00469342	0.0108788	0.00381648	0.260594	0.428182	0.010373	0.0158821	0	0	0.00171477	0.000690012	0.00314019	0	0.000530899	0.00115794	0.0045187	0.166974	0.0648954	0.00573927
FCRL3	0	0	0	0.0013695	0.00117197	0.00251013	0	0	0	0.00125875	0.00148885	0	0	0.814212	0.0491379	0.123585	0.00405957	0	0	0	0	0	0	0	0.00120593
ZNF767P	0.0243985	0.0405157	0.0183633	0.0403611	0.0386593	0.0464661	0.0296998	0.0411806	0.0452436	0.0581941	0.0654674	0.0367122	0.0397041	0.0153329	0.0786542	0.0617447	0.0447222	0.019135	0.0281182	0.0397033	0.0214889	0.0345441	0.0455974	0.0494308	0.0365625
IFNGR2	0.0176337	0.0198423	0.0756375	0.0724558	0.0133921	0.0163636	0.0142391	0.0171281	0.0216319	0.0255675	0.0148218	0.0196435	0.011541	0.030505	0.00197248	0.00425222	0.100057	0.0954206	0.158739	0.0951017	0.129488	0.0106717	0.00555407	0.0114947	0.0168461
RAD51B	0.0455397	0.0499536	0.0411712	0.0517895	0.0267113	0.0266269	0.0280919	0.0399259	0.0410979	0.0292734	0.0357458	0.0274173	0.045712	0.0755674	0.0259332	0.0575033	0.0567009	0.0310605	0.0388834	0.058061	0.0478484	0.044898	0.0388399	0.0250515	0.010596
BATF	0.00214427	0.0137133	0.0134986	0.0184837	0.0060258	0.0067757	0.00204772	0	0.00865859	0.014562	0.00574132	0.0130742	0.0138585	0.104659	0.130271	0.31366	0.0939273	0.0356213	0.0909135	0.0903352	0.019703	0	0	0	0.00232516
JADE2	0.0266134	0.0395515	0.0387043	0.083149	0.0347589	0.0286498	0.0315631	0.0252841	0.0343889	0.0376388	0.029589	0.0278176	0.0362573	0.079175	0.0447959	0.0820842	0.0281265	0.0381759	0.0349614	0.0306102	0.0145949	0.0901576	0.0126135	0.0261048	0.0446345
CXCR4	0.00186171	0.00496091	0.00104641	0.00127365	0.00159859	0.00224108	0.00128402	0.00496034	0.00459408	0.00222425	0.00166158	0.00126126	0.00245103	0.0605783	0.410719	0.173928	0.0200099	0.073309	0.0564227	0.0448074	0.12529	0.000494489	0.00257356	0	0.000448613
CBLB	0.00974565	0.0141175	0.0334017	0.0250864	0.0204162	0.0265208	0.0576637	0.0844484	0.0591658	0.0522983	0.0110812	0.0161632	0.0136509	0.0332484	0.293813	0.163101	0.00811662	0.012455	0.008719	0.0139429	0.0211794	0.00577623	0.00511698	0.00661878	0.00415324
CBFA2T3	0.0307631	0.0527838	0.0251593	0.0496304	0.00481951	0.0224514	0.00204724	0.0123376	0.0121192	0.00970575	0.00286999	0.00087141	0.00277106	0.366221	0.00473603	0.00583417	0.0422574	0.0427356	0.133309	0.0698429	0.0617217	0.00409974	0	0	0.0409132
IL10RB	0.0420009	0.057026	0.0484889	0.0882547	0.0256435	0.0260322	0.0280131	0.0351709	0.0269206	0.0445205	0.0330234	0.0250671	0.0201077	0.0244048	0.0239336	0.0370428	0.0596231	0.0276877	0.12814	0.0638964	0.0602382	0.0207181	0.00829436	0.0143049	0.031447
HHEX	0.0724527	0.0370686	0.0593658	0.0634459	0.00769177	0.00755879	0.00861036	0.0247096	0.00520115	0.00728942	0.00344877	0.000654465	0	0.031434	0.00711392	0.0131451	0.0423161	0.271034	0.0983	0.20168	0.037479	0	0	0	0
CD48	0.00188281	0.00150515	0.00190489	0.00231856	0.0036376	0.000849931	0	0	0	0.00745875	0	0.001435	0	0.321642	0.181979	0.240187	0	0.010426	0.186266	0.0132201	0.0115337	0	0.0117123	0	0.00204165
C7orf72	0.017219	0.0157316	0.0110609	0.0121166	0.0276507	0.00444167	0.0281892	0	0.0397317	0.0111368	0.0263452	0.00499948	0.0847904	0	0	0.0111573	0	0	0.0278117	0.0138174	0.0150686	0.141127	0	0.422249	0.0853558
NLRC5	0.0479305	0.0557975	0.0206674	0.0352951	0.0259789	0.0307705	0.025953	0.0170935	0.0155914	0.0176492	0.00775376	0.00664022	0.00959806	0.126847	0.155839	0.158799	0.0661358	0.0197363	0.0633841	0.0275281	0.022743	0.0113601	0.0147809	0.012746	0.00338172
MAPK1	0.0257063	0.0336646	0.0264151	0.030426	0.0330731	0.0329967	0.0331859	0.0317451	0.0347928	0.0327449	0.0255149	0.0275148	0.026799	0.0389915	0.133625	0.0922041	0.0395758	0.0300177	0.0741926	0.0358988	0.024381	0.0267356	0.0411755	0.0342824	0.0343409
PLEK	0.00186443	0.00238471	0.00126684	0.00346939	0.00221218	0.00269322	0.000791322	0.00158963	0.00133841	0.00131305	0.00199681	0.00159993	0.00178517	0.0364	0.0155603	0.0340143	0.0967928	0.181705	0.165826	0.141848	0.291364	0.00237701	0	0.00711198	0.00269561
CHD7	0.00795448	0.0122793	0.0143216	0.0263066	0.00734539	0.0120615	0.0100462	0.0253812	0.0166791	0.0229374	0.00864026	0.0130516	0.020578	0.130728	0.0281597	0.0238579	0.159258	0.0500336	0.0187897	0.0769464	0.0751174	0.0944201	0.0224827	0.116325	0.00629854
LBH	0.0042777	0.00861244	0.0116122	0.003902	0.072238	0.0891129	0.00938056	0.00911801	0.0473419	0.0157805	0.0110294	0.0218962	0.0634857	0.0541304	0.119004	0.149113	0.0115666	0.231611	0.012539	0.0287007	0.0126169	0.00605974	0	0	0.00687194
PREP	0.0392167	0.0639189	0.0482467	0.0655679	0.0229229	0.0277584	0.0280775	0.0189155	0.0296807	0.0438296	0.0280809	0.0412644	0.0405536	0.0218756	0.0455468	0.0861944	0.0562798	0.0347456	0.0552341	0.0517358	0.0365155	0.0171424	0.0267652	0.0230804	0.0468504
SLC9B1	0.0180244	0.0258367	0.00992133	0.0114806	0.0277275	0.0345099	0.0813154	0.0536546	0.010039	0.0344706	0.086536	0.0893722	0.0776616	0.030336	0.0411926	0.0162099	0.0136127	0.0344168	0.0140543	0.0218202	0.0133258	0.0980604	0.0386631	0.0800168	0.0377418
ANKRD55	0.0123388	0.0123781	0.102261	0.0691195	0.00951841	0.00786339	0.0092417	0	0.00781553	0.0175256	0.00388673	0.00737576	0.00833945	0.0944687	0.00534488	0.0493814	0.0529887	0.0214353	0.0164123	0.0169874	0.0059282	0.0185071	0.0963199	0.207649	0.146914
IQCB1	0.0339543	0.0309304	0.0269904	0.0368767	0.0358399	0.0370851	0.0318877	0.0508387	0.0278229	0.0373441	0.0399131	0.0387127	0.0325426	0.0743748	0.0387868	0.0522878	0.0686832	0.0498941	0.040824	0.0589857	0.039976	0.0310417	0.0214309	0.0227452	0.0402311
PUS10	0.0509511	0.0519396	0.0765519	0.119636	0.0282058	0.0242106	0.0234138	0.00881893	0.0210382	0.02671	0.0361057	0.032857	0.0455572	0.0373963	0.0321604	0.0257166	0.0302055	0.0577004	0.0242553	0.0475565	0.0638311	0.0263744	0.0343162	0.0263039	0.0481873
RRAS2	0.032381	0.0249761	0.0225615	0.0248423	0.0637776	0.0386681	0.10008	0.0545772	0.0334197	0.0437933	0.0447353	0.0505679	0.0546045	0.12876	0.0914202	0.0924404	0.00302111	0.0160403	0.00146209	0.0118402	0.00776325	0.0108814	0.0115839	0.0088792	0.0269234
VCAM1	0.12454	0.0502341	0.287771	0.0851201	0.00814439	0.00929244	0.0498698	0.0519604	0.0253744	0.0794631	0.104142	0.0307177	0.0247413	0	0.00119676	0.00982833	0.00711874	0.00239976	0.00796215	0.00791151	0.00829606	0.00414389	0	0.0185976	0.00117482
TTC28	0.0670038	0.0726452	0.0580964	0.0701168	0.0365989	0.0482993	0.0577506	0.0710756	0.068732	0.0655171	0.0476708	0.0695118	0.0459875	0.0196725	0.00316787	0.00609971	0.0280108	0.0133913	0.005521	0.0172304	0.012084	0.0215675	0.0457091	0.0272754	0.0212644
NCOA5	0.0319614	0.0497345	0.0248237	0.0509345	0.0270173	0.0382686	0.0238302	0.0131153	0.0289869	0.0553276	0.0585769	0.0484589	0.0625965	0.0333689	0.0264314	0.0430257	0.0461687	0.0302861	0.0260877	0.0412828	0.0256515	0.0572006	0.0297699	0.0733471	0.0537472
FOXP1	0.0374324	0.0389851	0.0604951	0.0578771	0.0330874	0.0335181	0.0380239	0.0482993	0.0429286	0.039624	0.0196076	0.137267	0.0519704	0.0571301	0.0616628	0.0487496	0.0227389	0.0204233	0.0413416	0.0311836	0.0299268	0.0178565	0.0114508	0.0114485	0.00697174
CARD11	0.00187507	0.00384347	0.00172951	0.00130253	0.00216176	0.00295167	0.00293848	0.00184465	0.00310627	0.00304741	0.00386194	0.00229633	0.00310735	0.241705	0.267664	0.27837	0.0870492	0.0181038	0.0106	0.02093	0.0200273	0.00643618	0.00837424	0	0.00667322
CD6	0.00295523	0.00413429	0.00249157	0.00318428	0.00233571	0.00400211	0.00211662	0	0.00447497	0.00292678	0.0034618	0.00281545	0.00159165	0.00901506	0.571263	0.351442	0.00404533	0	0.00417656	0.002075	0.00452578	0.00176612	0.00919172	0	0.0060085
OS9	0.0385521	0.0419663	0.030982	0.0334004	0.0423365	0.0399899	0.027573	0.0251769	0.0317972	0.0393647	0.0301618	0.0322308	0.0433534	0.0320285	0.0193293	0.0448939	0.084636	0.0411819	0.0711007	0.0637372	0.0388578	0.0324189	0.0326561	0.0469339	0.0353409
CDHR3	0.0106063	0.016088	0.0103333	0.00937713	0.0133744	0.0187831	0.155307	0.0547801	0.0593009	0.0113892	0.0207528	0.0107783	0.0140614	0	0.0225304	0.0317634	0.0119128	0.00301189	0.000768701	0.0061105	0.00624732	0.011702	0.307898	0.0583537	0.134769
TGFBR3	0.0481867	0.0401056	0.164778	0.0580985	0.0170903	0.0191267	0.0187419	0.0423865	0.0206431	0.138919	0.0896678	0.0483846	0.0533873	0.00951556	0.091404	0.0704473	0.00237218	0.00599755	0.00330633	0.00495837	0.00225583	0.00683529	0.0247941	0.00929594	0.00930172
ABI3BP	0.123431	0.0191422	0.116607	0.0136559	0.0406434	0.0257828	0.0234295	0.0254155	0.0237766	0.118519	0.23307	0.151835	0.0391129	0	0.00433609	0.00267075	0.00394053	0.0043474	0.00305127	0.00378983	0.00195378	0.00469191	0.00732568	0	0.00947097
IL2RA	0.0166057	0.00558941	0.0145407	0.0172201	0.00859622	0.0110469	0.0183619	0.0167663	0.021175	0.0118707	0.00702033	0.0142105	0.00753149	0.255949	0.173774	0.130818	0.00638066	0.164548	0.00988148	0.0515478	0.0160616	0.0167141	0	0	0.00379086
ILDR1	0.0137182	0	0.00411231	0.0337861	0.00963767	0.020642	0	0	0.0369295	0.0103513	0.0122436	0.00464686	0	0.223189	0	0.0103704	0.0333839	0.253212	0.0775504	0.160536	0.0560232	0	0	0	0.0396678
SP140	0.0118016	0.0224386	0.0028275	0.00404005	0.00160062	0.00320881	0.00278493	0.00174826	0.00220796	0.00412595	0.00439215	0.00333395	0.0031413	0.284675	0.287902	0.163275	0.0652018	0.0292691	0.0231832	0.0135655	0.0192599	0.00435703	0.0249437	0.0078217	0.00889382
IL20RA	0.162957	0.114814	0.00620972	0	0.00485106	0.00997443	0.00791287	0.0794778	0.0334588	0.0156308	0.0443716	0.0266643	0.0773538	0	0	0.00626386	0	0.0152943	0	0.00969656	0	0	0.103088	0.237056	0.0449248
SLC2A4RG	0.0418778	0.0361615	0.0287623	0.0252409	0.0811874	0.0475399	0.0519729	0.0203385	0.0228325	0.0591995	0.089892	0.0660796	0.0715665	0.0689958	0.0507476	0.0649188	0.0129002	0.0078277	0.0219758	0.0248137	0.0119067	0.0135168	0.00879348	0.0303315	0.0406204
GTDC1	0.0222138	0.0264829	0.00780463	0.00802878	0.0304696	0.0319373	0.0716022	0.0684532	0.0400245	0.026327	0.0284266	0.0149299	0.0165136	0.0344027	0.0632595	0.0582458	0.0445437	0.0395184	0.0362348	0.101425	0.084601	0.0520225	0.0175384	0.0359193	0.0390753
EOMES	0.00131951	0	0.00118665	0	0	0.000794198	0	0	0.00710427	0	0.00235534	0	0	0	0.583015	0.402989	0	0	0	0.00123532	0	0	0	0	0
TIMMDC1	0.045651	0.0401505	0.0268588	0.0428524	0.0488955	0.0357899	0.0479635	0.0309697	0.0376645	0.0540051	0.0441857	0.0526798	0.0463724	0.0262652	0.0178325	0.0366121	0.0301197	0.0675429	0.0334629	0.0483637	0.0285692	0.0548858	0.0267799	0.0307908	0.0447366
TNFSF14	0.00307828	0.00492163	0.00276833	0.0037907	0.00108132	0.00555832	0.00587933	0	0.0124301	0.0452941	0.00824213	0.118871	0.0132634	0	0.0680055	0.506134	0.0561834	0.0170457	0.0870091	0.00432278	0.00471422	0.0147172	0	0	0.0166898
RGS21	0.211692	0.135384	0.114226	0	0.0297447	0	0	0	0	0.191684	0	0.0430248	0.182424	0	0	0	0	0	0	0	0	0	0	0	0.0918201
RGS1	0.0014241	0.00364303	0.00145147	0.00112236	0.00154744	0.00198859	0.000942919	0.00728522	0.00460043	0.0030948	0.00366053	0.00239269	0.00278167	0.0630211	0.0499187	0.0324692	0.247861	0.118604	0.0828676	0.0912998	0.273577	0.00181563	0.00188988	0	0.000741234
JAK1	0.0324179	0.0383844	0.10139	0.0427736	0.0250308	0.0362843	0.0352962	0.0433962	0.0387481	0.0374564	0.0316034	0.0291059	0.0365508	0.0694527	0.10519	0.113528	0.0287682	0.0228305	0.0417677	0.023031	0.0247533	0.00941975	0.0127102	0.00626305	0.0138474
TNFRSF1A	0.0713299	0.0475666	0.0463574	0.0653857	0.0407868	0.0379585	0.0576118	0.0713417	0.046719	0.0448983	0.0251699	0.0343273	0.0289313	0.010084	0.0102697	0.0316273	0.0482668	0.0469062	0.0858446	0.0760143	0.0284762	0.00197554	0.00771125	0.0265985	0.00784114
TYK2	0.036862	0.0380024	0.0278065	0.0332387	0.0321239	0.0327346	0.0246223	0.0154568	0.0406692	0.0401265	0.0253488	0.0317281	0.028641	0.0294948	0.0267003	0.0433982	0.0617644	0.0490783	0.108178	0.0585537	0.0401027	0.0288913	0.0651578	0.0345769	0.0467428
DLEU1	0.0367924	0.0550135	0.0374219	0.0837231	0.0134703	0.0162812	0.0156379	0.00795284	0.0234361	0.0168921	0.0166499	0.0168513	0.0102708	0.0252928	0.0995991	0.116347	0.0491817	0.0734596	0.0421842	0.0471553	0.0492032	0.0743257	0.0412615	0.00889525	0.0227015
STAT3	0.0479706	0.0668877	0.0506377	0.0559035	0.0375576	0.0482756	0.0389035	0.0500723	0.0609732	0.0455295	0.0250156	0.0704018	0.0344222	0.0291705	0.0552385	0.0331658	0.0443446	0.0453867	0.037785	0.0370308	0.0282426	0.0123625	0.0227618	0.0167494	0.00521099
ZC3HAV1	0.0148828	0.0201812	0.0129464	0.018841	0.00690134	0.00973213	0.00800291	0.0110067	0.01699	0.00818642	0.00549318	0.0121381	0.0125854	0.0941954	0.232382	0.127557	0.0572463	0.113798	0.0618227	0.0622352	0.0768969	0.00349122	0.00302833	0.00746119	0.00199843
SLC7A10	0.0128973	0	0.00386622	0.0211762	0.0120813	0.0232881	0.0164221	0	0.0694391	0.0389276	0.0230218	0.0174752	0	0	0	0	0	0	0	0	0.0263353	0	0.641835	0	0.0932352
CD27-AS1	0.0161307	0.0133111	0.0245676	0.0358833	0.0844462	0.0347641	0.083482	0.0798575	0.0210116	0.0200245	0.0208985	0.0248528	0.0156941	0.0507948	0	0.0188813	0.0417875	0.074916	0.0411821	0.0431123	0.0573756	0.0796088	0.0129476	0.0446602	0.0598097
RCL1	0.0252245	0.040164	0.0683643	0.136317	0.0753461	0.0438023	0.0452116	0.0503096	0.0334413	0.0774885	0.03437	0.029666	0.0324121	0.0202108	0.0114349	0.0175296	0.0377882	0.029044	0.0152155	0.026264	0.0147967	0.0316755	0.0343447	0.0296164	0.0399622
ETV7	0.032617	0.0198662	0.0293328	0.0306024	0.0501946	0.157054	0.0415311	0.0595919	0	0.0140639	0.0166347	0.0315674	0.0267689	0	0	0.0352245	0.0226785	0.0344027	0.0702428	0.00436225	0	0.0297031	0	0.266614	0.0269474
FPR2	0.00984733	0	0.00442791	0.0161685	0.00922428	0.00592698	0.0125386	0	0.0265091	0.014861	0	0.00333566	0	0	0	0.0372209	0.0479279	0.218116	0.352564	0.133675	0.100538	0	0	0	0.00711869
ZNF438	0.0394841	0.0417377	0.0283447	0.0291213	0.0429644	0.0357688	0.0417206	0.0405054	0.0353444	0.0411924	0.0327899	0.0306247	0.0317589	0.0187376	0.0250194	0.0224625	0.0369958	0.0676011	0.0922347	0.0698142	0.0399787	0.0370755	0.0439411	0.0527189	0.0220631
ETS1	0.0236755	0.0653405	0.0159427	0.050326	0.0226927	0.0402414	0.0229964	0.0272067	0.0388018	0.0129728	0.0122443	0.00326478	0.00935307	0.0466184	0.255766	0.319599	0.00422607	0.00641084	0.003436	0.00288576	0.000620549	0.00470482	0.00288072	0.00496826	0.00282463
FLI1	0.0492646	0.132206	0.0668866	0.185157	0.00310688	0.00467498	0.0043614	0.00740391	0.0118183	0.016527	0.00762118	0.00338276	0.00117791	0.0596523	0.061461	0.0828601	0.07232	0.033126	0.082454	0.070977	0.0355128	0.00276782	0.00240084	0.00138021	0.00149965
KLF6	0.0644029	0.0372943	0.134843	0.0392133	0.0417388	0.0287334	0.0296672	0.021357	0.0373909	0.015721	0.015614	0.0119778	0.0191112	0.0388129	0.0595352	0.0417595	0.0376713	0.0802398	0.0521465	0.0642226	0.106085	0.00490019	0.00923383	0.00606674	0.00226111
UCK2	0.0622213	0.0455336	0.042524	0.0922508	0.0241402	0.0360528	0.0227628	0.0326617	0.0375001	0.109668	0.0451722	0.0843068	0.0286766	0	0.0085485	0.034049	0.0824892	0.0239983	0.0341244	0.0304297	0.0156444	0.01628	0.0115539	0.0132844	0.0661276
CDKN2B-AS1	0.00339357	0.0189901	0.00419633	0.00626845	0.0137088	0.00459574	0.0178242	0	0	0.0230462	0.00908635	0.0112079	0.0182774	0.207045	0.00937139	0.0923546	0.0495505	0.00939585	0.0287764	0.0750575	0.067562	0.146022	0	0.145632	0.0386384
ADCY3	0.00745247	0.00892048	0.00292097	0.00510392	0.054401	0.167452	0.127343	0.0749234	0.163179	0.0849827	0.069786	0.00453588	0.00824226	0.0194516	0.00440216	0.0122015	0.00523711	0.0207441	0.0243316	0.0101856	0.0382063	0.0194347	0.0148746	0.0239434	0.0277439
SETD1A	0.0420942	0.0332547	0.0400825	0.0365903	0.047317	0.0451576	0.0378341	0.0570016	0.0199972	0.048205	0.0358013	0.0397571	0.0469431	0.0241713	0.0492325	0.040432	0.0542319	0.0383919	0.0419934	0.0479853	0.0455047	0.0662947	0.0123225	0	0.0494042
SYDE2	0.0159854	0.00545233	0.035652	0.0377951	0.0194661	0.0215519	0.0105841	0.00817756	0.0103278	0.110006	0.283057	0.0433187	0.137752	0.0416119	0.00941732	0.026102	0	0.0141629	0.00240978	0.0113737	0.00391692	0.00815209	0.0424274	0.0365864	0.0647131
C1orf52	0.0376306	0.0406519	0.0421496	0.0388252	0.0279854	0.0348923	0.0482387	0.029266	0.0314857	0.0406738	0.0435704	0.0444419	0.0379786	0.00827343	0.0580439	0.0565101	0.0309378	0.0581954	0.0488704	0.0476074	0.0467265	0.056729	0.0506133	0	0.0397023
LZTFL1	0.027603	0.0280843	0.032158	0.0360514	0.0343775	0.0381365	0.0431348	0.048139	0.0405314	0.0776332	0.077267	0.054826	0.0594666	0	0.0277186	0.0417336	0.0213733	0.0277909	0.00709286	0.0229052	0.0102479	0.0399909	0.0104066	0.0717912	0.12154
SLC30A7	0.0669706	0.0531097	0.0536926	0.0528365	0.038851	0.0377149	0.03761	0.0446553	0.0309931	0.0334678	0.0200455	0.0389989	0.0346972	0.058343	0.043086	0.0596396	0.0574128	0.030657	0.0405444	0.0536269	0.0317947	0.0288754	0.0156543	0.0107993	0.0259236
EVI5	0.0313123	0.0368469	0.0189704	0.0234569	0.041155	0.0481317	0.0502153	0.0577453	0.0461506	0.0456221	0.0500579	0.048178	0.0496496	0.0332865	0.00389647	0.00511994	0.0590599	0.0296905	0.0680661	0.060566	0.0332773	0.0481211	0.0444715	0.0343124	0.0326405
CD2	0.00055909	0.00214533	0.00120671	0.00110157	0.000471344	0.00262477	0.000854265	0.00858035	0	0	0.00239516	0.000909047	0.00192716	0.0109154	0.432301	0.521381	0.00653075	0	0.00252848	0.00219835	0.00136995	0	0	0	0
FRMD6	0.0273887	0.0223998	0.0251473	0.0195152	0.020573	0.0209431	0.0625098	0.0660901	0.043589	0.218365	0.179875	0.0239233	0.0954962	0	0.00253699	0.0109383	0.00419192	0.00381542	0.00194756	0.00564425	0.00175867	0.015373	0.0542914	0.0492811	0.0244068
PHGDH	0.00656366	0.0223875	0.00944444	0.010777	0.0473424	0.0316047	0.0334299	0.0335774	0.0282711	0.0336786	0.00937296	0.0124508	0.0301662	0.0427151	0	0.0178627	0.0255567	0.0484611	0.0247367	0.0233504	0.010722	0.117155	0.195985	0.150225	0.0341633
TRAF3	0.026991	0.0209394	0.018573	0.0153007	0.0184021	0.0191763	0.0315882	0.0185212	0.0227133	0.0264164	0.0232654	0.0284523	0.0251402	0.219224	0.0565684	0.0497885	0.0603718	0.0190603	0.0730879	0.0417347	0.047828	0.0188649	0.0417794	0.0324249	0.043788
LY86	0.0011459	0.0018321	0.00128816	0.00169333	0.000966062	0.00186221	0.00153203	0.00219827	0.00740348	0.00440979	0.00184091	0.00221252	0.00296242	0.117453	0.00506308	0.00285865	0.387338	0.0723373	0.0984645	0.155447	0.0909035	0.00657428	0.00285131	0.0196701	0.00969206
ZMIZ1	0.0601803	0.0574599	0.041733	0.0394983	0.0292089	0.0462568	0.0284067	0.0456919	0.0442417	0.0496637	0.0179274	0.0728008	0.0515405	0.0271256	0.00321561	0.00996304	0.0560303	0.0383949	0.0917089	0.0470865	0.0418259	0.0167015	0.0223892	0.0431565	0.0177922
RCOR1	0.0307587	0.0336351	0.0209462	0.0255285	0.0229452	0.0294588	0.0219644	0.0211789	0.0257572	0.0212427	0.0261112	0.0517633	0.0241805	0.0718465	0.0948489	0.0448588	0.0588822	0.0594353	0.123954	0.0737702	0.0615235	0.00909028	0.0221289	0.00789618	0.0162943
HORMAD1	0.0185853	0.0139834	0.016714	0.00538508	0.012289	0.00789617	0.0250566	0	0	0.024748	0.0058544	0.0244415	0	0.10672	0	0.0198349	0.11174	0.0726457	0.0618027	0.0706211	0.0334852	0.062722	0.163217	0	0.142257
UBXN6	0.036562	0.0125263	0.0346421	0.0353758	0.0415877	0.036939	0.0465542	0.0417497	0.0527277	0.0344857	0.0454514	0.049982	0.0881444	0.0637336	0.0144238	0.0286265	0.0349546	0.0241023	0.0738174	0.0507323	0.0533264	0.0208098	0.0324913	0	0.046254
DNMT3A	0.0270009	0.0285269	0.0178382	0.0245429	0.0256036	0.0314033	0.0266461	0.0318615	0.0291257	0.0465129	0.044851	0.0259437	0.0353719	0.0509548	0.0141526	0.0245369	0.0959634	0.0383642	0.0362148	0.0577751	0.0273247	0.0798594	0.0625801	0.0448008	0.0722446
PRR5L	0.0506109	0.0643559	0.0478661	0.112013	0.00984216	0.0160327	0.0312792	0.0340669	0.0199189	0.0292563	0.0243023	0.0337863	0.0246548	0.0337071	0.0250646	0.119702	0.00432155	0.0131113	0.0262127	0.0142699	0.00785656	0.208481	0.0270032	0.016935	0.00534897
GATA3	0.0181797	0.00775099	0.000908291	0.00198997	0.00312207	0.00401212	0	0	0.00978799	0.00640167	0.0032451	0.0258642	0.0174069	0	0.531041	0.323422	0	0	0.00456764	0.00113465	0	0.00386298	0	0.0346739	0.00262845
ODF3B	0.0443439	0.0386717	0.0865554	0.0868741	0.0077884	0.00909886	0.0423471	0	0.0569739	0.0136884	0.00539688	0.0153623	0.00434237	0.0491901	0.0111324	0.011428	0.132438	0.0558071	0.142432	0.0693478	0.0895181	0	0.025077	0	0.00218567
FAM69A	0.0113421	0.0118246	0.0054847	0.00598102	0.0491284	0.0416575	0.0380547	0.0412932	0.0249612	0.0196156	0.0233491	0.012844	0.0394762	0.153551	0.0652335	0.102264	0.0314294	0.00550125	0.00748823	0.0102308	0.0108191	0.0802181	0.04532	0.075793	0.0871395
SLC6A16	0.0245355	0.0395815	0.0329982	0.0522619	0.121024	0.0965882	0.107796	0.0932885	0.0975871	0.0403634	0.0682589	0.0181197	0.0228576	0.0575398	0.0032555	0.0177124	0.0129099	0.00652799	0.00666436	0.0062081	0.00406215	0.00986341	0.0366671	0	0.0233296
TNIP3	0.00330659	0.00162666	0.00205868	0.00125288	0.00285912	0.00413348	0	0	0.00821664	0.00460625	0.00272414	0.00361867	0.00438372	0	0.443916	0.374947	0.00371388	0.039437	0.00575154	0.00785806	0.00623245	0.00486424	0.0253158	0.0436611	0.0055162
TAGAP	0.00276629	0.00212296	0.00179119	0.00190765	0.003265	0.0023976	0.00317008	0.00212271	0.000893626	0.00350677	0.00266645	0.00213647	0.00524442	0.108015	0.101448	0.139274	0.13006	0.240189	0.0688079	0.0680595	0.0779504	0	0.0027533	0.028491	0.00095989
MTHFR	0.0336367	0.0366344	0.0236559	0.0266361	0.0298772	0.0460075	0.0351855	0.0439562	0.0407106	0.0356859	0.0282213	0.038839	0.0659493	0.0223673	0.0111364	0.0166287	0.052861	0.141091	0.0611388	0.0732345	0.0482845	0.0192805	0.015964	0.0235992	0.0294179
PTEN	0.0291544	0.0349472	0.0318522	0.03529	0.052002	0.0580251	0.0698562	0.0982778	0.0739704	0.0422761	0.0197024	0.0253203	0.0236119	0.0500092	0.022121	0.0321088	0.0404611	0.0349015	0.088462	0.0551551	0.0331892	0.0102425	0.0131336	0.0119917	0.0139384
KLF3	0.0370792	0.0473304	0.0229062	0.0381199	0.0164164	0.0209608	0.0123413	0.0129723	0.0151698	0.0370783	0.0333951	0.103077	0.0987391	0.0843466	0.0356877	0.0516304	0.0444313	0.0640726	0.0526686	0.0584533	0.043955	0.0431065	0.00934777	0.00644869	0.0102657
PRICKLE1	0.00666907	0.00685841	0.00551535	0.0041269	0.0147859	0.0260206	0.0446775	0.0450032	0.0151565	0.232901	0.132085	0.0873883	0.0961685	0.00654288	0.00222111	0.00380016	0.00244666	0.00222691	0.00947261	0.00235309	0.00431116	0.0205088	0.0266844	0.0517742	0.150302
TBX6	0.0312606	0.0239905	0.06466	0.0461945	0.0175696	0.014676	0.0191059	0	0.0201969	0.0169836	0.0267842	0.0139777	0.0161631	0.0610315	0	0.0141791	0	0.0415449	0.0494815	0.0456549	0.00382992	0.0956523	0.124455	0.214643	0.0379655
SOX8	0.0194059	0.0073004	0.00307976	0.00281143	0.000801975	0.0010306	0.00654075	0	0.00921898	0.00775225	0	0.00232006	0	0	0.0126093	0.00258884	0.00833386	0	0	0.00160303	0	0.349288	0.0284041	0.489873	0.0470373
GALC	0.0138921	0.0110718	0.00922761	0.0108155	0.0168499	0.0144102	0.0206459	0.0194409	0.0238709	0.0286758	0.0250991	0.0161341	0.0207407	0.490509	0.0457094	0.036198	0.0154136	0.023382	0.0343734	0.0269206	0.0271597	0.0218029	0.0231148	0	0.024542
ETV3L	0.044657	0	0.0133869	0.073323	0.0627473	0.053757	0	0	0.240434	0	0.318853	0	0.128276	0	0	0	0	0	0	0	0	0	0	0	0.0645657
KCP	0.0118684	0.00759021	0.00960606	0.0116921	0.00500287	0.0171443	0.0045336	0	0.0383398	0.0429866	0.0127111	0.0410068	0.265915	0	0.0524396	0.0107665	0.0173294	0.0788647	0.0402561	0.0466667	0.0363517	0.0226971	0.118127	0	0.108105
NCOR2	0.0344203	0.0435888	0.0275893	0.031232	0.0264143	0.0271879	0.0445268	0.051275	0.0390945	0.0371772	0.0290239	0.0468087	0.0309665	0.0347887	0.0360853	0.0309819	0.0750183	0.0299303	0.102915	0.0511302	0.0481192	0.0306692	0.0162573	0.0458808	0.0289188
ZNHIT3	0.0348425	0.0355577	0.0290009	0.0492966	0.0447904	0.0254332	0.0254862	0.0284429	0.029935	0.0234942	0.025804	0.0391741	0.0383301	0.0361833	0.0818876	0.0739749	0.0270609	0.0574709	0.0419082	0.0333133	0.0340592	0.0921516	0.0184462	0	0.0739558
IFI30	0.00241167	0.00385584	0.00108442	0.00296982	0.00169431	0.00108867	0	0	0	0.00272966	0	0.00183808	0	0.0294276	0	0.00546938	0.0264101	0.380602	0.24881	0.195581	0.096027	0	0	0	0
C4orf32	0.0810029	0.0729946	0.0849443	0.102977	0.0311748	0.0437425	0.0367036	0.0335141	0.0432672	0.0263648	0.00904344	0.0115988	0.0105383	0.0341076	0.030876	0.0567887	0.0229577	0.110928	0.0362121	0.0454679	0.0146258	0.0334097	0.005796	0	0.0209645
LINC00271	0.0105756	0.0125248	0.0198434	0.0450183	0.01541	0.00919434	0.0179545	0.0150281	0.0126531	0.073889	0.127948	0.0565214	0.0967596	0.0127452	0.0028844	0.00414541	0.0114383	0.0289193	0.00738085	0.00623382	0.007998	0.0399501	0.214417	0.112059	0.0385089
DRAP1	0.0502415	0.0360089	0.0471303	0.0448018	0.0888511	0.0437955	0.0264713	0.0498527	0.0209871	0.0313744	0.0185548	0.0431335	0.0522527	0.0422797	0.0669791	0.0569708	0.0632405	0.00959341	0.053866	0.0291946	0.0397977	0.0414145	0	0	0.0432081
CHST12	0.0296127	0.0396212	0.0452881	0.0949098	0.0184483	0.0215524	0.0392979	0.0392532	0.0440665	0.0362836	0.0307414	0.0234504	0.0293878	0.0221935	0.113011	0.113949	0.0116187	0.00629475	0.0141377	0.0132496	0.009749	0.0250003	0.0537426	0.0780528	0.0470876
HTR3A	0.287598	0	0	0	0	0.346203	0.366197	0	0	0	0	0	0	0	0	0	0	0	0	0	0	0	0	0	0
MERTK	0.0275674	0.0260574	0.011869	0.0183334	0.0237449	0.0211352	0.0199995	0.0115355	0.0267932	0.0161937	0.00899402	0.0035189	0.00589654	0.00809643	0.00274849	0.00249231	0.113383	0.149725	0.0487627	0.247154	0.137498	0.00277577	0.054174	0.00889826	0.00265315
GFI1	0.00246223	0	0.000738104	0.0121283	0.00230644	0.00296397	0	0	0	0	0	0.0016681	0	0.0801188	0.543958	0.353656	0	0	0	0	0	0	0	0	0
ELMO1	0.06393	0.0552589	0.0406825	0.0259213	0.00278352	0.00424977	0.00207997	0.00481055	0.00838994	0.012683	0.00794192	0.00272301	0.00287093	0.0583992	0.0352968	0.0484043	0.130923	0.0578442	0.0645608	0.10694	0.090938	0.141264	0.00516995	0.0172179	0.00871684
PHKG1	0.0167457	0.017849	0.0253275	0.0237457	0.0242423	0.0224488	0.0135687	0.0486735	0.00819629	0.0195281	0.0108696	0.0180486	0.0262372	0	0.0392369	0.0448823	0.011114	0.0674388	0.0172119	0.017815	0.0264223	0.0485219	0.164145	0.261318	0.0264122
MYBPC3	0.00762426	0	0.00685658	0.0250367	0.0285674	0.0183558	0.0291238	0	0.0410491	0.0460243	0.0136094	0.0103305	0.0438009	0.248086	0	0.0115273	0.0742159	0.112583	0.0574677	0.0571021	0.124546	0	0	0	0.0440929
LTBR	0.0450769	0.047303	0.0302467	0.0364333	0.0376494	0.0375469	0.0543754	0.0374811	0.0383202	0.0600241	0.0463346	0.0504877	0.0589283	0	0.00616621	0.00253199	0.0896592	0.0463672	0.0694259	0.062321	0.0376154	0.0106755	0.0416704	0.0479115	0.00544787
CD226	0.00404294	0.0050168	0.00379866	0.0107003	0.00559592	0.00501206	0.0126776	0.0115759	0.0116958	0.00601029	0.0054933	0.00674527	0.0129999	0.306304	0.195964	0.265214	0.046697	0.00133657	0.0286542	0.00491481	0.00739289	0.0230797	0.0120118	0	0.00706674
NDFIP1	0.0313777	0.0301585	0.0355856	0.0238241	0.06694	0.0524546	0.0362003	0.0371139	0.0402815	0.024361	0.0172399	0.0319786	0.0242261	0.0545912	0.190329	0.0538163	0.0282485	0.0264478	0.0333231	0.024324	0.0233323	0.0219678	0.0263261	0.0311339	0.0344181
BCAS1	0.00138032	0.00220689	0.000982725	0.000849887	0.000565681	0.00186929	0.000878778	0	0.000928957	0.00260387	0.00123194	0.00151959	0.00198246	0.00561429	0.00254118	0.00365213	0.00167953	0.00254781	0.00130052	0.00145377	0.000704629	0.571939	0.0143108	0.365282	0.0119741
BCL6	0.0174577	0.012328	0.0177854	0.0131005	0.0510958	0.0456418	0.100763	0.109271	0.07503	0.0650613	0.0331413	0.0311659	0.0113033	0.0226374	0.0315393	0.0266904	0.0602078	0.0332268	0.0615328	0.0236709	0.0871873	0.00859249	0.0497684	0.00746378	0.00433772
MCTP1	0.138285	0.085986	0.0835752	0.0850123	0.00555694	0.00788197	0.00400801	0.0154834	0.0123847	0.0104448	0.00749167	0.00405998	0.00457886	0.0531821	0.00312039	0.00622348	0.0131598	0.128568	0.0949042	0.0799628	0.0672824	0.00823212	0.0113804	0.0265546	0.0426806
AFF1	0.0538794	0.0571898	0.0424463	0.0507378	0.0258346	0.0265219	0.0387085	0.036274	0.0368691	0.0337701	0.017622	0.0315194	0.0304732	0.0657764	0.0350803	0.0507722	0.0433204	0.0620136	0.0597656	0.0803493	0.0707464	0.0105886	0.0259943	0.00896627	0.00478045
RDX	0.0720616	0.0712009	0.0679537	0.0728601	0.0306838	0.0316021	0.0312274	0.0363906	0.0258978	0.0388518	0.0438981	0.0417211	0.0326936	0.0242492	0.0159648	0.0246856	0.0178058	0.0245099	0.032171	0.0256873	0.0278058	0.107104	0.0382104	0.0348882	0.0298751
TET2	0.0219268	0.0238856	0.019781	0.0264075	0.0191904	0.0241636	0.0200577	0.0259098	0.0227056	0.0250832	0.0278233	0.0319599	0.0307597	0.067267	0.01431	0.0248168	0.0549362	0.0601368	0.138368	0.0765241	0.165387	0.0181858	0.0157746	0.0236572	0.0209819
ERG	0.183664	0.2352	0.148282	0.205493	0.0422206	0.0258954	0.00736563	0.0123302	0.0266029	0.0161867	0.0106484	0.0172272	0.003981	0.0196072	0.00266242	0.00583066	0.00322605	0.00444894	0.00545025	0.00315909	0.00184562	0.00614591	0.00799656	0	0.00453027
ZNF652	0.0256157	0.0285623	0.0238995	0.0359075	0.0195262	0.0179282	0.0209375	0.037528	0.0208661	0.0309985	0.0281659	0.0265936	0.0346697	0.0576492	0.0815424	0.0678034	0.0654808	0.0204388	0.0461133	0.0366975	0.0254367	0.0974101	0.0394921	0.0791982	0.0315389
ESPN	0.0340597	0.0670221	0.0306302	0.0387159	0.0184065	0.0331155	0.05004	0	0.0423179	0.083032	0.01403	0.0372743	0.0903095	0	0.0578807	0.0594178	0	0.0580317	0.029622	0.036792	0.0320988	0	0.130383	0	0.0568198
TNFAIP8	0.0217064	0.0268516	0.0177539	0.033541	0.0426011	0.0376393	0.0117717	0.0165222	0.0189104	0.00688467	0.00432382	0.0172036	0.010321	0.208871	0.101378	0.155099	0.0273124	0.065278	0.0669459	0.0560129	0.0447627	0.00128677	0.00468789	0	0.00233479
PHLDB1	0.0469556	0.0638352	0.0082601	0.0200821	0.0267332	0.045693	0.0465418	0.0395553	0.0491994	0.0602543	0.0496874	0.0484787	0.0302871	0	0.00517638	0.00488874	0.00273697	0.00726584	0.00211932	0.00342199	0.00315772	0.243762	0.0489738	0.128706	0.0142282
IFITM3	0.101818	0.0845261	0.0852734	0.0540561	0.0642421	0.0551276	0.0454612	0.0940771	0.0898354	0.052934	0.0206566	0.0542109	0.0358178	0.005838	0.00792729	0.00827346	0.0091689	0.0152336	0.0388796	0.0237673	0.0230802	0.0102934	0.0119048	0.00513293	0.0024643
ARHGEF3	0.0512192	0.0637962	0.11499	0.0942007	0.0107218	0.0134848	0.0123221	0.0234008	0.0205784	0.0169975	0.00769349	0.0167484	0.0448501	0.0410151	0.172171	0.128977	0.0100929	0.00750523	0.0243652	0.00947853	0.0109595	0.011664	0.0384464	0.0162859	0.0380358
SATB1-AS1	0.00273432	0.00582894	0.00327868	0.00244883	0.00617045	0.00508688	0.00474764	0.00317906	0.0133833	0.00825295	0.00621192	0.00437848	0.00571218	0.137503	0.0988476	0.187537	0.0120984	0.0201882	0.070261	0.0242022	0.021318	0.0110921	0.0082469	0.284462	0.0528307
IKZF3	0.00137811	0.00102482	0.00132581	0.00110506	0.00175624	0.00248839	0.00122424	0.00245928	0.00517656	0.00203139	0.00240273	0.0017587	0.0013809	0.303468	0.339854	0.298728	0.00280774	0.00141975	0.00326118	0.00207028	0.00196325	0.00306452	0.00956953	0.00550139	0.00278021
MALT1	0.0296556	0.0380934	0.0301051	0.0340665	0.0112185	0.0135014	0.0111345	0.0125034	0.0119896	0.0160657	0.0221049	0.0133203	0.0141975	0.0583221	0.262781	0.0849929	0.0335728	0.0425076	0.0718484	0.0287294	0.0790759	0.00692469	0.0162177	0.0310778	0.0259928
LEF1	0.0866903	0.216254	0.171009	0.268158	0.00875854	0.0196427	0.00395318	0.0166212	0.0174931	0.0650507	0.0171412	0.0111526	0.00290356	0.0140963	0.0138241	0.0403904	0.00210848	0.00373159	0.00353743	0.0026362	0.0019166	0.00506288	0.00598855	0	0.00187902
CLDN7	0.00149943	0	0.00134846	0	0.00526711	0.00135373	0.00286383	0	0	0.00339428	0	0.00457123	0.0193818	0	0.0165628	0.00340053	0.0547341	0.199272	0.093241	0.271627	0.321482	0	0	0	0
DLL4	0.4327	0.33556	0.0434116	0.0637515	0.00565223	0.0101059	0.00534476	0	0.00847492	0.0102939	0.00468294	0.0056875	0.00150717	0	0.00772776	0.0023799	0	0.0116219	0.0138421	0.00392973	0.00107139	0.0167238	0.00870387	0	0.00682751
SCAMP2	0.0329424	0.0380305	0.0209671	0.0232473	0.0254646	0.0296562	0.0183887	0.0289723	0.0289675	0.0376066	0.022746	0.0237885	0.026029	0.00921419	0.0479617	0.0475229	0.10888	0.0794479	0.0661667	0.133347	0.071121	0.0324923	0.0187895	0	0.0282496
NGRN	0.0507048	0.0658678	0.0413244	0.0507322	0.0740279	0.0464931	0.0332899	0.0151985	0.019195	0.0430428	0.050911	0.0507217	0.0785133	0	0	0.0125773	0	0.0614194	0.0313512	0.0189136	0.0339726	0.0303024	0.0591405	0	0.132301
MAF	0.00313175	0.00271219	0.00217099	0.00241034	0.0155847	0.0135187	0.00971988	0.0125164	0.00974797	0.0173542	0.0893558	0.00851987	0.0721073	0.0143303	0.0324313	0.0429105	0.0778796	0.270605	0.0289536	0.192636	0.0526572	0.00374321	0.00730555	0.00559981	0.012098
MIR100HG	0.00587547	0.00377054	0.00257185	0.00126846	0.0322701	0.013913	0.142894	0.151064	0.0614064	0.108029	0.120773	0.0923912	0.0968243	0.00198459	0.000898279	0.0016291	0.00267164	0.00195135	0.00183887	0.00220784	0.00186809	0.071409	0.0296778	0.0337349	0.0170778
FAM213B	0.114355	0.0371864	0.0453195	0.0763772	0.0367655	0.0349976	0.033317	0	0.0469592	0.0175502	0.0207584	0.0393928	0.041756	0	0	0.0175826	0.0283004	0.0214655	0.0547847	0.0571581	0.0474924	0.0185332	0.0964556	0	0.113493
RUNX3	0.000606057	0.00104352	0.000628885	0.000344455	0.00910521	0.0151944	0.00133562	0.0107321	0.0124246	0.00137194	0.00124825	0.000615882	0.00100435	0.0523353	0.558221	0.28314	0.00578602	0.00722831	0.025564	0.00497554	0.00299862	0.00222889	0.00116002	0	0.000707736
SMG6	0.0377072	0.0475926	0.045298	0.0436605	0.0320839	0.0366014	0.0572502	0.0565471	0.0531429	0.0596779	0.0608049	0.0651193	0.0504446	0.0354612	0.0525087	0.0533383	0.0312189	0.0163225	0.0303932	0.0264978	0.0193283	0.0222308	0.0294414	0.0160347	0.0212938
CNR2	0.00350765	0.0105565	0.0038967	0.00406536	0.00956724	0.00372567	0.00945801	0.0158329	0.00999807	0.00840739	0.00994425	0.00335484	0.0071122	0.644532	0.0273499	0.0280762	0.00301272	0.0182808	0.00699852	0.010431	0.0050558	0.0197295	0.0102682	0.106254	0.0205839
TXK	0.011992	0.0216471	0.031049	0.0557349	0.0108709	0.0101283	0.0018471	0.014842	0.00624823	0.00656768	0.0119113	0.0235866	0.0233348	0.122727	0.102553	0.398296	0.0127088	0.00428419	0.0371763	0.0415573	0.0260666	0.00369895	0.00481277	0	0.0163594
FUCA2	0.0224773	0.029199	0.0227408	0.0345991	0.0320761	0.0279031	0.0536629	0	0.0340363	0.0540621	0.0338531	0.0485386	0.0484239	0	0.0155178	0.0270809	0.0871773	0.116687	0.0952998	0.10949	0.0301199	0.0268659	0.0349558	0	0.0152334
IGSF23	0.0483427	0.0951281	0.0501636	0.146538	0.0418006	0.020144	0.0142049	0	0	0.0841799	0.199136	0.0453475	0.0320453	0	0	0	0	0	0	0.0417767	0.0455596	0.0711157	0	0	0.0645179
MAPK10	0.00277367	0.00272544	0.00239046	0.00177895	0.0261441	0.0322149	0.0682335	0.0767654	0.0464337	0.0811662	0.0894278	0.0751488	0.100649	0.00423059	0.000159573	0.00206402	0.00263666	0.00319979	0.00171498	0.00198809	0.00132741	0.0372962	0.166788	0.085552	0.0871905
BACH2	0.035881	0.0292662	0.0110278	0.0124743	0.00717912	0.00842352	0.00560058	0.00681853	0.00846793	0.057569	0.0679498	0.101207	0.0760368	0.225527	0.136826	0.0552165	0.00259489	0.00157455	0.00653023	0.0021213	0.00462678	0.0475811	0.0229946	0.0518603	0.0146459
ATF1	0.0416346	0.0435075	0.0374424	0.0359993	0.0404751	0.0401511	0.0466278	0.0298303	0.0364183	0.0432963	0.0437165	0.0396627	0.0452246	0.0607171	0.0352115	0.0627718	0.0385979	0.028415	0.0329642	0.0430177	0.0376256	0.0282505	0.0232151	0.0400382	0.0451889
PITPNM2	0.0194955	0.0634375	0.132945	0.212686	0.0160597	0.033467	0.0180933	0.0210702	0.0238387	0.0273496	0.0360251	0.0258806	0.0346058	0.0469074	0.00454962	0.00918521	0.012529	0.00228075	0.00465678	0.00375957	0.00525641	0.0105023	0.109318	0.0412423	0.0848584
CLEC2D	0.0121309	0.0112093	0.00864871	0.010792	0.0124111	0.00812038	0.0159454	0.0194666	0.00894013	0.0140958	0.015808	0.0104057	0.0162966	0.128324	0.25322	0.203877	0.0464703	0.0280955	0.0372871	0.0583601	0.0639979	0.000441046	0.00573853	0.0079176	0.00200064
NR1D1	0.151968	0.0491811	0.223744	0.0464889	0.0405203	0.0325055	0.0741067	0.0603516	0.0663405	0.041147	0.0187187	0.0182939	0.0180735	0.0255919	0.0212365	0.00594559	0.00255196	0.0116138	0.0118564	0.0132536	0.0139184	0.00501364	0.00869779	0.0150007	0.0238796
BATF3	0.00466992	0.00426651	0.0122991	0.0213597	0.0159355	0.021683	0.0993863	0.0255961	0.0161633	0.00302038	0.00178625	0.00338973	0.00862341	0.0325618	0.0368458	0.00605189	0.248395	0.0812723	0.105598	0.107737	0.112384	0.0063791	0	0	0.0245959

## Sheet: GWAS_PD
	aEndo	capillary	vEndo_1	vEndo_2	aSMC_1	aSMC_2	vSMC	pericytes_1	pericytes_2	fibro_1b	fibro_2b	fibro_1a	fibro_2a	Bcell	Tcell_2	Tcell_1	microglia	BAM_3	monocyte	BAM_1	BAM_2	oligo	astr	opc	neurons
LTK	0.00812295	0	0.0219152	0	0.068481	0.0733365	0	0	0.262404	0	0	0.0660371	0	0	0	0.147375	0	0	0	0	0	0	0	0	0.352328
ITGA2B	0.0175093	0.0316918	0.0213913	0.0227821	0.0102123	0.00536875	0.0201913	0.0253505	0	0.0269226	0.0548425	0.0355864	0.051244	0.451491	0.0437907	0.0119876	0.0096475	0.014635	0.00373518	0.00649498	0.0101187	0.0126358	0.0493219	0	0.0630492
SPTSSB	0.00299378	0.0255282	0.00538468	0.00491553	0.0168262	0.0324345	0.209658	0.0765758	0.0805928	0.0677705	0.160318	0.0121693	0	0.0974149	0	0.00905271	0	0	0	0.00840826	0.00611309	0	0.049662	0	0.134182
PRAG1	0.00241737	0.00947537	0.0312069	0.0967951	0.00317749	0.00492817	0.00685109	0.0119675	0.0113358	0.0123566	0.0217143	0.159439	0.0725741	0.10657	0.0327319	0.082765	0.0683161	0.0621802	0.0202781	0.0361369	0.0191075	0.0119302	0.0426873	0	0.073058
KTN1	0.043989	0.0585637	0.0484327	0.0711767	0.0371413	0.0384614	0.0296013	0.0360154	0.0411306	0.0509533	0.0667917	0.0400848	0.044146	0.0341187	0.0337541	0.0468348	0.033828	0.0300819	0.0304845	0.0330953	0.0284455	0.0341845	0.0332964	0.0171418	0.0382465
AGAP1	0.0193617	0.0366847	0.0186448	0.0285739	0.0274021	0.0430479	0.0642919	0.0660455	0.07243	0.0243821	0.01598	0.019533	0.0267383	0.0173832	0.0034572	0.0125317	0.00898226	0.011833	0.00573502	0.0222334	0.0198006	0.165941	0.0292713	0.199153	0.0405622
SCN3A	0.00448849	0.0022662	0.000849799	0.00174546	0.0327784	0.0958699	0.00203039	0.00906377	0.0286177	0.00267385	0.00284636	0.00120033	0.00152681	0.00576518	0	0.000803632	0.00431168	0.00130814	0.00133547	0.00165872	0.00108535	0.0248477	0.0264517	0.476477	0.269997
PAM	0.0372991	0.0609036	0.0538755	0.0527275	0.0476079	0.039248	0.0400106	0.0506697	0.0557739	0.0826104	0.0609562	0.102649	0.0678133	0.0254287	0.0421576	0.0473439	0.00858008	0.00778261	0.015	0.015415	0.0191117	0.00451826	0.012662	0.0259972	0.0238588
CAB39L	0.0118063	0.0172666	0.0111937	0.0169054	0.0510527	0.0554024	0.0687842	0.044771	0.0384348	0.085979	0.188076	0.0602209	0.0977961	0.0201017	0.00859308	0.0135952	0.0116929	0.061829	0.0214713	0.0175433	0.012194	0.0227533	0.0398526	0.00392755	0.0187568
SORBS3	0.0247455	0.035663	0.0170822	0.0185982	0.0961471	0.0970206	0.12803	0.078004	0.0966385	0.045234	0.0491479	0.0291606	0.0275312	0.0170112	0.0115495	0.0086946	0.0127224	0.0604717	0.0118216	0.0419281	0.0316693	0.00999785	0.023126	0.0199422	0.00806248
DDRGK1	0.0402425	0.0412753	0.0450675	0.044881	0.0520103	0.0562121	0.0572832	0.0509812	0.0306603	0.0421111	0.0182972	0.0470678	0.0441662	0.01853	0.0335487	0.0430496	0.0388033	0.0672726	0.0386313	0.0357199	0.025582	0.0508225	0.00944658	0	0.0683377
COQ7	0.0486382	0.0305331	0.0332753	0.0367453	0.0482162	0.0441815	0.0239365	0.0343458	0.0337377	0.0378267	0.0479373	0.0557946	0.0591418	0	0.0329607	0.0216551	0.0392124	0.138796	0.0303634	0.0486076	0.0383859	0.0342389	0.0296992	0	0.0517706
DLG2	0.0159464	0.0207673	0.0150212	0.0221295	0.056906	0.0351111	0.0359997	0.0438606	0.0314879	0.0732088	0.057491	0.0611607	0.0650321	0.00673874	0.00170807	0.0054106	0.00919258	0.00458713	0.00327807	0.0047695	0.004381	0.186038	0.0568901	0.0829484	0.0999353
NCKIPSD	0.0194006	0.0101851	0.0194002	0.0156894	0.0669286	0.0582978	0.123882	0.0888779	0.0724936	0.0458838	0.0503948	0.0612052	0.0524006	0	0.0351836	0.0210141	0.0359377	0.0352754	0.0278277	0.03497	0.0452317	0.024919	0.0144101	0	0.0401905
FAM171A1	0.0802722	0.0695652	0.10045	0.0861579	0.0132555	0.0169132	0.0298808	0.0231857	0.0309092	0.0284235	0.0426085	0.0106445	0.0188051	0.00655454	0	0.00700476	0.00147061	0.00148725	0.00417538	0.00282874	0.00164527	0.111715	0.187124	0.0288147	0.0961087
IL1R2	0.00451623	0.00474193	0.00321282	0.00398431	0.00539859	0.00912848	0.00489221	0.00258621	0.013065	0.005188	0.00108289	0.00315096	0.0017426	0	0.00148915	0.00458608	0.00688953	0.0089582	0.809362	0.0352127	0.0429434	0.0103126	0.00335449	0.0115707	0.00263134
ZNF646	0.0219647	0.0292648	0.0279836	0.0135241	0.0295766	0.0413134	0.0314636	0	0	0.0538653	0.05391	0.0651024	0.0709796	0	0	0.0581156	0.0400891	0.121628	0.0620845	0.141372	0.0392441	0.0350044	0	0	0.0635137
LSM7	0.0591439	0.0223749	0.0293662	0.0402114	0.0515002	0.0373026	0.0299109	0.0191763	0.0296006	0.0309254	0.0205197	0.0314904	0.0473774	0.0813164	0.0515283	0.0566751	0.0486521	0.0516628	0.0678111	0.0556819	0.0336788	0.0286749	0.0414549	0	0.0339635
GALC	0.0138921	0.0110718	0.00922761	0.0108155	0.0168499	0.0144102	0.0206459	0.0194409	0.0238709	0.0286758	0.0250991	0.0161341	0.0207407	0.490509	0.0457094	0.036198	0.0154136	0.023382	0.0343734	0.0269206	0.0271597	0.0218029	0.0231148	0	0.024542
GBF1	0.0356793	0.0444071	0.024664	0.0425206	0.0403762	0.0469977	0.0308059	0.0351865	0.0491413	0.0453432	0.0359365	0.0441424	0.0417728	0.0653669	0.0347323	0.0551987	0.05165	0.0312761	0.0403233	0.0399851	0.0181914	0.0334066	0.0383949	0.0474772	0.027024
FAM47E	0.0208279	0.0111001	0.0140481	0.029923	0.0109744	0.0109691	0	0	0	0.0392903	0.018589	0.017638	0.0373922	0	0	0.00787254	0	0.326778	0.0883069	0.0511847	0.0318969	0.0331927	0.129563	0	0.120453
ITPKB	0.0160669	0.0322121	0.00543276	0.0160952	0.00678608	0.0139876	0.0370191	0.0207928	0.0167345	0.0119793	0.00913307	0.0715618	0.0277459	0.141592	0.102823	0.0729478	0.0281609	0.0501335	0.0320781	0.0355897	0.0724498	0.0448091	0.118984	0.0109443	0.00394075
SH3GL2	0.00527926	0.00444243	0.00674673	0.0123178	0.00702744	0.00652228	0.00796034	0	0.0291716	0.00754782	0.00669567	0.0127062	0.011972	0.0271236	0	0.00315072	0.0081141	0.00307722	0.012566	0.0039019	0.00340417	0.0239117	0.172844	0.0715434	0.551973
TMEM229B	0.0193028	0.0233549	0.0150134	0.030837	0.00806337	0.00942009	0.0139498	0.0133441	0.0168529	0.0244067	0.0167622	0.0116634	0.013487	0.0169756	0.0153672	0.0512697	0.0330089	0.0577773	0.0334244	0.0234436	0.0191748	0.0365821	0.0432706	0.358209	0.0950388
CTSB	0.00801626	0.0100732	0.00437611	0.00515789	0.00823441	0.00859582	0.00460495	0.00911549	0.00781706	0.00569692	0.00353408	0.00490025	0.00515631	0.00515385	0.00408234	0.00415085	0.218035	0.113045	0.113118	0.171192	0.269948	0.00488011	0.00394113	0	0.00717537
TOX3	0.00666099	0.00824498	0.00425118	0.00635038	0.00271722	0.00349185	0.00246235	0	0.0034706	0.0136193	0.00460255	0.00480379	0.00925813	0	0	0.0019492	0.00313738	0.00475933	0.00728812	0.00060348	0	0.164367	0.0534653	0.331954	0.362543
MICU3	0.0351426	0.0351836	0.0163222	0.0191211	0.0980709	0.0862012	0.104977	0.0789074	0.0743268	0.0535394	0.0809477	0.0234599	0.0314579	0.00752858	0.00511145	0.0052472	0.0495484	0.0170826	0.00261592	0.0229603	0.0184252	0.0324479	0.0281458	0.0132387	0.0599902
GCH1	0.0901044	0.0491118	0.142125	0.0438399	0.00348607	0.00753759	0.00300864	0.0120877	0.00954132	0.0130156	0.00463954	0.0180089	0.00780538	0.0269101	0.131372	0.0666268	0.0402512	0.125609	0.107751	0.0497724	0.021953	0.00301251	0.0137187	0	0.0087115
VPS13C	0.0299968	0.0330895	0.0394262	0.0419586	0.0297804	0.0314571	0.0297187	0.0384924	0.040053	0.03748	0.0373708	0.0470263	0.0380619	0.0572829	0.0483706	0.0501704	0.0617279	0.0406703	0.0418052	0.0554507	0.0448756	0.0431993	0.0273187	0.0292441	0.0259726
KLHL7	0.0399879	0.0541459	0.0241306	0.0468366	0.0412707	0.0358672	0.0378142	0.0349825	0.0178829	0.053664	0.0610324	0.0463279	0.0443368	0.00635752	0.0158267	0.039879	0.0218715	0.0173105	0.0161995	0.0248763	0.0111707	0.041101	0.0324105	0.134153	0.100564
SYT4	0.00197315	0.0126189	0.00266172	0.00485962	0	0	0	0.0757047	0	0.00446664	0	0.0380977	0	0	0	0	0	0	0	0	0	0.0188672	0.0490971	0	0.791653
SATB1	0.0163621	0.0162548	0.0305721	0.0273868	0.0569176	0.028397	0.0109226	0.0365692	0.0282242	0.0222953	0.0263709	0.0151745	0.0314852	0.0620281	0.0526416	0.0684503	0.00463898	0.0281488	0.0826184	0.0406003	0.0486557	0.0303794	0.00790545	0.16361	0.0633902
ZNF184	0.0305639	0.030863	0.0347197	0.0396184	0.0226027	0.0239632	0.0337963	0.0154297	0.0259826	0.0455183	0.0387641	0.0343288	0.0693109	0	0.151036	0.0620189	0.011744	0.0445383	0.0500156	0.0248487	0.0147812	0.0307633	0.0200134	0	0.144779
OGFOD2	0	0	0.040164	0	0.0627527	0.0403212	0	0.856762	0	0	0	0	0	0	0	0	0	0	0	0	0	0	0	0	0
CD38	0.00968145	0.0147419	0.01306	0.00113544	0.0236439	0.0191463	0.102141	0.0176882	0.0446786	0.0939257	0.0246878	0.0309207	0.0119184	0.315026	0.0101849	0.0784156	0	0.00510575	0.0547303	0.0233066	0.0141206	0.030858	0.0458856	0	0.0149974
SIPA1L2	0.0502285	0.064311	0.0451942	0.071267	0.00832635	0.0197326	0.0616367	0.0393696	0.0426778	0.0214862	0.00206059	0.034828	0.0064108	0.00250417	0.0221024	0.0124501	0.186909	0.0284103	0.0472762	0.0543244	0.043372	0.014227	0.0051065	0.0660522	0.0497369
SLC41A1	0.0337612	0.0239904	0.0399863	0.0309772	0.0210834	0.0243048	0.0413022	0.0507973	0.0213848	0.0689328	0.11462	0.0336358	0.0694058	0.0753913	0.0194995	0.0325282	0.0225536	0.0806453	0.0137217	0.0343958	0.0283862	0.0400893	0.0494156	0	0.0291917
CCNT2	0.0426929	0.0323996	0.0406247	0.0440604	0.0372975	0.0393544	0.0477756	0.035433	0.0396357	0.0403779	0.0452156	0.042956	0.0432023	0.0592422	0.0536292	0.0528992	0.0473885	0.032729	0.037291	0.0449092	0.042672	0.0302765	0.0131311	0.0226467	0.03216
LRRK2	0.0353646	0.0375077	0.0192049	0.0231303	0.0179872	0.0167469	0.0244872	0.0261651	0.0251773	0.0326396	0.0211812	0.03275	0.0676665	0.0437468	0.00129137	0.00238619	0.0742546	0.0504948	0.18527	0.0824691	0.0804478	0.00335361	0.0087269	0.0635483	0.0240018
ELOVL7	0.150439	0.211055	0.232035	0.26262	0.00571005	0.00825073	0.00464215	0.018091	0.0209636	0.00737265	0.00476367	0.00198581	0.00351871	0.00569425	0.00644341	0.00663659	0.0040457	0.00430682	0.00648526	0.00365889	0.00223332	0.0139443	0.00580583	0.00584096	0.00345784
HLA-DQB1	0.0173205	0.0202056	0.0559132	0.0225102	0.00198184	0.00183372	0.00172411	0.00216464	0.00637894	0.000510862	0.00302124	0.00172	0.00437564	0.165223	0.0174497	0.0127951	0.126039	0.0612333	0.160746	0.0968167	0.217734	0.00107895	0	0	0.00122356
MCCC1	0.0228847	0.0247324	0.0226959	0.0233696	0.037421	0.0287238	0.0603086	0.0458899	0.034774	0.0593854	0.0794215	0.0450529	0.0367615	0.0311351	0.0237812	0.0377946	0.0576314	0.0353233	0.0279475	0.0487089	0.0346804	0.0518466	0.0396815	0.0205311	0.0695172
STK39	0.0086877	0.0215823	0.00388313	0.0080131	0.0209124	0.02314	0.15099	0.159691	0.0855362	0.0675789	0.0208056	0.112203	0.0505566	0.0202726	0.0592611	0.0602069	0.00189519	0.00114998	0.0174144	0.00226017	0.00238532	0.0489825	0.0155024	0.0237656	0.0133239
MAPT	0.00251105	0.00277561	0.0014776	0.00106891	0.00235217	0.00369445	0.00260521	0.0095153	0.00350506	0.00673692	0.00564431	0.00371737	0.00641147	0	0.00479407	0.00393711	0.000905296	0.00205996	0.00280399	0.00113188	0.00189903	0.291684	0.234498	0.180928	0.223343
SNCA	0.00751842	0.00661687	0.0450967	0.0462073	0.00314984	0.0031137	0.00197612	0.00264645	0.00668465	0.00421585	0.00313965	0.0449306	0.0353666	0	0.00533341	0.0109501	0.11985	0.118405	0.0499112	0.142194	0.179155	0.0494663	0.0154468	0.0236804	0.0749447
ITIH1	0	0	0	0.0914896	0.234881	0.134152	0.425698	0	0	0	0	0	0	0	0	0	0	0	0	0	0.113779	0	0	0	0
BAG3	0.122461	0.0647827	0.0462785	0.0697636	0.0154383	0.0167422	0.0111567	0.00978299	0.0160995	0.0125936	0.00806848	0.00739657	0.00699135	0.0203651	0.0112661	0.0540417	0.0433228	0.226424	0.0778377	0.0934231	0.0173236	0.00354637	0.0426818	0	0.00221193
GBA	0.0196397	0.0069779	0.0171716	0.0188106	0.0260626	0.0226568	0.0375108	0.0209313	0.00881172	0.0148196	0.0146071	0.0199581	0.00940242	0.053255	0.0120523	0.0346427	0.0238971	0.338345	0.0616809	0.0796751	0.0334192	0.0417322	0.0271493	0	0.0567907
SCN2A	0.12353	0.112938	0.0149058	0.042745	0.00896202	0.0110469	0.00812139	0.0183121	0.0105124	0.0227873	0.0102235	0.00255738	0.00299123	0	0.000958561	0.00354247	0.00253416	0.000961063	0.00049057	0.00182793	0.000531588	0.014936	0.0259113	0.201097	0.357577
BIN3	0.0564754	0.0419298	0.0382377	0.0402886	0.061476	0.0611853	0.050337	0.0323777	0.0482309	0.0605422	0.054576	0.0679457	0.0324448	0.0443573	0.0215114	0.0335656	0.0331741	0.0201297	0.0491736	0.0233365	0.0167014	0.014897	0.0323047	0.0222858	0.0425158
SYT17	0.00580258	0.00641739	0.0052968	0.00429805	0.00803056	0.00976849	0.0103327	0.0100435	0.0140938	0.0136292	0.00537352	0.00718239	0.00789524	0.00851778	0.00481921	0.00435354	0.178369	0.0425198	0.0281165	0.1006	0.0742979	0.0175213	0.173694	0.179738	0.0792896
IP6K2	0.0279062	0.0293642	0.0394568	0.0334223	0.0266662	0.0302151	0.0374167	0.0430625	0.0387292	0.0339533	0.0338764	0.0284105	0.0320932	0.0697218	0.0710053	0.0525278	0.0312863	0.0508504	0.0461446	0.0308062	0.0237514	0.0507335	0.0431606	0.0350293	0.0604101
ITGA8	0.00249885	0.00402099	0.00495842	0.00389113	0.118381	0.0836043	0.179021	0.0884517	0.0632763	0.11598	0.150649	0.0098953	0.0125034	0.00629498	0.00142464	0.00292494	0.00117698	0.00249962	0.00309866	0.00203754	0.00128385	0.0036997	0.00320917	0.118997	0.0162229
MAP4K4	0.0302132	0.0382344	0.0216645	0.0318949	0.029759	0.0428288	0.0194993	0.0296675	0.0321884	0.0299419	0.0143748	0.0206348	0.0157104	0.0810052	0.0513867	0.0435413	0.0731579	0.0307732	0.0594205	0.0321344	0.0298068	0.135973	0.0522461	0.0399275	0.0140155
BCKDK	0.0385723	0.0246682	0.0420598	0.0451243	0.0596174	0.0470127	0.0313101	0.018499	0.0623021	0.0349266	0.0361473	0.0460572	0.0415491	0.0470665	0.0213035	0.00437386	0.0281602	0.0427183	0.0763186	0.0433333	0.0708857	0.00922069	0	0.0827644	0.0460088
TMPRSS9	0.00989245	0.0105442	0.0207582	0.0324851	0.0409272	0.0347325	0.0377881	0.021086	0.00887684	0.02737	0.0529744	0.0268075	0.0284157	0	0.0121414	0.0249276	0.0481475	0.146077	0.0310684	0.0385885	0.0269329	0.0735711	0	0.188677	0.0572105
GPR65	0.00135397	0	0.000521845	0.00190551	0.00108711	0.00209555	0.00369429	0	0.00312419	0	0	0.000393119	0	0.358749	0.14956	0.168446	0.0451878	0.0556957	0.0852888	0.0494353	0.0734622	0	0	0	0
CASC16	0.0316512	0	0.0113857	0.0311811	0.0266837	0.0514362	0.0362712	0	0.0511231	0.100309	0.0169493	0.0321643	0.0545502	0	0	0.0143562	0	0	0	0.0177789	0.0387777	0.0605296	0.315025	0	0.109828
GPNMB	0.00245416	0.00369297	0.00162283	0.00142218	0.054159	0.0239816	0.0104775	0.00553882	0.0139905	0.0388886	0.0185536	0.016284	0.00622015	0	0	0.00130959	0.0179169	0.198251	0.0122414	0.108459	0.174656	0.00276078	0.0107763	0.272587	0.00375698
RIT2	0.00711183	0.00707502	0.00696425	0.000778467	0.0155443	0.00970251	0.0120739	0.0303181	0.0102107	0.0100172	0.0143873	0.0057817	0.0163428	0	0.00698289	0.00788517	0.00230759	0.00350056	0.00536052	0.00577029	0.0106494	0.0272013	0.0157298	0.651086	0.117219
TBC1D5	0.033206	0.037037	0.028867	0.030594	0.0317766	0.0303785	0.0311894	0.048886	0.0312603	0.0406327	0.0369802	0.0216607	0.0246168	0.0525803	0.0413614	0.0624092	0.058796	0.0403997	0.0605214	0.0785718	0.0554329	0.0480944	0.0280994	0.0267815	0.0198666
LINC01012	0.0214031	0.0304176	0.0106933	0.011714	0.0200489	0.0214704	0.0545049	0	0.0768229	0.0323002	0.0254698	0.106334	0.163946	0	0.0525376	0.0970792	0	0	0.0537751	0.00667913	0.0291357	0	0	0	0.185669
CCDC62	0.024059	0.0115398	0.0241608	0.0345649	0.0231002	0.0257034	0.0275708	0.023077	0.0291451	0.0272313	0.0193255	0.0195592	0.0207326	0.0782857	0.0132878	0.019097	0.0380566	0.0222042	0.0158676	0.0185821	0.0245634	0.0690155	0.109752	0.103247	0.178272
BST1	0.0106827	0.00220385	0.00278916	0.00509229	0.0101682	0.00871134	0.258004	0.118994	0.0612266	0.0733278	0.0793507	0.00910496	0.00296959	0	0.00761302	0.00156304	0.00503166	0.0152658	0.225978	0.0367782	0.0253317	0.0263608	0	0	0.0134523
NUCKS1	0.0393971	0.0352245	0.0342013	0.0244785	0.0450185	0.0424734	0.040497	0.0609076	0.0463769	0.0456855	0.0452401	0.0465168	0.0530545	0.0444684	0.049404	0.0406355	0.0338619	0.0360796	0.0249717	0.0306671	0.0274825	0.0425025	0.0343483	0.0402826	0.0362242
CCNT2-AS1	0.0110274	0.0186929	0.0127846	0.0130887	0.0210949	0.0235102	0.0334957	0.0152925	0.0193136	0.0330832	0.0903565	0.0324033	0.0457963	0	0.00293515	0.0319389	0.0213392	0.0441422	0.0270386	0.0361953	0.0130219	0.0914691	0.0396707	0.0912246	0.231085
CAMK2D	0.0752116	0.0724517	0.0849163	0.0552977	0.0389164	0.0407888	0.0708308	0.0676931	0.0693889	0.0447189	0.0151797	0.0406664	0.0162569	0.0415069	0.0377902	0.0461535	0.032755	0.0207847	0.0275735	0.0216467	0.0237715	0.0144872	0.0104585	0.0201346	0.0106205
NDUFAF2	0.0400318	0.0410093	0.0318819	0.0370006	0.0512285	0.0504084	0.0517013	0.0659003	0.0488275	0.050287	0.0356877	0.0535273	0.0341417	0.0402404	0.0161901	0.0344867	0.0304295	0.0268849	0.0406518	0.0630341	0.0467164	0.039417	0.0182351	0.0157247	0.0363561
TMEM175	0.0220676	0.0243676	0.0237006	0.0250243	0.0211919	0.0298133	0.0212256	0.030456	0.0179501	0.0510328	0.046759	0.0332347	0.0369386	0.0619908	0.010522	0.0316842	0.0324533	0.0773628	0.0358995	0.0392382	0.0359836	0.0364334	0.0948084	0.0545041	0.105357
INPP5F	0.0523398	0.0586353	0.0347667	0.043917	0.0443283	0.0393023	0.0248192	0.0180041	0.0250703	0.0232062	0.0226158	0.0188544	0.0133755	0.137422	0.0247208	0.0227577	0.0479619	0.0271839	0.0616252	0.0323401	0.0280821	0.0379669	0.0502976	0.0557654	0.0546415
