# Supplementary material for: Dissecting the human leptomeninges at single-cell resolution
Source: Nat Commun. 2023 Nov 3;14:7036. doi: 10.1038/s41467-023-42825-y (PMC10624900; doi:10.1038/s41467-023-42825-y)
Supplement: Supplementary file 13 — Supplementary Data 10 [file 41467_2023_42825_MOESM13_ESM.xlsx]

## Sheet: Module 1
ENPP4
VPS50
NDUFAB1
RPAP3
FBXL3
SS18L2
VTA1
MAP4K3
YAF2
RGPD5
AGPS
ZNF582
SPAST
FAM13B
CENPQ
PEX3
GABARAPL2
MRI1
MAT2B
ZFYVE16
DCUN1D1
GOPC
RRM2B
JKAMP
SIKE1
AP5M1
PUM2
HPF1
DCBLD2
PIGV
NCKAP1
MRPS35
TM7SF3
SLC12A2
PMS1
PKN2
NDUFB4
LRRC40
ISOC1
IFT80
VPS35
RPL31
ACTR6
BCAP29
KIFAP3
TM9SF3
UBE2K
RSBN1
PCNP
ME2
RNF13
LYRM2
RAB10
CPNE3
CHMP5
ZFAND6
ERGIC2
ALG6
SIRT4
RBM41
GPATCH2L
OSBPL8
G2E3
IKZF5
JAK2
RAB18
SNRPD3
POLR2F
RBX1
SOS2
GNPNAT1
CGRRF1
TIMM9
DHRS7
PPM1A
BRMS1L
C20orf24
PFDN4
CRNKL1
ACOT8
CEP192
POLI
SLC25A14
FMR1
PIN4
CENPI
UGGT2
PHKB
LYRM1
HCFC1R1
ZDHHC2
UBE2W
RAB2A
ARMC1
ASAH1
BABAM1
GTPBP10
CHCHD2
LSM5
RPA3
TMEM106B
STAG3L4
RHEB
EXOSC3
RAB11FIP2
TRDMT1
MAPK8
CCSER2
BMPR1A
CUL2
MRPL27
TMEM33
DCUN1D4
LAMTOR3
NDUFC1
GAB1
RPL34
AADAT
GALNT7
KMT5B
BIRC2
FBXO3
SOX6
RPS13
VPS29
MDM1
GOLT1B
HCFC2
FGFR1OP2
RWDD1
HINT3
ICK
SAYSD1
CAP2
RAB23
FBXL4
ACOT13
FIG4
EPM2A
COX7A2
SENP6
MRPS30
PFDN1
COL4A3BP
NPR3
FAM172A
LNPEP
RAD1
PPWD1
TRIM23
TRAPPC13
TXNDC15
RARS
SELENOK
CEP70
PDCD10
RPL24
COMMD2
SLC35F5
SF3B6
STAM2
PAPOLG
ORC4
TIA1
PLEKHA3
TMEM59
STXBP3
SWT1
BCAS2
VAMP4
PTBP2
NSL1
RCN2
IFT46
ZNF430
NDUFB3
RAB14
TRIM32
ACYP1
SLIRP
RHOQ
ATL2
YPEL5
YIPF4
CRIPT
C10orf88
C10orf76
PANK3
SLC10A7
PLXDC2
KBTBD7
ZFP30
RNF2
SEC22A
PIK3CA
ACVR2A
RPL21
ZNF644
KLHL7
CCZ1
DCAF10
SLC25A16
VPS26A
RNF11
CCDC91
SPRYD7
PFDN5
AMD1
NDUFAF4
USP45
EEF1E1
NDUFA1
SNRPD2
COX6B1
SGPP1
RHOT1
ARMCX1
COX7C
METTL25
EMC6
ZNF780B
EMC4
MTX2
OSGEPL1
ORMDL1
MINDY2
TXNDC17
PHF20L1
RAB2B
REEP5
GAMT
C6orf203
ATXN10
ATPIF1
LATS1
COX7B
RPL27
NDUFA2
UBE2D2
WDR44
ACTR10
EFR3A
ILKAP
COQ3
SEC61G
PCNA
CDK8
DSTYK
C12orf29
MRPS36
KATNBL1
LAMTOR5
YWHAQ
IAH1
RPS15A
PIWIL4
TIMM10
TMED7
ISCA1
SNX14
AVIL
BLOC1S1
KRT7
CD164
COG2
CAB39
COX5B
REV1
C2orf49
ISCU
SUCLA2
ITM2B
GPNMB
NUPL2
MTHFS
TLR4
DSCC1
FAM8A1
NARS2
FDX1
ZNF280D
GTF2B
DBT
KIF20B
FAM117B
AP1AR
FGF5
HADH
AEBP2
ETNK1
TMEM117
TMEM19
SNRPF
MBNL2
ABHD13
EFCAB11
SERPINA10
NDUFB10
PRPSAP2
TOB1
ESCO1
PSMB6
PIGK
ATP1B1
CREG1
RFWD2
NUF2
TOR1AIP1
SMYD2
SNAPIN
SRP9
DEGS1
FBXO28
HNRNPLL
RPS27A
SNRPG
TPRKB
PHOSPHO2
KLHL8
PYURF
NDUFS6
SSBP2
GIN1
PPIP5K2
FAM50B
IRAK1BP1
ARMT1
PURB
CASK
NDUFB11
MRPS28
LACTB2
TERF1
NDUFB9
CDKN2A
COMMD3
RPP30
GSTO1
LIN7C
IMMP1L
EEF1AKMT1
HNMT
TIMM8B
PTS
DIP2C
TEX30
CSNK1G3
MBIP
NDUFC2
PIGF
ANKAR
TIAL1
ARL14EP
ZNF547
RAD17
MED21
SMARCA5
TRAPPC8
TMEM251
FBXL2
CACNA2D1
ATP5G3
C21orf91
L3MBTL4
ATP5J
TMEM55A
SETD9
VBP1
DCK
DPY19L4
NDUFAF6
C14orf2
UQCRB
BAG4
FRRS1
SASS6
GALK2
STEAP2
APPL1
SPPL3
RAB28
CUL4B
MORC3
VMA21
ZNF208
PLPP7
RPL26
OMA1
TM2D1
USP1
EXTL2
BROX
TFB2M
PEX13
KIAA1841
MEMO1
DPY30
ARL5A
CLHC1
SGCB
MRPS18C
LRRC58
SGO2
EIF5A2
PPM1L
THOC7
C3orf67
RCHY1
ZNF148
UBXN7
DNAJB14
MFSD8
CEP44
TMEM161B
LMBRD2
SLC25A46
PGGT1B
WDR41
PRIMPOL
RICTOR
NSA2
GFM2
UQCRQ
SLC35A1
RPS14
STEAP1
ZNF704
MED30
FMC1
PHAX
COX6C
FREM1
TMEM65
NDUFB6
ARHGAP12
HECTD2
FBXO33
SPTSSA
CFL2
DNAAF2
KBTBD6
PRDX3
CCDC186
FRAT1
COX11
CUL5
C11orf74
TMEM135
ENDOG
ATP5L
SDHAF2
PAFAH1B2
RBPJ
LMBRD1
CDKN2AIP
LRRC28
COMMD8
ATP5I
UBE2V2
CCDC126
SLC33A1
HINT1
DTWD2
NFU1
FAM103A1
RNF150
FAM161A
STX8
NUDCD2
ARMC10
ACYP2
FOXN2
LSM3
RNF139
NUDT6
PYGO1
FAM98B
DSEL
TBCA
GPR34
RPS21
MRPL13
CERS6
FGGY
CHCHD1
CYP7B1
DMXL1
MYEOV
MRPL57
CYSLTR1
SFT2D3
MINOS1
UQCRH
EIF1AX
USMG5
FAM174A
NR1D2
THAP6
RSRC1
C3orf33
VCPIP1
PDIK1L
ZNF654
CENPS
LINC00476
ZNF404
EID2
C8orf59
LRRC37A3
PXMP2
SLC38A9
TBL1XR1
C18orf32
THAP5
HNRNPA0
SVBP
C2orf69
LCORL
ZNF354B
FAM220A
COX14
KLHL11
SUZ12
RMI1
C3orf38
TCAIM
ELMOD2
KLHL28
BBS10
ZNF771
PSTK
PRKRA
ZNRF2
GLIPR1L2
MIGA1
PCGF5
YOD1
MRPL14
ZFP82
SLC25A42
PLAG1
C3orf58
ADO
MRPS11
SNRPE
MRPL41
UBE2E2
KBTBD3
TRAPPC6B
PGBD4
FAM104B
NDN
RPL35A
RABIF
SMDT1
SELENOF
COA5
MRPL54
NDUFB1
TTC32
COA3
UQCR10
ACOT1
HIST2H2AB
RPL23AP82
ZFP1
PTRHD1
NDUFA6
PRMT3
AC138393.1
BRCC3
BRWD1
ARL17A
NDUFA13
ZNF566
C15orf41
ZBTB6
LYRM7
SPIN2B
ZDHHC17
MITF
ZNF546
HSPA14
TCEA1
UBQLN2
ZNF626
GTF2F2
PTAR1
SMIM15
OSTN
ZNF567
NDUFA4
RNFT1
ZNF573
C15orf61
BLOC1S2
WDSUB1
ZNF766
ZNF493
ZBTB44
ZNF34
ZNF140
ZNF569
TRAPPC2
GDAP2
TOMM7
VKORC1L1
NHLRC2
C1D
ZNF720
TRIM33
ZNF615
LHFPL5
RPL37A
ZNF461
ADH5
C2orf27A
VPS13A
MRPL42
PRIM1
SVIP
ZXDA
UBL5
KLHL9
SLC9A6
CNOT7
ZNF277
SELENOT
RPL39
DCLRE1A
RN7SKP255
SNORA63
RN7SKP203
COX20
CHML
PTPN20
PFDN6
SDHD
MZT1
FBXO48
LCMT1
DNAJC19
ZCWPW2
RNU1-28P
RNU1-27P
RNU6-1
RNU1-1
RNVU1-18
RNU6-4P
RNU6-5P
RNU1-2
RNU6-3P
RNU6-2
RNU1-4
RNU6-9
RNU1-3
SNORA53
SNORA12
DENND1B
FGFR1OP
KLHL23
SUPT4H1
NDUFS3
PPP1CB
RPS29
MDP1
ARL16
FIS1
HAUS3
BBIP1
FAM200A
FAM185A
RNU2-2P
ENTPD3-AS1
NDUFAF8
JPX
AC135977.1
DANCR
AC138969.2
HCG11
LINC01013
RASA4CP
RPL41
EEF1DP3
PET100
AL669831.4
ZNF826P
RPS18
DIRC3
TMA7
SMIM26
ZNF529-AS1
AC012146.1
FAM133B
ITGA9-AS1
SMIM27
PITPNA-AS1
INTS6-AS1
Z97634.1
RPL9P9
SNORD97
SCARNA10
GET4
YAE1D1
ATP5J2
GNG10
CCDC169
WDR92
N4BP2L2
MIR4458HG
NNT-AS1
SMIM20
ZNF345
AC104825.2
SCARNA6
SCARNA5
AC008560.1
OTUD6B-AS1
FLJ20021
AC239804.1
SCARNA9
AP001107.9
AC018630.2
ZNF253
CNPY2
LINC01481
CHURC1
LINC01579
AC125257.1
AL353796.1
AC051619.8
AC120114.2
AC008669.1
RBFADN
LINC01003
AC004148.2
SNORD3B-1
SNORA59B
AC091132.4
AC093227.1
AP001029.2
AC005261.2
ZSCAN16-AS1
SNHG8
AC091057.2
HIST2H4B
GTF2H5
RNU6-6P
SNORA28
AC006333.2
AL592148.3
AC005070.3
AP001033.2
ZNHIT3
AL137058.2
AC015922.4
CU634019.1
Z99129.4
AC104791.2
AC007342.7
AL513523.10
AC241585.3
AC010642.2
AL031430.1

## Sheet: Module 2
GCLC
SLC7A2
KDM1A
CDC27
MCUB
GCFC2
IBTK
PDK2
GDE1
AGK
PHTF2
DBF4
PSMB1
SPAG9
SPRTN
UTP18
RABGAP1
MBTPS2
POLR3B
RNF14
UFL1
MDH1
SLC30A9
COX15
IGF1
ATP1A2
MRE11
CCDC28A
HSF2
MIPEP
ARID4A
IFT88
USP2
BOD1L1
ATP6V1H
FAM214A
USP28
MRPS10
CELF2
PER3
PTCD2
POLQ
ARID4B
MPC1
AHRR
MTMR1
ME1
ATG2B
ARFGEF1
IDI1
PHKA1
IARS2
MEF2A
ERLEC1
NUP133
MAPK6
PFN2
TRIP13
ALDH3A2
AFF4
SDHA
PPP2R3A
GLI2
CLNS1A
DPP8
TIPIN
ACAT1
TOP2B
MCCC1
PMS2P1
ZCWPW1
VDAC3
TNRC6C
UBE2D4
PGM1
DDX1
SESN1
PKP1
UBA5
DOPEY1
TNPO1
P2RX5
TDRD3
NUFIP1
CYLD
ZNF416
AGBL5
EPS15
EIF2AK1
FAT2
ALG9
TXNDC16
GMCL1
C20orf194
MAPKAPK5
TASP1
ZBTB25
MRPS33
ZNF268
GLG1
DLD
FH
SLC7A8
SCFD1
SUPT16H
GEMIN2
GPATCH2
ECHDC1
PSMD5
TLL2
FKBP5
PRKY
P2RX6
BCL2L13
PRODH
PIK3IP1
PICK1
CBY1
RBFOX2
SLC25A17
AP4S1
PIGH
ZMYND8
CDK5RAP1
PIGU
APMAP
USP14
MOSPD1
RBBP7
KLF5
VWA8
CLN5
LONP2
SLC38A7
HSDL1
AAGAB
NBN
DECR1
IMPAD1
SFRP1
LAPTM4B
EMC2
NCALD
DCTN6
MCM4
TNNT1
SCN1B
CFAP69
TTC26
HIBADH
MEOX2
NMRK1
TMEM245
ZFAND5
PHYH
TNKS2
MTPAP
PBLD
INTS2
RASD1
C17orf75
OCIAD1
UFSP2
MTCH2
C11orf58
GTF2H1
METAP2
MAGOHB
FOXM1
PRR4
RAD51AP1
ALDH2
GTF2H3
RFC5
COPS7A
NT5DC3
PAK1IP1
SMIM8
SERINC1
RIPOR2
FBXO9
ZNF451
CCNC
SMAP1
PEX7
TBP
TTK
NUDT12
NNT
FAF2
GNPDA1
SKP1
C5orf15
ZNF346
ARL6
NIT2
SLC25A36
NCBP2
SNX4
SSR3
TNNC1
SPCS1
PIKFYVE
MPV17
CLIP4
PLCD4
ORC2
BCL9
DHCR24
DNAJC16
ATP5F1
UCHL5
AL591845.1
TSNAX
RLF
ACADM
SLC19A2
ABCD3
DPH5
RCOR3
MTFR1L
NENF
RPA2
ANKRD13C
AKAP7
RNF146
FBXL5
YLPM1
COQ6
ACAT2
KIAA1217
WASHC3
PYROXD1
FABP3
CISD1
ZWINT
SSPN
KBTBD4
METTL8
SLC36A1
RAP2C
CHPF
OBSL1
SLPI
FASTKD3
MRS2
OARD1
GLO1
SSR1
GTF3C4
TMX4
AP5S1
SBDS
ATG14
YEATS4
AKAP9
PEX1
SRD5A3
TST
FOXP2
STRIP2
KNSTRN
VPS13C
ANAPC13
PUS7L
PARP2
EAPP
ITFG1
ASH2L
ERMARD
CDC16
APOC1
CEP85
COX4I1
HACL1
CAPN7
RBSN
NDFIP1
MCCC2
FBXW9
PTCD3
SERPINF1
TMEM128
ZRANB2
SERINC3
PATJ
DCTN4
ZMYM5
XPO4
RFXAP
GPALPP1
SLC2A11
KRAS
RRAS2
THUMPD3
DPH6
TRIM45
KIAA1468
BTF3L4
FHOD3
TMEM258
USP30
FBXO21
CD36
ORC3
ATP5G2
SLC9A5
GCC2
ANKRD36
LMO7
SPRY2
EDNRB
IREB2
NDUFB5
MARCH7
KCTD3
STAM
SMC2
TMOD1
SLC31A2
PSMB7
DCTN3
HINT2
TMEM14B
CPEB2
RAB30
MRPL15
C11orf1
RTCA
SELENOI
DYNC2LI1
LRPPRC
ATAD1
KIF11
DBR1
ADAMTS14
ATIC
CARF
OLA1
CIR1
ZGRF1
COPS4
NUP54
GSTCD
SLC38A4
DENR
GRTP1
SLC38A6
BBS4
ULK3
C18orf21
GALNT1
SLC39A3
DCAF6
POU2F1
LYPLAL1
TUFT1
CTSK
ANP32E
SCCPDH
CCDC150
GADL1
UBA3
TCTA
NICN1
SLIT2
CBR4
FBXL17
HIGD2A
SLC2A12
EGFR
NIPSNAP2
TMEM168
CXorf57
FBXO25
ATP6V1B2
GINS4
ADHFE1
VLDLR
HAUS6
ASTN2
SURF1
FRA10AC1
NPFFR1
NPAT
LSM14B
CTF1
FREM2
TMEM86A
FAM160B1
GUF1
ATP5A1
ATG10
POC5
TADA1
ZNF256
PFKM
ZNF117
CENPH
BANK1
SDHAF4
RETREG1
ABCA5
LONRF1
MRPL39
ADAMTS5
PLCL2
USP25
TMEM237
RNF20
MED7
RRAGA
FAM161B
ADK
KCNMA1
C8orf37
GDF6
MTERF3
MPV17L
AASDH
MUM1L1
AP3S2
PTPDC1
NAE1
TMEM69
CCDC58
MRNIP
PSMC2
ACOX1
PLPP3
PRKAA2
SYNC
AGL
SMARCAD1
GNPDA2
PAQR3
NIPAL1
KIAA1524
SUCLG1
COX18
PCOLCE2
U2SURP
KIAA1143
EXO5
C1orf50
AIMP1
SLC9B2
MAD2L1
FAM160A1
PRMT9
NDUFS4
CMYA5
CFAP97
PAPD4
UBLCP1
SAMD3
BMPER
MIOS
PEX2
WASHC5
NIPSNAP3B
KDM1B
ZNF367
MICU2
KLHDC2
NEMF
ATP5C1
VDAC2
FAM204A
BAG5
DPCD
SENP8
FAM227B
BORCS7
TMEM100
TMEM41B
GALR1
BLCAP
ZNF606
LDHD
CLPX
MTMR10
C15orf48
DIS3L
NUDT21
COQ7
HDHD2
GPX4
CORO6
ZNF528
ZNF232
ATP5H
HOOK3
PDHB
CDC40
SERINC2
KCTD19
ADAL
CEP120
UPF3A
MN1
ANTXR1
TMEM42
UBE2E3
TMEM192
ADPRM
GABARAP
CDK1
TMED10
SGCD
AC093323.1
HAS2
PDGFD
MFN1
PLRG1
ZIK1
ZNF554
CYCS
C5orf34
SMPDL3A
ZNF596
CES4A
COMMD1
TNKS
ARV1
NAA20
TOMM20
CTSF
GTF2IRD2B
DENND4A
ANKRD36C
GLMN
CKAP5
TMEM9B
SMAD2
ZNF25
CCDC14
SUGCT
CSTF3
SLC35G1
COX8A
EID2B
DNAJC30
USF3
RMDN1
MTX3
MIEF2
NAALADL2
ZNF518A
NT5DC1
EPM2AIP1
LACC1
C11orf71
ZFP3
CAPS2
HIGD1A
RTKN2
ERCC6L2
MRPS16
ATP6AP2
C8orf33
YBEY
RWDD4
ZNF721
C11orf54
ZNF662
LYSMD4
ACSM5
GPR1
PPP1R2
ALDH1A3
C6orf120
KIAA0825
CDNF
MRPL30
FAM174B
PBX1
SHC4
ANKFY1
ZNF529
CYP4X1
ZNF197
ZNF396
TMEM17
ENTPD5
TAF9B
AGMO
FANCM
TMEM220
EYS
ZC3H6
CHM
S100A13
ZNF33A
GSPT2
ACADSB
RYR1
GTF2IRD2
NIF3L1
NPIPB15
SIAH1
SULT1A1
ERI2
TRPV1
NF1
AC008543.1
IPP
TTC30A
MFAP5
RPE
KLHDC1
ZNF84
MARCH5
AKR1B10
ZNF251
ZNF658B
ZXDB
WDHD1
TLK1
C6orf89
TTC37
LRIG2
OPA1
TATDN3
EEF1AKMT2
TRAF3IP1
RUFY2
TCEA3
HSD17B8
AC083899.1
FAM71F2
C4orf46
LGR4
C21orf62-AS1
COLQ
MAP10
GSTM2
RBMXL1
TOMM6
FER1L6
ARHGAP27P1-BPTFP1-KPNA2P3
TSTD1
AC009403.1
FNIP1
CEBPZOS
UMAD1
PPP2R2A
ZNF880
FLJ37035
MSL3P1
TRAM2-AS1
ERCC6
LINC01534
LINC01359
RBM26-AS1
AP006222.1
AC007038.1
GOLGA6L5P
YY2
AL033397.1
LINC00342
AL161457.2
TTTY15
PPP1R3E
AL356599.1
DICER1-AS1
COX10-AS1
PAXBP1-AS1
RNF103
CDRT4
AMY2B
KRBOX1
RDH14
ATP5O
EIF4EBP3
NFS1
AC007566.1
ETV5
SNHG6
LINC01184
AC093752.1
RASSF8-AS1
ZBED5-AS1
SRP14-AS1
C8orf34-AS1
AC097103.2
PCDHA10
AC004803.1
AC127070.3
ZNF674
AC093899.2
LINC02482
ABCA11P
ZFHX4-AS1
ALG11
MINCR
AC100810.1
WAC-AS1
EID1
AP003486.1
AP002414.2
KLRA1P
AC008014.1
FNTB
FPGT-TNNI3K
CSPG4P12
AL050341.2
NORAD
ERVK13-1
AC107027.3
AL137782.1
AC087500.1
GTF2I
AC145207.5
AC015813.1
L3MBTL4-AS1
MRPS21
FXYD1
NDUFA7
AC008878.3
AC012313.5
AC024075.2
IPO5P1
AC146944.4
MINOS1-NBL1
POC1B-AS1
AL109811.3
LINC01578
AC009275.1
ZNF658
AC092747.4
TUBGCP5
AC135050.6
GLIDR
AP004609.3
ACACA
AP002833.3
AC104447.1
AL159152.1

## Sheet: Module 3
ZNF195
MYCBP2
LAMP2
CDKL3
PAFAH1B1
RANBP9
UBR7
ZMYND11
MATR3
MNAT1
AQR
NDUFS1
RB1CC1
GCLM
UBR2
RRAGD
RABEP1
IKZF2
TBC1D23
CUL3
ZZZ3
SKIV2L2
C12orf4
ZFR
RC3H2
PITHD1
RIOK2
NDC1
ZNF112
WAPL
APPBP2
BTBD1
IPO5
ZBTB11
GOLGA5
DNAJA2
RORA
SPTB
SNX13
CLASP1
TSG101
DLG1
RAB7A
PIAS2
PIK3C3
PCM1
ITCH
OSBPL6
RIF1
CNOT4
CHMP2B
STARD7
AK6
MAP3K4
ATG16L1
PDRG1
CRLS1
ESF1
RBM27
TXNL1
ZC3HC1
HECTD1
TRPM7
CRKL
SRRD
SNU13
ATP6V1D
ERH
TRIP11
PRELID3B
VAPA
ANKRD12
XIAP
STAG2
HTATSF1
KPNA3
SETD6
GSPT1
ZNF106
CSPP1
UBXN8
ASF1B
URI1
PDCD5
SP4
CBLL1
H2AFV
TAX1BP1
WASL
PSMA2
CDC37L1
ABHD17B
ATE1
MICU1
PPP3CB
SMC3
CCDC6
MTMR4
DHX40
MED13
C1QBP
GOSR1
PEX12
PRKAR1A
YWHAE
MAP2K6
PANX1
DDX6
PDHX
PTPMT1
GPN3
CAND1
RAB5B
KRR1
UHRF1BP1L
SUDS3
RNGTT
HBS1L
BICRAL
TTC1
DROSHA
SUB1
RAD50
PPP2CA
SEC24A
ACTR8
UBE3A
WDR48
ABCC5
KLHL24
NEK4
DNAJC27
GPD2
UNC50
USP34
TAF1B
RAB3GAP1
PLCL1
SLC1A4
COX7A2L
ATF2
PARK7
ASH1L
PRDM2
RRAGC
SDHB
ZNHIT6
PRDX6
SPCS2
CASP8AP2
PHF3
FBXO30
UBE2B
RAD23B
PPP6C
NDUFA8
GNA13
PCMT1
WBP4
PAIP2
ARL1
ZNF706
NAA50
CBX3
TRIM24
RASSF8
ZC3H13
OPTN
TSFM
ATPAF1
STIL
RAB9A
ACSL3
VAPB
CSE1L
SNRNP27
USP9X
GOT2
SNRPB2
PCNX4
HNRNPH2
RNF6
DNAJB9
KLHDC10
NDUFA5
FXR2
NEDD8
QRSL1
CAMSAP1
TXLNGY
PPIL4
ATP6V1E1
RHPN2
MRPL35
UBE2G1
GRSF1
POLR3F
SPART
COX16
ARL8B
EMC7
PPHLN1
KIDINS220
ROCK2
TIMM17A
NARS
CLOCK
UBQLN1
TAOK3
PNPLA8
AKIRIN2
CAPRIN1
EGLN1
DHX9
CEP350
MRPL47
TRMO
NCBP1
RANBP6
UQCC2
NEK1
RDX
NDUFAF1
TUBGCP4
PPM1B
RAB1A
FBXO11
PPIG
SPPL2A
LARP1B
G3BP2
SCARB2
USO1
LGR5
MTMR6
SUOX
SBNO1
VPS33A
RBM26
NAA30
MAP1LC3B
MBTPS1
TIGD7
COPS3
C17orf80
NPEPPS
CLTC
PTRH2
OSBPL1A
SAT2
SMAD4
TMCO1
SDHC
PFDN2
ACP1
ZC3H8
LIPT1
LNPK
UBR3
RHBDD1
RAB5A
DYNC1LI1
RABL3
OSBPL11
FIP1L1
BDP1
GTF2H2
FEM1C
YIPF5
MUT
PSPH
AGBL3
LPAR4
FBXO10
MSRB2
AASDHPPT
DLAT
IPMK
EIF4E
MMAA
SLC25A4
NBAS
GFRA1
DST
UHMK1
RASGRP3
SAR1B
ADGRA3
SRP19
RANBP2
RMND5A
MSI2
TOMM70
MIA3
SH3RF1
ELOC
RABGEF1
FLCN
GTF3C6
HSPA13
C16orf87
VPS37A
KAT6B
SAMD8
ATAD2
VPS8
C1orf27
CLDN12
DYRK1A
C21orf59
ATP5G1
TAOK1
GBAP1
ZYG11B
RBBP4
C1orf52
ZNF326
CNST
MAIP1
RPRD2
PPP4R2
GMPS
TOPBP1
KIF15
SENP2
CREBRF
SLU7
RAD21
VIRMA
C9orf64
GTF2A1
PDZD8
ABRAXAS2
GHITM
TSC1
FUNDC2
API5
COPS2
SGPL1
ARIH1
IDH3A
ATMIN
SNRPD1
SMG8
NDUFS5
MFF
FEM1B
UQCRFS1
DCXR
TAPT1
UGP2
MAP3K2
AC106795.1
USP47
RALGAPB
CAVIN4
KIAA0232
SLC25A33
BPTF
SMN1
KRCC1
PAIP1
TP53RK
POP7
CFAP53
ZNF24
COQ2
ZBTB21
LEMD3
TRMT10C
MGA
LIG4
SLC29A2
TMEM167A
PDE12
UBE2C
MRPS22
CCNE2
BNIP3
KCMF1
ZDHHC13
FAM210A
CHD9
UBE2N
ASB8
GEN1
COX5A
PTPN11
MCFD2
SETD2
MRPS23
YIPF6
RFX7
ACBD3
C16orf72
RGPD6
NEB
PLGLB1
SETD3
AC138969.1
PTP4A2
COPB2
FAF1
TARSL2
SH3BGR
YTHDF3
ZNF17
PPP1CC
TEAD1
ANGPTL5
NPIPP1
ASAH2
NANOS1
TSPYL1
LIN54
PRPF40A
ANAPC7
ZNF782
ZFP62
PPTC7
ARHGEF12
FAM3C
GMFB
DYNC1H1
ZNF772
PSMD12
FITM2
FAM118B
GOLGA6L9
LPAR1
ZNF770
HELZ
ASNA1
ASPH
ZNF583
ZNF480
COPS8
FAN1
IPO9
MT-CO2
TOGARAM1
FOXJ3
CHAMP1
TSEN15
LTN1
KIF1BP
EFCAB7
TMEM57
LIN52
C5orf51
METTL6
TSN
CHUK
ZNF134
LYRM4
FASTKD5
MT-ATP8
SDAD1P1
LINC01128
ZNF674-AS1
MCTS1
AC126755.2
PCDHGC5
RBM12
KCTD21-AS1
AC091563.1
NPIPA2
ANKHD1-EIF4EBP3
C17orf100
FOXN3-AS1
ZHX1-C8orf76
UBE2Q2P2
MRPL46
AC012184.2
CCPG1
LINC02193
DNAAF4-CCPG1
RNF115
AC011511.4
ZNF582-AS1
NDUFV2P1
LINC02486
AC016727.1
AC073073.2
NBPF26
CASTOR2
AC233968.1
AL136981.2
F8A1
ZNF670
MRPL45
AC126474.2
CCDC163
EBLN3P
AC007326.4

## Sheet: Module 4
KRIT1
ST7L
MBTD1
DCN
PIAS1
MCOLN3
DNAJC25
MCM10
CDK13
THUMPD1
ACSM2B
ZNF638
ZNF37A
USP33
N4BP2
RABL2B
MOK
ZNF510
ZNF506
CCNT2
BCKDHB
ZCCHC6
PIBF1
L2HGDH
KIZ
ZNF302
TFAP4
TNRC6A
EFHC1
CECR2
TNRC6B
FKBP3
CEP128
NDUFAF5
NKAP
EEA1
DTWD1
BLOC1S6
NUMBL
GCDH
RASA4
USP42
PHF14
FBXL20
MED31
EZH1
LUC7L3
IFT20
LRP2BP
PPARGC1A
CPSF6
CHPT1
FRK
BACH2
ENPP5
CLK4
TTC33
TFDP2
ASB3
ST3GAL5
RMDN2
FGF23
MLH3
ZC2HC1C
DNMT3A
MTERF2
DEPDC7
MTERF4
RBBP6
RPAP2
IFT81
TTC21B
BAZ2B
PEX6
NQO2
NECAB3
HTN1
MKLN1
USP6
NXNL2
KIAA1683
ZNF141
PNISR
PDE6A
TBC1D8B
MACROD1
MED6
NOTCH2
LPIN1
ANKRD16
ZCCHC11
KHDC1
COQ10A
AFG1L
AHI1
THUMPD2
HERC3
TPH2
PTPRQ
PTGR2
SCAPER
FBXO15
NME7
AC116050.1
RABL2A
CENPC
MARCH6
SRD5A1
PHIP
MMS22L
TBC1D32
SHPRH
POMZP3
DOCK5
ZNF462
NR6A1
PARD3
ZNF215
ZC3H12C
TMC2
DCUN1D2
C12orf45
MIPOL1
TEX9
CCDC122
TMEM267
JMY
SLC25A27
INO80C
ZNF599
ACSS1
SEPT14
CFAP70
ANKRD9
UBN2
WDR19
WDR66
TMED4
ZNF222
ZNF233
ZNF577
PARS2
SPATA17
ACP6
INTU
COG5
ZNF12
MAMDC2
C12orf50
FRS2
ATP9B
B4GALNT2
FBXO22
ZNF91
ZNF226
TRPV3
OR10G3
METTL15
ZFPM2
CHRNB1
HSPB2
SETMAR
TMEM182
INSR
OR1A1
NEGR1
OR5A1
LCLAT1
MAB21L3
MZT2A
TRAPPC3L
BCLAF3
KLHL15
ZNHIT2
LONRF3
B3GNT5
GCNT4
TMEM80
CATSPERE
ALX1
CCDC66
ZNF594
ZBTB20
OR5AS1
POTEC
GTF2H2C
RBM12B
OR1D2
LRRC37B
PRPF39
SDHAP1
ZNF829
RNPC3
AC021092.1
TMEM212
KTN1-AS1
PDZD7
COL4A5
ZNF383
ZNF292
FAM111B
ZNF527
XPNPEP3
ZNF471
ZNF774
ZNF605
XRCC2
ZNF33B
CBWD3
KPNA5
ZNF585A
ZNF763
ADAM32
ZNF655
PIGN
BCO2
ZNF181
TMEM116
ZNF568
SFT2D1
LINC01562
CENPW
SPIN3
MBD5
ATXN2
TCTN1
PCDHGA1
SMIM11A
CRYZL1
CFAP44
AL590867.1
C8orf44
ZNF891
AC132008.2
AS3MT
OR7E122P
MIR99AHG
AC019155.2
FAM228B
EXOSC6
ROR1-AS1
AL355482.1
AC000367.1
CYP4A22-AS1
AL671511.1
LINC01776
ZNF717
KIF9-AS1
OR2M3
AL139260.1
MRPL45P2
AC016708.1
RALGAPA1P1
ACBD6
LINC00276
AL589642.2
AC092683.1
HCG18
LINC02015
KANTR
FLJ22447
MIR3936HG
LINC01722
LINC01719
LINC01949
LINC01694
ZNF37BP
AL596202.1
OLMALINC
AC019117.1
AL117378.1
LINC01684
AC073130.1
GOLGA2P5
TEX35
AC128685.1
SUCLG2-AS1
ZNF487
CCDC13
Z98749.2
ZNF585B
LINC01550
AC139795.1
SNHG10
FAM13A-AS1
AC106872.5
UGDH-AS1
LINC02503
AP002884.3
AC037459.2
AC099550.1
RAD21-AS1
AP000640.2
ZNF10
ZNF578
AL359237.1
CEP95
AC103740.1
AC087473.1
IQCH-AS1
AC009093.1
AC107375.1
AC009120.2
AC107871.1
AC092326.1
AL591848.4
AP000766.1
LINC01355
AL360270.2
AC006504.1
AC007406.5
AC121333.1
LINC00909
NOTCH2NL
AC060780.1
ZNF561-AS1
ZNF559-ZNF177
AL117336.3
NBPF19
Z83843.1
AC007390.2
AL021368.2
ZNF595
AC067750.1
SFTPD-AS1
AC022898.2
PI4KAP1
AC008741.2
AC241952.1
AC008115.4
TADA2A
AL442128.2
ZNF229
AC019322.4
AP000432.2
AL359922.3
AC068448.1
AC127024.8
AC009487.4
AL662795.2
AC022497.1
PCAT14
EIF1B-AS1
GHET1
AC104662.3
AC068587.6
AC105233.5
AC092902.5

## Sheet: Module 5
NIPAL3
HECW1
ARHGAP33
TSPOAP1
RHBDD2
CACNA1G
CDKL5
ADAM22
MAPK8IP2
LARS2
SLC7A14
MAMLD1
CNTN1
NCDN
NRXN3
GRAMD1B
AGPAT4
SLC4A7
APBA2
RNF19A
CYP46A1
INPP4A
MYO16
SPATA7
ADRB1
ARAP2
COL9A2
KITLG
NEXMIF
DKK3
ATP9A
CDK14
CA11
MAP2K4
SNAP91
ASB1
NGEF
TRO
PRKCZ
ROGDI
SDK2
KIAA1107
ATP2B1
ADGRL1
PANX2
ANO8
RGS11
RAP1GAP
PAK3
GPR137B
TOLLIP
MOXD1
C1QTNF3
SNX10
EPB41L1
SMOX
LZTS3
P2RX7
SLC23A2
DZANK1
CDIP1
ANKRD24
P3H2
RAB11FIP3
KIF4A
NAT14
SLC22A17
TYRO3
DPYSL2
CDC6
CBX5
EPB41L4B
SEMA4G
SCD
CBARP
CEP170B
PALM
RNF215
SEC14L2
GRK3
TTLL1
NEFH
SYNGR1
DESI1
TMED8
SAMD15
PYGB
ABHD12
TCFL5
SNPH
LPIN2
PCSK1N
USP11
NALCN
HTR2A
SALL1
CORO2B
MYEF2
GDAP1
SPAG1
PYCR3
AES
OLFM2
CLIP3
MEIS3
PTPRS
MEGF8
TNPO2
PIK3R2
RAB3A
CRTC1
GRIK5
CADM4
ITGB8
AGFG2
GLCCI1
APBA1
ABCA2
ACBD5
LHPP
SORCS1
DNAJC12
RAPGEFL1
WNT3
MPP2
EFNB3
ALDOC
KIAA1211
MAPK10
WFS1
FAM149A
DTX4
RNF141
ASIC1
ENO2
FAM184A
WASF1
ALDH5A1
ARFGEF3
PDE8B
WWC1
NEK11
SLC4A3
ADAM23
RTKN
REEP6
CHST10
SSX2IP
FAAH
PLPPR4
ELOVL4
PPL
GDA
CCDC92
DNAL1
PPP4R4
MSX2
IQSEC3
PTK2B
MAPK8IP1
ADGRB2
GTDC1
FAM213A
PHF24
KCNS1
BCAS4
IQSEC2
TRERF1
MYRF
GRIA3
NRSN2
ABHD8
ATP13A4
PNKD
MGAT3
DOCK4
CCDC136
CHN1
SNRPN
ATP1B2
LRRC6
DPP6
KIF1A
RTN4IP1
SULT4A1
SAMD10
POMT1
SLC6A8
LRP3
ARHGEF9
TRAF3
KCNC3
ACAP3
LLGL1
RAP1GAP2
LANCL2
DLG4
REEP2
FBXO44
ATP8A2
WASF3
CHRM3
MYH10
DCLK1
BEX1
EPHB2
PDZD2
MRO
PSRC1
CD101
TMEM241
LRP4
FADS2
DZIP1
ARHGAP32
APC
PSAT1
SRPK2
MAP7
PCNX2
KCNK1
ARMC9
RAPGEF5
HS6ST1
RALGPS1
STXBP1
TUBB2A
ATAT1
ARRB1
FXYD6
CGREF1
DTNB
STAMBPL1
ZNF365
STAT4
HECW2
HERC6
BMPR1B
CLSTN3
VAMP1
DIAPH3
C14orf37
DISP2
CELF6
GCSH
RHBDL3
CACNA1A
SIRT3
EVI5L
ZNF697
SYT14
SNAP47
ITPKB
CNIH3
PPFIA4
FAHD2B
AFF3
FAM171B
UNC80
HES6
POMGNT2
EPHA5
SCD5
ENOPH1
SNCA
CDH18
N4BP3
TENM2
SLC18B1
SYTL5
ARHGAP39
NTRK2
ALAD
GLUD1
LRRC27
TENM4
PAK1
SCN2B
GPM6A
WDR17
DLG2
BTBD11
SLC2A13
ME3
PTPRO
DPYSL4
BEND6
ASTN1
CNTNAP4
DDAH1
CABYR
ANKH
UBASH3B
PITPNC1
UCHL1
RAB6B
PTPRN2
RAB39B
AFF2
GRIP1
TIAM1
UNC5D
NMNAT2
HYDIN
TMEM268
GAREM2
MRAS
NPM2
DMTN
SV2A
ATP13A2
ALDH4A1
CHCHD6
FNDC5
PDXK
SPTBN4
BRSK1
COL26A1
FBXO27
ZNF385A
FAM171A2
TBC1D24
SHANK2
B3GALT2
IGSF8
KLHDC9
KIF26B
FAM84A
CCDC138
PACRGL
GPR155
KBTBD8
ICA1L
CADPS
DNALI1
SLC9B1
SFXN1
PI16
RELL2
DIRAS2
ANKS6
EML5
SPACA9
NSMF
SALL2
HSPA12A
ARL5B
GABRB3
PRKCB
IQCD
CENPV
YPEL4
NAV2
ELFN2
NYAP1
MAP1A
RCCD1
FAM102A
PRRT2
KIFC2
MLST8
CASKIN1
ABCA3
BSCL2
KCTD6
CHRM1
STK32A
LRRN2
DCLK2
VSTM2A
SPATA24
ELOVL6
DLGAP1
DPY19L2P2
GPR27
NDUFA3
TANC2
ATP6V0E2
PRKCE
MORN4
CHST11
KCND3
MAP6
ENC1
GATM
ATPAF2
GAP43
ARNT2
RASGRP1
NBEA
SYT12
ZNF483
CCDC106
SPTBN2
PITPNA
IQCK
SEZ6L2
FAM131A
PHYHD1
NRIP3
BAIAP2
LRRN1
JAKMIP2
DIRAS1
GNG7
KBTBD11
SCN4B
NAP1L5
SLC25A22
CASC2
SRRM3
DPY19L2
ZNF454
CPNE7
SMIM10L2A
AP002360.1
EGR3
GPR137C
PJA1
AATK
HHIPL1
B4GALNT4
CACNB4
CADM1
SLC8A1
ABAT
CAMK1D
BEGAIN
TMEM119
ZNRF3
PNMA3
KCNQ3
PCDH9
OSBP2
TCEAL2
SORCS2
ROBO2
ANKS1B
PPIL6
RGPD2
SMYD3
NRG3
KCNIP4
GLDN
GNG2
PCLO
KIF24
MPPED1
TMEM232
SHTN1
MAGI2
FANCA
ARL4C
NHS
PRKAR1B
NCR3LG1
JAKMIP3
DPY19L2P1
SPOCK3
SRGAP3
NLGN3
AJAP1
ZNF239
SCN8A
LAMB3
ANKRD36B
SMIM10L2B
ZNF682
DCHS2
OGDHL
STMN3
MYO5A
CYYR1-AS1
DNM3
DLGAP2
ZNF273
ZNF876P
ZNF536
STK39
FAM19A2
ANKRD13B
SMOC1
FAM169A
SCAMP5
SREBF2
MAGEE1
PLPP4
COL11A2
DDR1
GNL1
LINC02210
GABBR1
PNMA8B
ZNF425
SPIRE2
CCDC85C
DENND6B
SLC48A1
TCTEX1D2
FAM24B
MLLT11
AMZ2P1
MEG3
EML6
TNFRSF25
FAM19A5
VAMP2
RFPL1S
MEG8
MIAT
BAIAP2-AS1
LMCD1-AS1
PARG
FNDC10
ZNF883
AL356056.2
FAHD2CP
ZBED9
USP32P2
AL590094.1
DNM1P51
AL035681.1
ZNF815P
ZNF853
NDUFA6-AS1
PNMA2
AC026877.1
HOGA1
LINC00882
MICAL3
PCDHAC2
KCTD7
BDNF-AS
LINC01252
STX18-AS1
ABHD14A
AC008771.1
TMEM150C
AC011330.1
GPR162
LINC01094
AC139713.2
AL133352.1
AL117190.1
AC217777.1
FRRS1L
AC006058.1
AC233702.7
AC012617.1
LINC01224
AC087203.3
AL691432.2
AC104964.3
SNURF
AC008738.7
EPOP
AC114271.1
AC092111.2
SRCIN1
AC159540.2
AL845472.1
AC245100.8
AC068631.2
AF228730.7

## Sheet: Module 6
DBNDD1
CRLF1
MAP3K9
MGST1
NFIX
PKD1
TENM1
ANOS1
DPF1
STMN4
CHDH
DEPDC1
KCNG1
MYOM2
LMO3
R3HDM1
NEDD4L
PPP1R3F
SLC4A8
PIK3CB
MPHOSPH9
SDCCAG8
KIF1B
PLEKHH1
FAM168A
IL17RB
CAMK2B
DGKG
GATB
TNK2
LIMCH1
HIPK2
GSTO2
SLC9A7
NAV3
SIRT2
FRMPD1
SLC6A15
LNX1
TRHDE
FBXW11
TMEM38A
CLCN4
NSF
SPAG5
CTTNBP2
ACTN2
AMPH
ADCY2
RBFOX1
OPHN1
RFX3
MEF2C
PHLPP1
GSK3B
MAPRE3
PTPN4
DOCK3
NECAP1
WDR7
RGS17
POLR2E
YPEL1
MAPK1
CENPM
KIAA0930
NIN
CDKN3
RPS6KA5
DOK5
EEF1A2
CELF4
CDH20
ST8SIA5
PHEX
CD99L2
KLHL4
NDFIP2
CCDC113
NAGPA
SEC14L5
FAM173A
USP31
SYT17
CCP110
AP3B2
CA2
COBL
NPTX2
TSPAN13
LIMK1
FSD1L
DNM1
AK1
PLEKHA1
CPEB3
DKK1
TRIM37
FBXW7
GLRB
LPXN
ELMOD1
CSRNP2
BCL7A
KCNA1
SLC38A1
ST8SIA1
HDDC2
GPLD1
SOBP
QKI
FBRSL1
THBS4
GABRG2
PEX5L
ARHGEF26
KCNIP3
TFCP2L1
PAPPA2
KIAA1324
OPRD1
C1orf21
CDC20
ERI3
PTCH2
PROX1
B4GALT6
ATP10B
SATB2
ALDH6A1
GPR75
BCL11A
KCNIP2
GOT1
ENOX1
GPSM2
ACVR1C
C4BPB
PAIP2B
ATP8A1
RTN2
NAPB
AMOT
ELK1
TIMM8A
HIVEP3
CDHR3
GAD1
TTBK2
FGF13
TULP4
CCDC62
POLN
KHDRBS3
C19orf12
RAMP1
POPDC3
FIGNL1
TMCC2
RTN3
UNC79
MEIS2
RAB33A
TESPA1
B4GALNT1
AGT
NTPCR
RPS6KC1
TMEM8B
KIAA0319
DCUN1D5
MAP2K5
UNC13C
RMDN3
TMEM62
TTLL7
WDR12
UBL7
PPP3CA
KIF21A
TMEM132B
SRRM4
SYT16
STON2
SLC24A4
LINS1
PCSK6
FTO
CDH13
PDPK1
GAREM1
GREB1L
RAB40B
RNF157
CBLN2
HUNK
CACNG8
RERE
FHAD1
CELSR2
SNX27
KCNH1
TP53BP2
KCNN3
SFXN5
ST6GAL2
SCN1A
CDCA7
SLC25A26
NXPE3
IGSF11
ECE2
DDIT4L
ANK2
CXCL14
MLIP
CLVS2
TIAM2
NLGN4X
LRP12
FAM135B
C11orf49
KAT14
KIRREL3
DOC2A
CNKSR2
CDH8
FSIP1
GPR158
THRB
ANK3
AKAP6
QDPR
ZNF827
AMN1
ZNF385D
SACS
CACUL1
SCHIP1
TMEM56
FAM168B
GEMIN6
TMEM178A
SPOCK1
GUCY1A2
HOMER1
SUV39H2
PRDM8
GRM1
CDYL
FAM49B
PTPRD
LGI4
CDH12
TNIK
EPHB1
AGPAT5
GOLGA7B
PPARGC1B
TSPAN7
TBC1D31
CACNA1D
BRAF
EXTL1
SPATA2
PPP1R9A
DYNC1I1
LYPD5
KALRN
ZNF714
ZER1
S100A1
CELF5
POLR3K
SNRNP25
DRAXIN
KCNJ3
SLC22A15
EIF4E3
NEK10
PRRT3
LRRC2
BAP1
MELTF
RHOBTB3
GRIK2
STXBP5
SLC29A4
LMTK2
CSMD3
MID1IP1
PTCHD1
STRBP
WNK2
PKNOX2
HPRT1
BORCS5
NDRG2
TTC7B
GLB1L3
GPT2
NDUFB8
SCN3B
CATSPER2
C16orf45
MARF1
TEF
TRUB2
GPRC5B
RBFOX3
KLHL26
SGK494
HSD11B1L
TTC39C
AHCYL1
MAP2K1
C8orf46
RAB3B
KIAA1024
HTRA4
FASN
MT1E
OTUD7A
YWHAG
GPR37L1
CCDC144A
DENND5B
LONRF2
MSANTD4
PKIA
NETO2
ANO5
THOP1
MACROD2
MCRIP2
C2CD2L
MYOZ2
LRRC20
TMCC1
ARPP21
LRRN3
SCAI
ENDOV
RGMB
C12orf76
CNTNAP2
PELI3
ZDHHC14
CHST1
ZNF519
CHRNA7
TOM1L2
TTLL11
TPRN
MYPOP
LRRTM4
ACBD7
TAC4
BDNF
WSB2
SOX11
RIMKLA
OR2T12
NIM1K
MLF1
PDE4DIP
PLEKHM3
P4HTM
ERBB4
ZNF713
FBXO34
CDH4
ZBTB18
SLITRK4
AKAP5
ZNF48
TDRD6
SLC36A4
ANKRD30B
KCTD2
CHRM2
C4orf50
RNF41
RGMA
FAM153B
AP1S2
CEP97
SATB1
SLC25A18
CSMD1
CALN1
DGCR6
CMTM4
TUBA8
PGP
POU6F1
MAP7D2
SS18L1
KCND2
SNN
PRR16
FAM227A
MANEAL
C16orf52
C11orf87
KCNQ5
PCYT2
POMK
IRS2
LINC00643
CCDC30
ANKRD20A5P
NF2
PDE2A
MAPT
C2orf88
GABRD
SBK1
FOCAD
CFAP54
TMEM198
TMEM201
ZDHHC11
MSL1
FAM47E
FAM53B
KIAA0408
MYBPC1
SUPT3H
SLC35F1
RABL6
AMZ2
NPIPB9
ZNF398
LRRC8B
ABCB8
HTT
OR6Y1
FAM49A
NKIRAS1
ZNF71
ANKRD35
COLGALT2
GRM3
RYR3
RUSC2
CIPC
MFAP3L
RNY3
AL139353.1
C6orf136
FAM196B
IGFL4
TMEM170B
MT1M
SMN2
DPF3
ZDHHC11B
XKR4
MT-RNR2
MT-RNR1
C17orf51
TRIM59
ALOX12-AS1
UBE2QL1
AC245297.1
TTC34
PPP3R1
XKR9
SLC12A8
RPL23AP53
TSSC2
SNHG14
SMIM13
MIR137HG
AL354740.1
SNX18P3
ZNF192P1
LINC01748
LINC00511
LINC01268
AC003991.1
DPY19L1P1
AC019205.2
STXBP5-AS1
ZNF736
MIR600HG
LINC01358
SHISA9
DGCR5
SNORA47
CDKN2B-AS1
PSMC1P1
PI4KA
ARHGDIG
ARHGEF26-AS1
AL390195.1
TMEM225B
RNF139-AS1
UBAP1L
OIP5-AS1
TMEM161B-AS1
MEF2C-AS1
YJEFN3
DNAH10OS
AC034213.1
AC090502.1
AC145138.1
AL359075.2
PWAR6
LINC00641
ZNF710-AS1
SNAI3-AS1
AC114811.2
AC092718.3
LINC01963
AC107398.3
AP001486.2
TMEM178B
GAN
MIR193BHG
SPON1
ROCK1P1
SUZ12P1
ZNF285
RPARP-AS1
AC010969.2
CR382285.1
PKD1P6-NPIPP1
AC124312.5
ANKRD34A
CD24
AC233702.10
SOCS7
AC022929.2
UG0898H09
AL138820.1
AC005225.5
PWAR5
AC012513.3
AC007382.1
AC124303.2
AL132656.4
AC005858.4
KCNIP4-IT1
PRNCR1
AC242022.1
AD000090.1
AC080128.2

## Sheet: Module 7
ANKIB1
PRKAR2B
ABCC8
ETV1
ARHGAP44
ANLN
EHD3
GLRX2
HSD17B6
FUT8
SH3YL1
STAU2
HDAC9
MCUR1
MAPK9
PHPT1
OPN3
CYFIP2
PDZD4
FGFR3
REEP1
KIF2A
GNB5
SLC44A1
POLB
RPS6KA6
SRI
PPP2R5C
CLDND1
FAM135A
DLG3
ULK2
PDS5B
KIF3C
HACE1
WDR47
NLK
OTUB2
CERS4
RAPGEF4
PHGDH
AGO1
MSH2
MAST3
PMM1
GSKIP
VRK1
ARHGAP5
NDRG3
CDS2
MIB1
RBBP8
SMS
PCYT1B
CMC2
FZD3
ZC2HC1A
MTMR9
PPP2CB
LIN7B
POLR2I
IQCE
EPHB6
AP1S1
MEGF9
NCS1
FBXL15
TBC1D12
RND2
GABRA4
USP46
CPE
TRIM2
NECTIN1
CDK2AP1
GNPTAB
COX6A1
PHACTR1
GPR63
RNF130
FGF12
C3orf14
EPB41L5
RTN4
CCDC88A
GLS
STMN1
CAMSAP2
ARMC2
CNRIP1
GPAM
DNAJC15
UBL3
SEPT7
WIPF3
KIAA1549
RAB9B
FAM199X
RAB22A
KLHDC3
ATXN1
RUNX2
GRK4
SLC25A23
ATG4C
MKKS
THRA
DACH2
TMEM35A
RAB3IP
PIN1
ZNF835
GNAI1
RBM48
CASD1
PPAT
ASPHD2
YWHAH
GNAZ
ARPP19
ACKR4
SERGEF
FAM98C
ZNF236
RGN
KIF3A
RIDA
MATN2
SYT11
IMPA1
SARAF
CCNB1
SPIRE1
ANO3
KCTD1
DAGLA
BIVM
GOLM1
RNFT2
ANKRD6
SEMA4F
KCNMB4
DOCK10
SCRN1
DGKB
NACAD
ZFP37
GARNL3
PPIL1
PGBD1
ABI2
PCDH10
RAP1GDS1
SLAIN1
ASXL3
TXNL4A
MISP3
C1orf216
PRKACB
MBOAT2
EXOC6B
FBLN7
SPAG16
MARCH4
STK11IP
CNTN4
MED12L
NCEH1
FAXC
CSGALNACT1
CEP78
SURF2
NACC2
FAM171A1
MINDY3
CAMK2G
BTBD10
FRG1BP
TMEM25
ADGRL3
SCLT1
VPS26B
BICD1
SERP2
MZT2B
GRID2
TRIM36
NADK2
WDR78
SCN3A
GDPD1
AK5
NRGN
CCSAP
FAM69A
MAGED4
AK9
CDK19
DBI
FAM126B
LSM11
MICU3
CARNMT1
GNAQ
MMP16
DGKI
TPRG1L
TMSB15B
KCNB1
CDC42SE2
TPPP3
CALM3
TLCD1
FBXL13
THAP8
ZNF382
RACGAP1
SLC45A1
BOLA3
CCNYL1
HIPK1
SLC15A2
HDAC11
SERPINI1
CLASP2
PIGX
EDIL3
CCDC112
ORC5
OXR1
CDK5
HDX
MOAP1
HTRA1
SPRED1
GPR176
CKB
APBB1
HDGFL3
SEC11C
CHRFAM7A
ANKDD1A
DCTN5
PIP4K2C
AKTIP
ENTPD3
SAC3D1
RAB4A
KIF5C
MTCL1
ZBTB49
PTK2
NLGN1
PCDH7
P2RY1
NIPA1
ADRA1B
EMX2
DNAJC18
ARL6IP1
KIF5B
ZNF415
TSNARE1
KYAT1
MTM1
WIPF2
HOPX
COL24A1
CLSTN1
CAMTA1
BCL2
ZNF570
ID4
ZMAT3
ZNF680
MOB1B
GOLIM4
FBXO45
RAB6A
LINC01106
ZDHHC21
MBLAC2
KCNA2
ZBTB33
ZBTB41
CENPBD1
CSRNP3
PLD6
PCED1B
LYNX1
RNF182
FANCB
C5orf30
WRB
FAM181B
LDOC1
PLCB1
SKA2
IGIP
SLC25A10
GRIN2A
GUSBP1
OPCML
CBX6
BRI3BP
PURA
HS6ST3
PTCH1
ANKRD46
NAP1L3
NAP1L2
AL162231.1
TSPYL4
MAGED4B
AC104836.1
SLC35E2B
ZNF724
ZNF681
FAM217B
TSC22D2
ZNF138
ZNF429
ZNF470
HIST1H4C
ZNF675
SGTB
ELOVL2
C1orf122
MAN1A2
SPRED2
SH3BGRL2
MMP17
RYR2
CALM1
INPP5F
SHISA4
BHLHB9
ZFP2
LINC00632
CASC10
RANBP17
FAM216A
SERF1B
CYS1
HACD2
DIO2
LINC01521
ZNF726
FBXO16
CPEB1
ARHGEF33
ISPD
UBXN2B
DHRS4-AS1
CCDC7
NRSN2-AS1
ANKRD36BP2
LINC01354
C9orf172
RNASEH1-AS1
LINC00094
ZSCAN31
AC097662.1
Z68871.1
GUSBP2
PEG10
NRAV
HHIP-AS1
AC105383.1
KIAA1456
MSANTD3-TMEFF1
KIAA1147
ARHGAP5-AS1
SRP54-AS1
AL121594.3
AC107068.1
AL035071.1
AL031985.3
Z95115.1
AC104964.2
AL596244.1
AC005670.2
FAM58A
LINC00672
ZNF488
AC006213.2
AC006504.5
AC093297.3
AC107983.2
USP27X
AC005332.7
AL354718.1
CU633906.1
PIP4K2B
AC007996.1
FP236241.1
AL161772.1
RN7SL3
AP001972.5
AL078621.3
AL157396.1
AC009133.6
AC006453.2
AP001273.2
AP003175.1

## Sheet: Module 8
CAMKK1
GAS7
PAX6
BAIAP3
SYN1
CELSR3
IDS
PRSS3
SYT7
BID
SYT13
PLEKHB1
GABRA1
LRRC7
GPM6B
MCF2L2
PTPRN
RASGRF1
PSD
RIMBP2
LZTS1
BCAS1
CTNNA2
SYT1
KCNAB2
CAMK2A
CRMP1
ADAM11
PPP2R2C
SNCB
IPCEF1
KCNQ2
ADD2
MAP2
ADCYAP1R1
BRINP1
RIMS1
EPHA6
KCNN2
ZNF213
ATXN7L3
MT3
GNAO1
PHACTR3
RPH3A
PCBP4
NRCAM
PITPNM3
JPH4
STX1B
HCN2
SEZ6L
SEPT3
RASD2
MLC1
TRIM9
RIMS4
NOL4
SYP
DRP2
FGF14
NDRG4
ACSBG1
SCG3
STMN2
NEFM
TUBB4A
SLC17A7
FSD1
APLP1
ATP1A3
MAST1
KCNN1
TMEM59L
ADAP1
STX1A
PTPRZ1
SH3GL2
ATRNL1
NEURL1
LGI1
RUNDC3A
CNTNAP1
KLHL2
RAPGEF2
B3GAT1
NRXN2
KIAA1549L
SLC1A2
PTPN5
CUX2
TBC1D30
RFX4
B3GAT2
RASGRF2
LIFR
PODXL2
CSPG5
APC2
PLEKHB2
TNR
CHD5
DLGAP3
FBXO2
DNAJC6
KIF21B
HPCAL4
RIMS3
RGS4
KIF17
CNR1
GRIA2
ZCCHC17
HPCA
CIT
PLP1
LPGAT1
SLC12A5
PACSIN1
CPNE5
MT1G
SOX9
C1orf61
PCSK2
MMP24
BCL11B
FBXL16
RNF112
LRRC4
TMOD2
GALNT8
NCAN
UNC13A
OLFM1
MAP3K10
HABP4
GFAP
RAB11FIP4
LRRC4B
MTSS1L
SNAP25
BTBD3
BCAN
MTUS2
BTBD2
CHL1
ARF3
SPX
DTNA
APLNR
AGTPBP1
ADGRB3
AGAP2
FAIM2
KCNH3
KIAA0513
SERPINE2
ARHGEF4
SCN2A
ERMN
ABI1
GABBR2
FRS3
TUBB2B
FRAS1
SLCO1C1
PPFIA2
RTN1
SH3GL3
SLC14A1
LMTK3
GALNT13
SLC4A10
TMEFF2
TAGLN3
STXBP5L
HAPLN1
LIX1
CPLX2
PSD2
LRRTM2
TTBK1
CDCA5
SNTG1
RGS20
PMP2
SHC3
CACNA1B
SLC39A12
INA
LRRC4C
PLCH2
FEZ1
LYPD1
NPAS3
ANO4
GABRA2
TMEM132D
CAMK4
GRIA4
RAB3C
JAKMIP1
PTPRR
THY1
JPH3
C10orf90
NCAM2
CNTNAP5
GRIA1
FMN2
SLC24A2
KIF5A
PSD3
PPP2R2B
KCNS2
ATP2B2
SYN2
KCNJ6
CABP1
AGAP1
RGS12
S100B
C9orf116
PAQR6
SHANK1
PAQR4
SDC3
CAMK2N1
CADM3
KCNJ9
FBXO41
VSNL1
GABRG1
GABRB1
BSN
CAMKV
ETNPPL
NDST3
SCRG1
TMEM144
ADGRV1
ACSL6
FABP7
KIF6
ADCY1
SLITRK5
PGM2L1
PHYHIPL
HEPACAM
AMER2
STOX1
STK32C
KCNC2
NETO1
TMEM130
SCG5
CERCAM
TTYH1
ATCAY
MGAT5B
ZNF597
GNG4
MOBP
PHYHIP
ENHO
GRM5
GPRIN1
IL1RAPL1
CTNND2
TPST1
FRMPD4
HGNC:24955
NFXL1
GRIK1
NPTX1
TPPP
APLN
KSR2
DSCAM
KNDC1
FRMD5
AQP4
MIR31HG
SCG2
IL17D
FUT9
CARNS1
STOX2
CNP
GLIS1
MFSD4A
UGT8
BRSK2
WDR49
ASPHD1
MARCKSL1
CADM2
PPM1E
DPP10
MSRA
CREG2
FOXG1
RIMS2
CDK5R1
BASP1
GRIN1
PPFIA3
ST8SIA3
PGBD5
KCNJ10
GRAMD1C
TMEM151B
CTXN1
AC104581.1
NRXN1
MTURN
MAP6D1
DDN
SOX2
ADGRB1
MGAT4C
TDRKH
NTM
GRID1
RGS7
CHST6
KCTD16
CNTN2
CCSER1
EFNA5
CEND1
DUSP8
NELL2
SEPT5
SV2B
LSAMP
SYN3
ZNF696
ADARB2
NAT8L
SLITRK2
MYT1L
CCK
SLIT1
ERC2
ZFP69B
DNER
NWD1
USP32P1
RELN
SH2D5
PTPRT
NTNG2
ELAVL3
NUDT11
KIAA1211L
MBP
TMEM229B
CACNA1E
MT1F
PLXNB3
L1CAM
POU3F3
SOWAHA
STUM
C2orf72
FAM155A
AL450124.1
C15orf59
GMNC
DOK6
ATP6V1G2
SOGA3
NPTXR
CERS1
C14orf132
FAM212B-AS1
DLX6-AS1
LINC01426
BCYRN1
PDXP
SOX2-OT
LINC00461
AL049544.1
LINC00599
RMST
CTXND1
AC009041.2
RN7SL471P
NUDT3
GRIN2B
AL161421.1
NEFL
CDR1

## Sheet: Module 9
PNPLA4
RWDD2A
RUFY3
RFC1
AGA
FSTL4
GALC
GYG2
TARBP1
CDH3
SPA17
CDON
SNX24
ERBB3
SEC61A2
KDM4A
MPPED2
NUCKS1
SIDT1
SEMA3C
RASAL2
NAALAD2
ACER3
EPB41L2
SLC4A4
PCDHB4
OXCT1
FAM234B
COL16A1
DDHD2
DNM1L
PEBP1
RGS1
TF
PRTFDC1
KLHL22
FOXRED2
DDHD1
DAAM1
MROH8
CHRDL1
ZC3H12B
SCML2
ZDHHC15
BEX4
NUP93
ZNF821
CLUAP1
QPRT
RPGRIP1L
ATP8B4
DMXL2
SGK3
NIPAL2
SQLE
SARS2
PLD3
DUS4L
B9D1
HLF
VWA5A
COMMD9
CHKA
C2CD5
DNPH1
HMGCS1
NME5
PCDHB5
BNIP1
IQCG
PDE1A
GALNT3
LANCL1
DNAH6
ALMS1
RHOU
OSCP1
TNFSF4
SGK1
DNAH7
PIGZ
BBOF1
OGFRL1
PPP1R3C
FAM45A
PCDHB14
PCDHB12
MRPS14
CRISPLD1
ZMYM2
OCRL
PMS2
BHLHE41
NECAB1
ZNF391
BBS2
FLRT3
EVI2A
IFT22
LRRC17
EGLN3
STK33
PTPRA
DMGDH
BEX2
PDE6B
MICAL2
ERG28
PTGFRN
CCNH
DSC2
NREP
CCDC146
REPS1
VPS45
SAP130
BPHL
LRRC49
TET1
MDH1B
MNS1
APH1B
PRDM5
GAS8
ZNF287
DOPEY2
LMO4
ALDH9A1
MPC2
EFNA3
NPHP1
SFRP2
CYP4V2
PIK3R1
GABRB2
HMGCLL1
PRSS35
CCDC25
SYBU
MAL2
WDR31
GAS2
RNF144A
RABGAP1L
SPEF2
FBXO36
HS2ST1
SRSF12
TTC39B
ZKSCAN2
PXYLP1
CDK20
KIT
CACNA2D3
COPG2
SYNJ1
SPATC1L
ADAMTS13
BDH1
ACOT11
HENMT1
WDR63
PEX19
CCDC74A
CFAP221
NAXE
PRKCI
BDH2
SAP30
KIAA1324L
PDP1
TMEM67
CCDC171
FAT3
INTS6L
SLC16A9
CRYL1
TTC8
CACNB2
CEP295
COG1
FN3K
SRR
LRP1B
TCTN2
TMEM129
GSTA4
HS6ST2
LRRC34
RHNO1
ZNF57
RAB40A
OLR1
PIFO
SNHG11
BBS1
ANGEL2
GALNT11
DPY19L3
MAGED1
R3HDM2
MB21D2
FAM83H
PENK
AMIGO1
PNMA8A
ZNF708
CYB5D1
ANKRD45
GPR173
MROH7
SLITRK6
ZNF93
SLC24A3
GPRIN3
LMLN
DNAH14
THNSL1
GSAP
EFCAB6
DYNC2H1
PCDHB13
LUZP2
ZNF793
SLC38A3
UROS
FAM221A
MYL6B
ZNF418
CD47
TMEM26
SIPA1L1
ZNF624
C5orf42
CCDC180
TCAF1
ZNF789
DZIP3
KIAA0753
TTC25
SLC35B4
ATP6AP1L
ETFRF1
LNP1
FAM187A
GOLGA8B
FAM66B
CYB5RL
PLXNA4
DNAJC27-AS1
GCSHP5
FAM66C
AC239809.3
LYRM9
NKAPP1
DANT2
AC017099.1
PNMA6A
SUGT1P3
PARGP1
LIFR-AS1
AC008966.1
USP46-AS1
AF117829.1
AC093297.2
ATXN7L3B
AL590705.5
PABPC1P4
DNAAF4
AC084033.3
AL513534.1
AL353746.1
OVCA2
AC068152.1
NBPF11
AP000275.2
AC016582.3
NBPF12
AC010329.1
ATP2B1-AS1
AC007744.1
AC019069.1
LINC01138
ZNF280B
PRAG1
AC092111.1
HYDIN2
MARCKS
AC138393.3
AC007485.2
IQCJ-SCHIP1

## Sheet: Module 10
STPG1
AP2B1
USH1C
RHOBTB2
FYN
MAP4K5
PGM3
SAMD4A
PHLPP2
PLEKHA5
TAB2
ZNF275
DIP2B
FGFR2
TP53BP1
MAP3K13
EIF4G3
SEMA3A
CBFA2T2
SLC1A3
CDH7
IMPG2
LRP2
AACS
PCDHA6
TRPM3
NCOA1
METTL2A
ZFHX4
EZR
SYDE2
ABLIM1
IZUMO4
GCAT
COCH
CDKL1
ZC3H14
MRGBP
KIF3B
CST3
ZNF516
SMARCA1
CAB39L
STK24
RGCC
N4BP1
IGDCC4
RAB11A
MYH14
MPP6
CHN2
CEP41
MEST
KCNT1
ARHGAP21
ANKRD26
RGS9
ASPA
CLCN3
STIM2
CCDC34
C11orf63
MADD
P3H3
SLC6A12
OGFOD2
NCOA7
MDGA1
ERBIN
MAN2A1
PCDHB3
CNTN3
IFT57
EHBP1
CCDC181
MAN1C1
KMT2A
TNNT2
MREG
FKBP1B
MXI1
PCDHB8
CLU
GJB6
CSMD2
PTGFR
SPATS2
CHD6
CEP250
IPPK
FGFRL1
OR7C1
CDO1
INS-IGF2
PHF10
ZNF331
PPFIA1
PPP1R1B
NUP210
IQCA1
RSG1
CASP9
SLF1
GSTM5
GRHL1
CABLES1
EPHA7
MPHOSPH6
GLUL
ITM2C
TSGA10
APPL2
ZFHX2
TEX2
ZNF189
MGARP
IFT172
PRKG2
SEPT11
CDKL2
PRICKLE1
SMARCC2
NOVA1
MDGA2
TSPAN3
GNAL
SLC39A6
MAPK4
PTPRF
ILDR2
CEP170
PARP1
PLEKHA6
TMEM108
MEGF10
MYLK4
EBAG9
RSPO2
NCAM1
CABLES2
TM7SF2
CCDC74B
GJA1
PANK1
CCDC148
ZUFSP
SEMA3D
PRKCA
PIEZO2
CCDC144B
C2CD6
ZFYVE9
SLC6A1
RNF111
FMNL2
ESYT3
GPRASP2
AHCYL2
CACHD1
FAM131B
CBS
PLCD3
FGF11
AK4
PTPN13
LZTFL1
CMBL
KLKB1
KIAA0895
IQUB
KCNV1
TMEM246
KIAA1958
PCDH19
LRFN5
LARP6
CYB5R2
TUB
RIC3
TERF2IP
KATNAL2
MYO5B
ZNF23
SCARA3
ING2
SLC20A2
PPIP5K1
TSPAN5
HGNC:18790
STXBP6
FAM110B
SH3TC2
ROBO1
REPS2
SIMC1
ADORA2B
ZNF318
PRNP
TLN2
SPTLC3
B3GALT1
PDP2
DCAKD
HECTD4
GOLGB1
NDNF
PC
LINGO2
PCCA
SCUBE2
PLA2G16
MUC20
DNAJC22
GLDC
TDRP
SSTR2
C12orf60
CEP57L1
KREMEN1
AIFM3
FAM120C
LRTOMT
XPOT
APOO
FLRT2
INPP5J
ZNF74
L3MBTL1
ADAMTSL5
BACE1
ZSCAN23
AC026412.1
SHISA6
GREB1
WNK3
DAPK1
PGAP1
NMB
ZNF667
SIRPA
ZNF334
PEG3
CCDC152
ITPRIPL1
GPRASP1
ZDBF2
ATP6V0E2-AS1
AL049775.1
ITSN1
TMEM200C
LCNL1
AC141586.1
TENM3
LINC01881
POT1-AS1
SLC9A3-AS1
AC023283.1
GAS1RR
HDAC2-AS2
AL353751.1
NR2F1-AS1
BMS1P10
CECR7
AL627309.1
GATS
PCDHGC3
PLCXD2
LINC01024
Z84485.1
PCDHAC1
ZNF436-AS1
AC068533.4
ZBED3-AS1
PCDHA12
AC092828.1
UTP14C
PCDHGB1
AL136295.1
MIR100HG
AC011455.2
SPACA6P-AS
RASL10B
AC245060.4
LINC02334
AC245060.5
DUSP14
AL117335.1
AC093535.2

[truncated: 45 more sheets: Module 11, Module 12, Module 13, Module 14, Module 15, Module 16, Module 17, Module 18, Module 19, Module 20, Module 21, Module 22, Module 23, Module 24, Module 25, Module 26, Module 27, Module 28, Module 29, Module 30 …]
