# Supplementary material for: Dissecting the human leptomeninges at single-cell resolution
Source: Nat Commun. 2023 Nov 3;14:7036. doi: 10.1038/s41467-023-42825-y (PMC10624900; doi:10.1038/s41467-023-42825-y)
Supplement: Supplementary file 16 — Supplementary Data 13 [file 41467_2023_42825_MOESM16_ESM.xlsx]

## Sheet: ABresponse
Linear regression model, Benjamini-Hochberg correction
Gene name	logFC	AveExpr	p value	FDR adj p value
MMP14	1.25847	9.18796	1.89695e-07	0.00131561
TMEM87A	0.73637	5.48036	2.10729e-07	0.00131561
C11orf95	0.689003	4.61606	2.55227e-07	0.00131561
SAMD4B	0.663341	4.84595	4.2025e-07	0.00162469
EXTL3	0.566101	5.39319	2.07233e-06	0.00581198
SPRED2	0.756033	4.0735	2.25504e-06	0.00581198
RIN2	1.41356	5.99777	8.5351e-06	0.0188553
FAM46B	-1.97318	1.60789	9.80433e-06	0.0189518
FAM109A	0.607604	2.78869	1.11794e-05	0.0192087
DSTYK	0.447873	4.90814	1.64733e-05	0.0254743
VGLL4	1.2397	6.96945	2.28246e-05	0.0308902
TENM4	2.2851	2.70712	2.39707e-05	0.0308902
HS6ST1	-0.586294	4.66691	2.77829e-05	0.0330488
WASL	0.870027	6.12535	3.38663e-05	0.037044
RAB31	0.703541	7.28272	3.59325e-05	0.037044
STARD3	0.430496	3.95666	4.81776e-05	0.0438924
ETV5	0.907735	5.35453	4.86387e-05	0.0438924
CYTH2	0.464504	5.27823	5.31253e-05	0.0438924
VCPIP1	0.420796	5.13201	5.39289e-05	0.0438924
ETV1	1.7818	4.27449	6.18777e-05	0.0478439
CORO7	0.646166	3.11285	6.67977e-05	0.0491886
SLC20A1	0.724848	5.19934	7.07558e-05	0.0497349
ITGA2	1.8506	4.00063	7.52332e-05	0.0505829
FAM102A	0.994928	5.08149	8.01781e-05	0.0516615
FAM43A	1.16385	3.23203	9.83206e-05	0.0608172
OTUD1	0.384035	3.26468	0.000123613	0.0728061
TBC1D2B	0.493706	6.66828	0.000127119	0.0728061
GCC2	0.373152	5.38578	0.00013527	0.0747078
NF1	0.319783	5.93638	0.000140982	0.0751775
PRRC2C	0.350405	6.18858	0.000171249	0.0843784
ANKRD10	0.725498	5.71671	0.000176096	0.0843784
ZBTB41	0.55438	5.14296	0.000182824	0.0843784
AJUBA	-0.578237	4.98343	0.000188861	0.0843784
RAP2B	0.57035	5.58455	0.000189081	0.0843784
TMEM127	0.364357	5.6443	0.000190975	0.0843784
PLXNB1	-0.648326	5.20421	0.000210986	0.0893078
PROX1	1.53385	-3.48777	0.000220407	0.0893078
ARRDC3	0.970319	6.02228	0.000222749	0.0893078
TNRC6B	0.322223	5.90405	0.000225918	0.0893078
FAM214A	0.519321	3.81483	0.000233531	0.0893078
STN1	0.630586	4.24729	0.000236826	0.0893078
UBR5	0.31184	7.03224	0.000242559	0.0893078
JMJD1C	0.370194	6.10077	0.000262606	0.0931314
SON	0.339392	5.76375	0.000266859	0.0931314
AMOTL2	-0.966654	6.77262	0.00027442	0.0931314
PFN2	-0.605802	7.8095	0.000279633	0.0931314
UBN2	0.403722	3.75861	0.000289072	0.0931314
DST	0.526538	9.56744	0.000289078	0.0931314
SPATA6	0.562736	2.50994	0.000306257	0.093566
RGS17	1.16426	1.90145	0.000307622	0.093566
NPEPPS	0.268038	6.31276	0.000308579	0.093566
ARHGAP27	0.789222	0.902725	0.000324808	0.096593
AC007406.5	0.477568	1.12888	0.000378839	0.107344
AMBRA1	0.341435	4.81129	0.000381579	0.107344
GLIS2	0.5678	2.46245	0.000381784	0.107344
SCARF2	0.971954	2.84788	0.000390897	0.107943
CKB	-1.15423	3.17688	0.000410656	0.11141
SLC35C2	0.334473	4.76971	0.000429596	0.112974
Z97200.1	0.95937	-0.997748	0.00043103	0.112974
PCDHGC3	0.77217	5.19062	0.000443669	0.113426
AF127577.4	0.755993	1.70776	0.000452243	0.113426
TMEM132B	1.80804	2.24545	0.000460156	0.113426
BACE1	0.363809	6.30046	0.000464481	0.113426
CMTM3	0.599972	4.46522	0.000474572	0.113426
PGM2L1	1.26691	5.6593	0.000476767	0.113426
ZNF638	0.303772	6.42176	0.000523278	0.119834
ITPRIPL2	0.529022	6.21522	0.000523788	0.119834
SEMA3F	-1.44093	3.06943	0.000526948	0.119834
SLC30A7	0.338381	5.32729	0.000540208	0.121069
CAPN5	0.630956	3.64491	0.000563602	0.124508
DENND4C	0.372889	5.71974	0.000577009	0.124789
DUSP23	0.761937	2.5607	0.000587154	0.124789
AC009414.2	-0.918056	0.803323	0.0005945	0.124789
TSPAN5	0.618464	5.63658	0.000597152	0.124789
TUBB2A	-0.844863	4.16089	0.000622514	0.128354
ANTXR1	0.64646	6.91044	0.000644675	0.131174
PLCE1-AS1	-2.69051	-0.266725	0.000657633	0.131691
ZFYVE27	0.368178	3.75154	0.000664243	0.131691
LMO7	-0.644047	7.69992	0.000678653	0.132844
ARHGAP27P1-BPTFP1-KPNA2P3	0.961298	0.951522	0.000709709	0.137187
LRFN3	0.397012	2.1456	0.000726211	0.137767
SOX9	1.45431	1.01854	0.00073053	0.137767
SLC23A2	0.460923	4.8933	0.000754519	0.138442
TPBG	0.490113	4.70592	0.000755353	0.138442
ZMIZ1	0.551654	4.67079	0.000760967	0.138442
CHAC1	-0.817443	2.7767	0.000777173	0.139747
HCFC1R1	-0.462298	5.02738	0.0007942	0.141167
EMD	-0.361771	4.37902	0.000821632	0.144047
TGFBR2	0.636968	6.6018	0.000839797	0.144047
MYO6	0.379826	4.69926	0.000845707	0.144047
RNF149	0.396337	4.37534	0.000847664	0.144047
PAWR	-0.575466	6.64591	0.000858167	0.144247
AMOTL1	0.572553	7.18717	0.000867632	0.144269
PIK3R4	0.257512	4.36003	0.000886516	0.145233
CHD9	0.287016	6.14881	0.000900474	0.145233
RGL1	0.548766	5.35098	0.000906026	0.145233
GPATCH4	-0.433857	3.35834	0.000910995	0.145233
AL160006.1	0.460288	2.42297	0.000923434	0.145714
ERBB2	-0.21462	5.73762	0.000953217	0.148119
SNHG15	-0.341414	2.54601	0.000966337	0.148119
SLC37A2	0.916941	-2.22081	0.000967408	0.148119
RPS6KA3	0.353044	5.45129	0.000989459	0.15
LINC02035	0.657933	2.85646	0.000999093	0.15
UGCG	-0.776988	6.43592	0.00101907	0.151527
DTD2	-0.366184	4.13339	0.00105355	0.154057
SLX1A-SULT1A3	0.596219	0.406417	0.001056	0.154057
ZDHHC1	0.554347	2.56751	0.00111965	0.161816
P4HA3	1.48015	2.13592	0.00115275	0.164611
KMT2A	0.324857	5.20148	0.00116028	0.164611
HS2ST1	0.2943	5.03653	0.00118352	0.166381
PHLDA1	1.00746	7.21532	0.00120979	0.168542
RASA3	0.495349	5.67929	0.0012242	0.169027
ABCC5	0.440789	4.0672	0.00123786	0.1694
HERC1	0.346773	6.7273	0.00125021	0.16959
NRAV	-0.488005	2.36599	0.0012763	0.170358
SLC6A6	1.29742	4.01886	0.0012861	0.170358
CATSPERE	0.591998	0.411763	0.00129324	0.170358
TP53INP1	0.454563	5.62146	0.00129994	0.170358
PLA2G15	0.536929	4.14556	0.00132855	0.172645
ACAD10	0.633403	3.57578	0.00138523	0.17851
FBXL20	0.257409	4.62655	0.00140943	0.180127
ATP13A1	0.389965	4.63223	0.00146779	0.18164
NFAT5	0.373207	5.02392	0.00149755	0.18164
AC127070.3	1.07162	-1.60239	0.00149956	0.18164
STX1A	0.562683	3.04608	0.00150493	0.18164
ANTXR2	0.90049	6.05925	0.00150661	0.18164
KRT7	-2.08828	6.67928	0.00150673	0.18164
ATF7	0.381282	3.17607	0.00151298	0.18164
RAB22A	0.468441	6.01691	0.00151523	0.18164
STARD8	1.22238	2.10253	0.00154702	0.182437
EFCAB12	1.02835	-2.61957	0.00156331	0.182437
MAGI2	0.352039	2.62992	0.00156634	0.182437
BCL2L11	1.09255	3.2455	0.00156907	0.182437
LINC00652	0.714244	-1.26865	0.00158218	0.182589
TUBB6	-0.656468	6.97071	0.00161754	0.183077
NR2C2	0.226667	5.12036	0.00161942	0.183077
SOX4	1.03564	5.55582	0.00163634	0.183077
RYBP	0.355618	4.9146	0.00163886	0.183077
TMEM63B	0.358143	4.73988	0.00164561	0.183077
SMARCD3	-0.51694	4.93594	0.00169832	0.187359
TUFT1	-0.815714	3.33096	0.00171691	0.187359
BMPR2	0.330433	5.88889	0.00172045	0.187359
SLK	0.474519	6.8687	0.0017905	0.192167
LONP1	-0.347274	5.55455	0.00180545	0.192167
TRPS1	0.527355	5.86487	0.0018309	0.192167
CLCN5	0.475211	2.96981	0.00183531	0.192167
CERK	0.579173	6.27471	0.00183915	0.192167
TPM2	-1.03854	8.88833	0.00183916	0.192167
CAP2	-0.789319	4.64365	0.00188705	0.195454
SLC1A2	1.25591	1.35564	0.00190114	0.195454
AC007566.1	1.09564	-1.07468	0.00190853	0.195454
LRP10	0.274634	7.54276	0.0019339	0.196555
CTSO	0.579928	4.84824	0.00195116	0.196555
AKAP11	0.402922	5.98634	0.00200292	0.196555
BOK	-0.65213	3.84716	0.00200948	0.196555
AC011477.2	0.530446	0.189678	0.00201085	0.196555
SLC1A4	-0.920176	5.19061	0.00201642	0.196555
UBR2	0.193118	5.73074	0.00202643	0.196555
RFX7	0.407969	2.84624	0.00203149	0.196555
IFNAR1	0.408454	5.37958	0.0020375	0.196555
USP49	0.413165	1.63256	0.00204639	0.196555
PGAP1	0.391416	4.00004	0.00208095	0.198088
AC004980.1	0.973732	0.964294	0.00210097	0.198088
CDH11	0.496733	8.87825	0.00210371	0.198088
KDM6B	0.528295	1.22311	0.00211474	0.198088
TPCN1	0.818664	5.96326	0.00213602	0.198088
AC025171.2	0.581787	0.717622	0.00213921	0.198088
AP003486.1	0.470052	1.88335	0.00216296	0.199096
LYST	0.438645	4.78028	0.00218597	0.199955
NEAT1	0.765819	8.22668	0.00219816	0.199955
NR1D1	0.547614	2.49864	0.00224171	0.202724
FER1L6	1.67448	-1.49577	0.00230847	0.20736
HSPB2-C11orf52	-1.10242	2.80772	0.00232785	0.20736
AC092652.2	0.843603	-1.79238	0.0023332	0.20736
LRP2BP	1.04769	-0.830705	0.00236424	0.207948
MAFB	2.12802	3.27789	0.00237922	0.207948
CDK2AP2	-0.502752	3.15902	0.00238578	0.207948
ARID5B	-0.668351	6.80648	0.00243549	0.207948
LINC01358	0.952176	-0.439816	0.00244212	0.207948
MINPP1	0.271065	3.92911	0.00244414	0.207948
RNF24	0.793774	4.17141	0.0024496	0.207948
PIK3C3	0.23056	5.55643	0.00245461	0.207948
DIAPH3	-0.873356	3.89225	0.00246085	0.207948
ARHGEF40	0.301652	5.99944	0.0025327	0.210996
PKP4	-0.411775	5.69207	0.00253647	0.210996
HSPB2	-0.649143	2.5952	0.00253784	0.210996
NBPF10	0.327626	4.55461	0.00259988	0.214998
PLA2R1	1.16068	7.67143	0.00268034	0.219485
NLRX1	-0.313572	3.79613	0.002688	0.219485
TMEM131	0.346858	4.5957	0.00270203	0.219485
AC124312.5	0.625078	-0.463741	0.00271092	0.219485
PRPS1	-0.525502	4.63805	0.00276359	0.222584
FZD8	1.03054	3.40955	0.00280385	0.224657
SETBP1	0.67088	3.94592	0.00283037	0.225612
AC073508.3	-0.37509	1.14345	0.00284658	0.225741
KIAA0895L	0.441367	2.63988	0.00289223	0.226665
TRAPPC3L	1.03188	-1.32556	0.00290356	0.226665
SLC25A37	0.628234	4.82652	0.0029081	0.226665
DENND4A	0.557824	5.70938	0.00295043	0.226665
STC1	1.07303	6.4959	0.00301544	0.226665
KIT	-1.02081	3.74163	0.00305539	0.226665
PCGF2	0.347476	2.2672	0.00306186	0.226665
CD276	0.598521	7.07333	0.00306649	0.226665
TMEM104	0.375669	3.6742	0.0030674	0.226665
FCHO2	0.480352	4.56921	0.00308339	0.226665
PVR	-0.727118	5.33493	0.00309845	0.226665
UBE2E3	0.461401	4.9082	0.00311979	0.226665
DBF4B	-0.6959	0.507319	0.0031502	0.226665
IARS	-0.349499	7.75921	0.00315911	0.226665
EDEM3	0.316226	5.98787	0.00315913	0.226665
C16orf52	0.323444	3.63381	0.00316304	0.226665
NTNG2	0.708481	1.74928	0.00317879	0.226665
MARF1	0.261077	5.06977	0.00317916	0.226665
SERHL2	-0.693606	1.10722	0.00318865	0.226665
IRF2BP2	0.284298	6.45973	0.00319426	0.226665
THAP9-AS1	-0.404881	4.35993	0.00320949	0.226665
FGD1	0.328533	3.6261	0.00325001	0.226665
POGZ	0.287154	4.17	0.00325475	0.226665
BRD2	0.223589	7.00684	0.0032559	0.226665
TTPAL	-0.309471	4.33091	0.00325722	0.226665
ASXL2	0.303303	4.14205	0.00327072	0.226665
PIK3CA	0.312181	5.2553	0.00327233	0.226665
WDR91	0.38251	2.88619	0.00327971	0.226665
HIF1A-AS2	-1.32128	-2.6668	0.00329222	0.226665
PCCB	-0.376768	4.88872	0.00329796	0.226665
SMCO4	-0.372454	1.5574	0.00332448	0.227477
AL353763.2	0.463534	0.591615	0.00335793	0.228242
AC104964.2	1.09142	-2.93108	0.00336518	0.228242
ZBTB20	0.539066	6.25295	0.00340023	0.229612
SDCCAG8	0.329191	4.50425	0.00342751	0.230082
FCRL5	0.754224	-1.20017	0.00343695	0.230082
NUAK2	-0.902886	2.02923	0.00345366	0.230204
AKT1	-0.260855	6.74435	0.00349843	0.232188
AC073073.2	0.571449	-0.6444	0.003516	0.232357
INTS5	0.225737	3.7316	0.0035949	0.23656
SRGAP2	0.338339	4.70945	0.00364973	0.23915
MBOAT7	-0.357269	4.51063	0.00367962	0.23926
INTS8	0.259023	4.61328	0.00368236	0.23926
EIPR1	-0.347928	3.1693	0.00371618	0.239806
KMT2C	0.304059	5.48224	0.00373138	0.239806
ARHGAP9	-1.15989	-2.70347	0.00374987	0.239806
MT2A	0.861945	5.30842	0.00376754	0.239806
ARHGAP23	-0.366535	5.32038	0.00376829	0.239806
AC016831.1	0.785392	1.36041	0.00379153	0.240208
RUVBL1	-0.289793	4.70268	0.0038089	0.240208
TSEN15	-0.477984	4.31806	0.00384441	0.240208
C7orf50	-0.49268	4.24473	0.00387327	0.240208
DDAH1	-0.729575	5.8444	0.00388443	0.240208
EP300	0.293137	4.64263	0.00389489	0.240208
SLC25A15	-0.321972	2.08949	0.00389649	0.240208
PIK3R2	0.365708	5.34475	0.00389888	0.240208
RNF41	-0.384774	5.95277	0.00394504	0.242088
MBD5	0.255876	3.76152	0.00396281	0.242217
TTC28	0.307026	4.66677	0.00402121	0.243974
NME4	-0.4712	5.74878	0.0040231	0.243974
NOTCH2	0.349428	8.06447	0.0040525	0.24421
MBTPS2	0.330228	2.28294	0.00405858	0.24421
CHKB	0.221885	4.05994	0.00408515	0.244856
TCEA3	-0.592617	2.37791	0.00410433	0.245056
AC018645.3	0.664041	-1.71373	0.00414432	0.245411
SH3PXD2B	0.582605	6.06641	0.00415003	0.245411
OTUD7B	0.204438	5.09634	0.00418161	0.245411
BDH2	0.527316	5.28185	0.00420789	0.245411
FSTL1	-0.481026	10.2544	0.00421114	0.245411
ACVR1B	0.339795	3.76103	0.00423067	0.245411
RFX2	-0.511333	1.99322	0.0042715	0.245411
MSANTD3-TMEFF1	0.3999	2.71964	0.00429937	0.245411
TSKU	0.499027	3.85257	0.00430298	0.245411
HAAO	-0.887697	-1.39094	0.00431155	0.245411
PDCL3	-0.508211	2.81634	0.00432034	0.245411
ADNP	0.240895	4.89923	0.00434411	0.245411
LINC01772	0.809661	-0.965443	0.00434917	0.245411
PHF3	0.280155	6.56096	0.00435579	0.245411
ZKSCAN8	0.29646	4.20361	0.0043711	0.245411
PLSCR1	0.794798	3.91899	0.00437998	0.245411
MID1IP1	-0.406286	3.93841	0.00438351	0.245411
HACD1	-0.614445	4.10317	0.00440313	0.245411
RNF122	0.623453	0.293752	0.00443336	0.245411
EEF1E1	-0.521981	4.16962	0.00443796	0.245411
FKBP1B	-0.677274	1.9616	0.00446538	0.245411
PLXDC2	1.62852	4.90918	0.00447375	0.245411
PCDHB16	0.709924	0.70716	0.00447529	0.245411
TTBK2	0.343569	5.03064	0.00451144	0.24571
GATAD2B	0.31133	3.37578	0.00452681	0.24571
MYL6	-0.65904	9.64458	0.00455868	0.24571
SETX	0.259187	7.01305	0.00456926	0.24571
TXNRD2	-0.308874	3.18877	0.00457868	0.24571
CRIM1	-0.932794	7.40193	0.00458075	0.24571
SP2-AS1	-0.669779	-0.305335	0.00460275	0.24571
PYGM	-1.70241	0.344992	0.00461882	0.24571
AC003681.1	0.489512	-1.38193	0.00462375	0.24571
NEDD9	-0.97118	4.22845	0.0047108	0.247499
CAVIN1	-0.71929	9.11037	0.00471371	0.247499
KANSL1L	0.370285	3.6974	0.00472983	0.247499
CEP170	0.243136	6.39258	0.00473909	0.247499
TSHZ1	0.49666	3.70067	0.00474773	0.247499
RCBTB2	0.527142	4.1255	0.00475784	0.247499
AHI1	0.424295	4.98489	0.00478161	0.247499
ELK3	0.669733	4.97651	0.00478544	0.247499
EMSY	0.303702	3.25002	0.00480723	0.24763
BICD1	0.341351	2.51432	0.00483702	0.24763
AC083862.2	1.18332	-0.852562	0.00484855	0.24763
NEK9	0.242954	5.90945	0.00485205	0.24763
MYO1C	-0.529923	7.03582	0.00487193	0.247827
PYCR1	-0.586895	5.3522	0.00488955	0.247908
TUBB4B	-0.62872	6.30235	0.00492037	0.248655
NXF1	0.39565	4.21091	0.0049641	0.250049
CHCHD6	-0.426905	2.43129	0.00502597	0.251702
USP27X	0.374719	0.79098	0.00506031	0.251702
IRF2BPL	0.582008	4.63019	0.00506104	0.251702
PCBD1	-0.410404	4.40433	0.00509593	0.251702
CBFB	0.369373	5.2076	0.00511644	0.251702
SKIL	0.411898	5.44202	0.00511753	0.251702
TPP1	0.471944	4.84322	0.00514178	0.251702
FOXP4	0.487075	1.54589	0.00515192	0.251702
EHD1	-0.614387	5.72327	0.00515577	0.251702
IRAK2	0.986073	2.25922	0.0051597	0.251702
ST3GAL4	0.633236	3.88236	0.00519691	0.252255
MRPL41	-0.36632	3.44476	0.00521576	0.252255
MXD1	0.432796	2.87681	0.00521997	0.252255
ACVR1	0.456534	5.07971	0.00525527	0.252771
LINC00968	-1.5284	0.412551	0.00526334	0.252771
ALKBH7	-0.358354	2.29255	0.00530907	0.254178
TTC14	0.382517	4.24036	0.00534675	0.255192
HSD17B10	-0.375613	4.76139	0.00536761	0.25536
PAXBP1	0.32541	4.02922	0.00538655	0.25536
ACTA2	-2.0762	8.45078	0.0054114	0.25536
TPM1	-0.848873	8.87061	0.00541634	0.25536
SLC9A9	0.90731	4.45796	0.00545598	0.255763
ARHGEF3	1.24109	4.11479	0.00545796	0.255763
KDM7A	0.3724	3.34979	0.00551994	0.257873
AC009487.4	0.837655	-1.69237	0.00553633	0.257873
MTMR10	-0.340473	4.11294	0.00556835	0.258585
AC008771.1	-0.43853	1.25971	0.0055907	0.258711
SKP2	-0.613343	3.65745	0.00560452	0.258711
SRF	-0.517821	4.66909	0.00564694	0.259602
GPAT4	0.195974	5.89745	0.00566883	0.259602
RNF169	0.241022	5.17298	0.00569804	0.259602
AKT2	-0.167221	6.07501	0.00575623	0.259602
KAT2B	0.596658	5.18471	0.00575977	0.259602
NME1	-0.574659	5.28709	0.00576394	0.259602
SNHG3	-0.316504	3.5686	0.00577661	0.259602
AC022415.1	-0.410402	0.738692	0.00578747	0.259602
AUP1	0.262216	6.03103	0.00579617	0.259602
AGPAT4	0.374391	3.18504	0.00581525	0.259602
CISH	-0.465082	-0.584822	0.00582188	0.259602
PDPR	0.492124	4.64235	0.00582527	0.259602
HECA	0.302017	5.80157	0.00584594	0.259775
ID4	-1.15779	4.12218	0.0058943	0.261173
NUDT4	0.360855	6.63116	0.00594399	0.262622
SAP30L	0.384695	4.83569	0.00597598	0.262844
MSRB1	-0.663525	3.01024	0.005983	0.262844
SMOX	0.560665	2.62186	0.00604141	0.263767
RASGRP2	-1.63171	0.945417	0.00604227	0.263767
GIPC1	-0.350077	5.44449	0.00605518	0.263767
GEMIN2	-0.361731	2.24732	0.00608198	0.26419
SERINC5	0.650218	5.60245	0.00616277	0.266853
MYL12B	-0.419475	8.00986	0.0061778	0.266853
RBM38	-0.537935	1.86321	0.0062051	0.267286
AC138035.1	1.31829	-1.68222	0.00625159	0.267496
GIMAP1	1.03696	-4.40436	0.00626077	0.267496
ABCA9	1.20791	4.44116	0.00627681	0.267496
CNOT6L	0.238127	4.27962	0.00629751	0.267496
SOS1	0.261439	4.82286	0.0063001	0.267496
PACSIN3	-0.874012	4.26302	0.00631377	0.267496
EFHC1	0.400319	4.01434	0.00633172	0.267524
ZBED5	0.258441	4.48034	0.00636169	0.267771
UQCR10	-0.418661	5.35449	0.00638664	0.267771
RBMS1	0.385376	6.63843	0.00638953	0.267771
PDLIM2	-0.634836	5.15026	0.00645049	0.269105
TBX3	1.48304	2.09526	0.00645616	0.269105
AC120049.1	0.856679	-0.899213	0.00649834	0.269779
WDR45	0.230017	5.28017	0.00652427	0.269779
ZNF75D	0.332939	3.45687	0.00652465	0.269779
SZRD1	0.406054	6.3334	0.00654584	0.269933
FOSL2	-0.338557	6.15231	0.00657722	0.270506
AC008537.3	0.621776	-0.572244	0.00666222	0.273275
CCDC142	0.321252	1.76893	0.00670143	0.273367
ADAMTSL5	-0.50106	1.35857	0.00670382	0.273367
C12orf76	0.307469	1.99423	0.00672403	0.273367
AZIN2	0.494538	1.00839	0.00676002	0.273367
SPP1	1.1198	-3.57331	0.00676097	0.273367
CAMK1	-0.357663	3.9062	0.00678432	0.273367
AC010533.1	0.821196	-1.42872	0.00678821	0.273367
SLC6A15	1.87166	1.95869	0.00683211	0.27442
ALDH4A1	-0.438066	3.56858	0.00686521	0.275035
ERCC2	-0.634791	4.51791	0.00692323	0.276207
TAGLN2	-0.481016	7.37227	0.00693017	0.276207
PLEKHM1	0.335594	4.28489	0.00697171	0.276266
TRPC1	0.397106	4.78939	0.0069848	0.276266
PIP5K1A	-0.34528	5.46742	0.00699531	0.276266
DIRAS1	-0.75527	2.45868	0.00700312	0.276266
ZNF697	0.418769	2.56596	0.00703904	0.276276
ARL4D	-0.421168	3.47779	0.00705888	0.276276
PAXX	-0.299226	2.35086	0.00707055	0.276276
VSIR	-0.981144	3.81143	0.0070862	0.276276
SGSM1	1.16838	-1.94625	0.00709573	0.276276
ZNF862	0.424051	3.68961	0.00711056	0.276276
AC009120.2	0.427088	0.267507	0.00718157	0.277944
NDUFA11	-0.412048	5.62678	0.00718944	0.277944
DNAH1	0.51205	2.22129	0.00729412	0.281287
EDN1	-1.41975	2.44169	0.00736103	0.282068
AC007382.1	0.414034	0.156965	0.00738476	0.282068
ADM2	-0.720041	1.59991	0.0073871	0.282068
ACTB	-0.760179	10.9486	0.00741601	0.282068
STEAP3	0.657822	5.50826	0.00742352	0.282068
PTPRA	0.412921	6.18849	0.0074238	0.282068
NBAS	0.161538	6.3169	0.00746557	0.28296
BMF	0.996202	2.49053	0.00751898	0.283764
TMEM54	-0.688136	2.3435	0.0075235	0.283764
TPPP3	-1.82353	-0.0339853	0.00762672	0.286958
SYPL1	0.243276	5.15419	0.00772473	0.28994
CAVIN4	0.601732	-0.443643	0.00775808	0.290271
SERINC3	0.295954	7.85456	0.00777337	0.290271
USP36	0.2029	3.83909	0.00779854	0.290271
NDUFS8	-0.470816	5.34865	0.00780863	0.290271
LINC00921	0.88854	-2.10477	0.00782929	0.290341
LRP1	0.563881	9.35194	0.00790553	0.291771
TMEM140	0.886971	3.46466	0.00790559	0.291771
NDUFB7	-0.42097	4.80413	0.0079553	0.292296
MUS81	-0.30152	4.199	0.00795763	0.292296
FAM27E3	-0.559146	-0.213299	0.00797864	0.292374
DCTPP1	-0.384143	3.15156	0.00801102	0.292845
AC243964.3	-0.525372	1.63468	0.00807296	0.292845
TCTN2	0.320364	2.88359	0.00808457	0.292845
GRAMD1B	0.682484	2.16666	0.00808873	0.292845
LINC00702	-0.901649	2.4893	0.00810432	0.292845
AC130304.1	0.556466	-2.26901	0.00810511	0.292845
PGAM5	-0.276152	3.88828	0.0081401	0.293423
GRHPR	-0.329928	5.97179	0.00817015	0.293821
FAM76B	0.249331	3.27414	0.00823864	0.295597
EPN2	0.238662	5.22624	0.0083478	0.298231
AC068888.1	-0.704962	-0.445893	0.00835062	0.298231
ULK1	0.378434	4.00748	0.00839556	0.298933
COA4	-0.336039	4.34203	0.00840894	0.298933
PKD1	0.380534	6.38529	0.00844138	0.29908
FAM216A	-0.290562	2.80477	0.00846602	0.29908
ESM1	1.54097	2.54136	0.00851182	0.29908
EBNA1BP2	-0.475158	4.67501	0.00851433	0.29908
MARS	-0.32982	6.58043	0.00853864	0.29908
PLA2G4A	0.938995	4.31981	0.00860004	0.29908
AGGF1	0.328899	5.34145	0.00860327	0.29908
AC000123.3	0.373418	0.491251	0.00861141	0.29908
SLC19A3	1.22466	-0.474465	0.00862908	0.29908
GLG1	0.212461	7.49982	0.00867211	0.29908
TIE1	0.864867	-4.41516	0.00868873	0.29908
ATF7IP	0.251192	5.67532	0.00869823	0.29908
ALDH1B1	-0.749306	4.0512	0.00870579	0.29908
CDK7	-0.483424	4.45168	0.00870848	0.29908
SLC7A8	1.68898	3.03387	0.00872852	0.29908
EPS8L2	-0.468748	4.53749	0.00873289	0.29908
NIPSNAP3A	-0.423526	4.57535	0.00877636	0.29908
ARMC6	-0.375182	3.72292	0.00879224	0.29908
TTC34	0.652125	-1.57374	0.00880369	0.29908
ATP2C1	0.248756	5.883	0.00880504	0.29908
SELENOM	-0.524066	6.21787	0.00881921	0.29908
ARPC5	-0.527347	7.12957	0.00895099	0.302884
CRAMP1	0.208949	3.5213	0.00900498	0.304046
TMEM267	-0.308309	3.38183	0.00905266	0.304522
RAD51-AS1	0.596417	-0.532845	0.00907424	0.304522
TRIP6	-0.279892	6.01435	0.00910335	0.304522
FLJ46284	0.941142	-2.38241	0.00910595	0.304522
CCDC24	-0.485377	0.795641	0.00911755	0.304522
OXR1	0.32442	5.69484	0.00913822	0.304555
LINC01748	0.892798	-3.17955	0.0091769	0.304727
TNFAIP8L3	1.10118	0.874397	0.0091828	0.304727
B4GALT2	-0.320826	5.51664	0.00927288	0.306029
MANBA	0.333906	4.9566	0.00927361	0.306029
ADAM17	0.3909	5.49714	0.00928141	0.306029
HPS5	-0.382926	4.83819	0.00930616	0.306193
PSD3	0.872825	5.72991	0.00939133	0.308161
RNMT	0.22724	4.69439	0.00940585	0.308161
SMG9	0.283288	4.26139	0.00945163	0.308718
AC007388.1	-0.432516	1.7565	0.00948843	0.308718
ZNF471	0.293431	2.67048	0.00949926	0.308718
TIMP2	0.440174	9.48324	0.00950271	0.308718
ASH1L	0.200429	6.09224	0.009536	0.30915
MAP3K1	-0.593442	4.87901	0.00962034	0.311232
RAD23B	-0.345874	7.51403	0.00965678	0.311759
KIAA1551	0.359436	4.14966	0.00976381	0.313935
MXRA8	0.663009	7.34988	0.00976478	0.313935
KIAA1549L	0.775044	2.22777	0.00984643	0.314593
TMEM181	0.324192	6.20921	0.009861	0.314593
GTF2H5	-0.330112	4.63584	0.00987709	0.314593
SCLY	-0.334931	2.77968	0.00988745	0.314593
LINC00963	0.3535	4.15554	0.0098935	0.314593
GOLGA6L5P	0.50133	1.22896	0.00994289	0.314593
FBXO33	0.306809	4.67083	0.00996222	0.314593
IPO5	-0.256115	7.86501	0.00997183	0.314593
SAR1A	-0.297998	7.13507	0.00997434	0.314593
ADAM32	0.346942	1.67718	0.00998869	0.314593
CNN1	-1.91258	4.11584	0.0100731	0.315923
IFI16	0.542772	5.31143	0.0100814	0.315923
RNF144B	-0.878779	2.97949	0.0100922	0.315923
ETNK1	0.364642	4.89725	0.0101504	0.316051
POU6F1	0.423789	1.97075	0.0101519	0.316051
AC145124.1	-0.542149	2.44113	0.0102063	0.316051
DMPK	-1.0305	4.57306	0.0102113	0.316051
AC106869.1	0.927734	-1.92121	0.0102353	0.316051
MLXIP	0.419179	3.97317	0.0102577	0.316051
ZSWIM8	0.187803	5.95344	0.0102732	0.316051
RERE	0.366471	3.28279	0.0102783	0.316051
NRIP1	0.289136	5.51788	0.0102958	0.316051
DPF3	0.770617	0.808323	0.0103305	0.316051
ACAP3	0.255902	4.44656	0.0103735	0.316051
ZNF224	0.280725	3.95763	0.0103791	0.316051
CXorf40A	-0.212141	2.98553	0.0103832	0.316051
FCHO1	-1.18541	-1.66818	0.0103959	0.316051
ZBED6	0.377937	6.30887	0.0104029	0.316051
ANKRD36C	0.383103	3.09146	0.0104722	0.316541
SYT15	-0.842005	2.95278	0.0104966	0.316541
AP5B1	0.271141	3.20495	0.0104982	0.316541
DDHD1	0.261949	4.58901	0.0105315	0.316541
LINC00957	-0.669293	0.597027	0.010558	0.316541
MAST4	0.418887	3.44767	0.0105792	0.316541
KIAA1549	0.653514	1.86079	0.0105917	0.316541
YDJC	-0.398168	1.84397	0.0105965	0.316541
LMBRD1	0.261863	4.85901	0.0106278	0.316541
AL158206.1	0.608045	-0.888851	0.0106358	0.316541
BCAT2	-0.367297	4.32213	0.0106442	0.316541
SCPEP1	0.399202	6.11732	0.0106742	0.316651
MAST2	0.317851	4.64852	0.0106888	0.316651
AP000347.1	0.526818	0.706896	0.0107105	0.316686
PPIL1	-0.437522	3.96327	0.0107771	0.317374
GGA2	0.325063	4.76656	0.0107804	0.317374
HDGF	-0.293583	7.0378	0.0107953	0.317374
ZFYVE26	0.278899	5.00553	0.0108204	0.317506
SNAP23	-0.278407	5.58327	0.0108804	0.318599
DDX5	0.210043	8.72688	0.0108988	0.318599
B3GLCT	0.36784	3.92731	0.0109535	0.319593
CREBRF	0.395839	5.66993	0.0111093	0.323
JPH2	-1.72253	2.10901	0.011112	0.323
NHP2	-0.336134	4.43875	0.011169	0.323107
VANGL1	0.235681	4.39048	0.0111781	0.323107
RUVBL2	-0.378744	4.8462	0.0111784	0.323107
SRPX2	0.648625	4.312	0.0112094	0.323401
MTHFD2	-0.473175	6.84422	0.0112407	0.323698
ATAD3A	-0.401602	3.84666	0.011296	0.324361
UBE2T	-0.719625	1.91008	0.0113057	0.324361
DYNLL1	-0.351793	6.91701	0.0113376	0.324674
AD000671.1	-0.587656	1.78307	0.0114634	0.327671
PSAP	0.344389	10.2583	0.0115083	0.328347
ZFYVE21	-0.220972	4.70954	0.0115628	0.329294
KDM3A	0.38558	4.44259	0.0116067	0.329482
PSAT1	-0.638101	5.31861	0.011612	0.329482
SEC31B	0.477662	1.99814	0.0116482	0.32957
ABCA6	1.60257	1.31115	0.0116577	0.32957
2003-03-01	0.909642	1.21802	0.0117241	0.330303
SMG1	0.244256	5.90011	0.0117264	0.330303
ZNF137P	0.720057	-0.610542	0.0118037	0.331877
TSTA3	-0.275298	4.57391	0.0118606	0.332668
GNRH1	0.666414	-1.3425	0.0118748	0.332668
LNPEP	0.28497	6.41671	0.0118982	0.332719
SCARB2	0.286501	7.94076	0.0119709	0.334149
HDHD5	-0.276484	4.02803	0.0120018	0.334408
GYPC	0.715291	5.51874	0.0121111	0.336845
LETMD1	0.322754	4.64649	0.0121561	0.337194
MTHFD1L	-0.3432	5.04059	0.0122162	0.337194
NPR3	-1.11155	5.56492	0.0122394	0.337194
HDGFL2	-0.268497	5.00511	0.012257	0.337194
ZWILCH	-0.488181	3.49844	0.012268	0.337194
DBNDD2	-0.753361	5.33313	0.0123163	0.337194
DNMBP	0.35946	5.17587	0.012327	0.337194
ACTN4	-0.696064	8.04321	0.0123738	0.337194
GCNT4	-0.965254	3.64979	0.012378	0.337194
CCNG2	0.500706	3.99733	0.0123799	0.337194
PSRC1	-0.574925	1.17376	0.01239	0.337194
IL4R	0.636806	4.86008	0.0123915	0.337194
CRYAB	-0.831717	5.0251	0.0124553	0.337194
TMEM97	-0.965579	4.63699	0.0124692	0.337194
LINC01013	-1.83288	0.269418	0.0124805	0.337194
FKBP15	0.198163	5.18504	0.0124859	0.337194
METTL23	0.26574	3.7019	0.0124943	0.337194
ARHGAP15	0.761876	-2.47972	0.0125456	0.337739
HIVEP2	0.48522	5.2986	0.0125684	0.337739
MNS1	-0.507449	0.871525	0.0125863	0.337739
B4GALNT2	0.573212	-0.908065	0.0126019	0.337739
AC009948.1	0.38899	1.49525	0.0126517	0.338348
IGFBP3	-0.559896	9.59793	0.0127148	0.338348
BOLA2B	-0.494143	3.2811	0.0127365	0.338348
FLNA	-0.705561	10.5904	0.0127494	0.338348
ACOT7	-0.576568	2.32579	0.0127746	0.338348
SLC1A3	1.68084	2.24446	0.0128099	0.338348
AC093010.3	2.07738	1.59136	0.0128425	0.338348
AIMP2	-0.376584	4.4654	0.0128635	0.338348
SMAD1	0.422625	2.62069	0.0128916	0.338348
NAA38	-0.359238	4.33063	0.0128987	0.338348
FGF1	-1.2498	3.29047	0.012903	0.338348
RFFL	0.283801	3.49633	0.0129413	0.338348
TAB3	0.209374	3.72356	0.0129471	0.338348
TRIM62	0.585459	2.94387	0.0129651	0.338348
WDR18	-0.37823	3.31084	0.0130184	0.338348
HTT	0.229217	5.51259	0.0130261	0.338348
JMY	0.267407	5.6417	0.0130488	0.338348
TAGLN	-1.31492	9.12084	0.01305	0.338348
ARHGEF25	-0.419744	4.6547	0.0131518	0.338348
MAP3K3	0.220266	5.25653	0.0131721	0.338348
TSPAN2	-1.53081	-0.119975	0.0131722	0.338348
HTRA2	0.390329	4.05834	0.0131725	0.338348
RHBDF2	0.696327	1.35007	0.0131738	0.338348
DPYD	0.584362	5.21146	0.0132721	0.338348
CSF3R	0.735236	-4.05302	0.0133165	0.338348
RAD9A	0.36475	1.41159	0.0133295	0.338348
MALAT1	0.427735	9.85748	0.0133346	0.338348
ZNF227	0.314727	3.91688	0.0133374	0.338348
KCTD5	-0.296415	3.92048	0.0133511	0.338348
EIF4EBP2	0.270403	6.0391	0.0133566	0.338348
GADD45B	-0.736023	3.89767	0.0133586	0.338348
COPS6	-0.328368	4.50436	0.0133723	0.338348
PLEKHM3	0.203265	3.35241	0.0133732	0.338348
DIRC2	0.362961	4.15938	0.0133742	0.338348
KBTBD2	0.255234	4.93611	0.0134025	0.338348
RHBDF1	0.31332	4.79542	0.0134123	0.338348
RASSF7	-1.01802	1.15578	0.0134995	0.33918
MYL12A	-0.543173	8.08657	0.0135081	0.33918
SLFN5	0.44336	6.81632	0.0135213	0.33918
MAN1A1	0.522006	6.77797	0.0135626	0.33918
LAMB1	0.353082	9.07946	0.0135649	0.33918
PEA15	-0.454912	7.99234	0.0135768	0.33918
PLK2	-0.509834	6.08456	0.0136463	0.34018
KCNJ8	-0.749019	2.17735	0.0136847	0.34018
ZNF449	0.25785	3.87209	0.013698	0.34018
AL139407.1	0.801162	-1.88757	0.0137049	0.34018
WDR34	-0.309373	3.95784	0.0137725	0.340771
EMCN	1.45404	1.92257	0.013773	0.340771
GOLGA2	-0.206775	5.9664	0.0138087	0.340771
CWF19L1	-0.306454	3.66241	0.0138252	0.340771
IQCE	0.296952	3.87519	0.0138514	0.340771
ZNF318	0.327161	3.8641	0.0138609	0.340771
SLC39A12	-0.878417	-4.88553	0.0138899	0.340941
RBPJ	0.322084	5.83485	0.0139808	0.34214
SNX19	0.184122	6.09132	0.0139835	0.34214
TMEM65	0.342853	4.76964	0.0140465	0.34214
MFSD12	0.440134	4.46591	0.01406	0.34214
SRD5A1	0.289222	4.57116	0.0140677	0.34214
R3HDM2	0.183039	4.31117	0.0140839	0.34214
EIF4G3	0.227958	6.61374	0.0140936	0.34214
ODF2L	0.356899	4.20634	0.014143	0.342353
CLCA2	1.81212	1.24091	0.0141641	0.342353
NACAD	-0.42592	1.98005	0.0141688	0.342353
TBC1D16	0.358491	5.65353	0.014203	0.342645
C14orf80	-0.773078	-0.272019	0.0142369	0.342928
SORBS3	-0.367348	4.50507	0.014305	0.344033
UBE2F	-0.279287	4.83341	0.0143408	0.344335
CPD	0.506224	7.44227	0.0143717	0.344335
AP003119.3	0.451793	-0.863094	0.0144255	0.344335
LINC00276	0.649958	-1.70361	0.0144619	0.344335
ZSCAN20	0.247373	2.51164	0.014467	0.344335
EML2	-0.345155	4.02843	0.0144683	0.344335
GUCY1B3	-0.799281	2.89524	0.0144735	0.344335
GRAMD1C	0.59685	0.549084	0.0145141	0.344772
ASNS	-0.474689	5.08713	0.0146218	0.346044
MRPL4	-0.335233	3.28902	0.014622	0.346044
ZNF599	0.225688	1.63464	0.0146348	0.346044
ADAM10	0.27579	6.43865	0.0146716	0.346384
MRPS36	-0.345568	4.01456	0.0147312	0.346757
AC090198.1	0.434707	0.273791	0.0147598	0.346757
ENG	0.770821	4.96763	0.014772	0.346757
UCKL1	-0.203772	3.71644	0.0147771	0.346757
ROMO1	-0.416976	4.28706	0.0149094	0.349332
ARID2	0.219681	4.80466	0.0149558	0.34989
PIK3C2B	-0.755409	2.01264	0.0150614	0.351826
AC025569.1	0.6644	-2.91625	0.0151294	0.352648
POGLUT1	0.290274	3.8327	0.0151465	0.352648
TRNP1	-0.698687	2.84013	0.015165	0.352648
CYC1	-0.301769	5.31756	0.0152928	0.355086
SRGAP1	0.448894	3.7055	0.015318	0.355107
FAT2	-1.86521	-0.479579	0.0153396	0.355107
MED23	0.160169	4.97497	0.0153899	0.355738
STXBP5-AS1	1.03892	-1.73629	0.0154401	0.356366
LMBR1L	0.279036	3.23353	0.0155354	0.358031
ALPK2	-1.0857	5.53256	0.0155918	0.358798
AL117378.1	0.666689	-2.51392	0.0156511	0.359247
RAN	-0.326506	7.49336	0.0156578	0.359247
SYNJ2	0.470911	7.56738	0.0157422	0.359298
NEK7	-0.503987	7.56281	0.0157543	0.359298
TIMM8B	-0.395821	4.56883	0.0157705	0.359298
RHEBP1	-1.64341	0.239709	0.015788	0.359298
LINC01128	0.366784	3.27306	0.0157956	0.359298
JPT2	-0.339603	5.264	0.0158143	0.359298
BPTF	0.217944	5.65036	0.0158227	0.359298
SLC35D1	0.324593	4.30454	0.0158674	0.359334
LETM1	-0.157265	5.17081	0.0159276	0.359334
CTIF	-0.401754	6.2745	0.0159604	0.359334
C17orf107	-0.608257	-0.445268	0.0159736	0.359334
AC079915.1	0.922165	-2.78374	0.0159846	0.359334
UBE2M	-0.282032	5.1766	0.0160089	0.359334
MIR222HG	0.806972	1.33724	0.0160683	0.359334
TUBA1B	-0.683464	8.32741	0.0160719	0.359334
SLC25A25-AS1	0.528067	-0.284935	0.01609	0.359334
AC007383.2	0.431417	0.613387	0.0160955	0.359334
IFRD2	-0.227875	4.2593	0.0161155	0.359334
DDX41	0.269152	4.92487	0.0161339	0.359334
DUSP1	-0.529605	7.12476	0.0161491	0.359334
FAM91A1	0.382049	5.71136	0.0161496	0.359334
NUDT22	-0.358925	3.69993	0.0161908	0.359733
ARL10	0.355587	2.52891	0.0162878	0.360474
AC027031.2	0.672135	1.03772	0.0163022	0.360474
TAMM41	0.274844	1.76699	0.0163036	0.360474
POLN	0.418919	1.12358	0.0163174	0.360474
TNRC6C	0.285308	3.79915	0.0164507	0.3629
STX16	0.206108	3.5779	0.0165733	0.364771
IFNAR2	0.375172	2.52541	0.0166083	0.364771
LINC01836	-0.924669	0.211598	0.0166096	0.364771
TNFRSF1A	0.251768	6.80524	0.0166346	0.364771
SNX33	0.231839	5.54615	0.0166534	0.364771
PRELID2	-0.500626	1.89758	0.0166894	0.365042
CLCN6	0.254905	3.00627	0.016733	0.36548
AL359922.3	0.951027	-2.57435	0.0168804	0.36768
PCDHGA6	0.548615	1.52293	0.0169023	0.36768
SPC25	-0.900978	0.150542	0.0169051	0.36768
GRAMD1A	0.357552	4.55582	0.0169385	0.367889
FUOM	-0.65189	1.73846	0.0170258	0.369267
KLHL30	-1.93017	-0.6214	0.0170859	0.369594
PSKH1	0.236427	4.72054	0.0170887	0.369594
ARID1B	0.211479	4.87249	0.0171631	0.369734
BCL6	0.273035	5.62144	0.0171736	0.369734
GPR34	-0.504426	-5.34655	0.0171815	0.369734
SH3D19	0.427686	6.04202	0.017207	0.369734
DUSP2	-0.992156	-0.189417	0.0172196	0.369734
PHGDH	-0.494784	5.07341	0.0172386	0.369734
LUM	0.718476	7.72704	0.017285	0.369788
RFC4	-0.346651	2.74945	0.017308	0.369788
HPS3	0.324274	4.61472	0.0173129	0.369788
ZNF345	0.391414	1.26148	0.0173973	0.371079
LPAR6	0.739688	3.12131	0.0175018	0.372792
C6orf132	-1.12968	0.692392	0.0175496	0.373298
ADGRV1	0.644912	-2.38045	0.017577	0.373366
AC080112.2	-0.399524	2.26336	0.017639	0.374169
CLK1	0.383412	4.94089	0.0176875	0.374685
AC131009.4	0.822709	-2.73163	0.0177842	0.374743
AL121603.2	0.555009	0.0367642	0.0177935	0.374743
AL513523.10	-0.713617	-1.84253	0.0177981	0.374743
CALM3	-0.392826	6.87309	0.0178452	0.374743
KIAA0907	0.17674	4.05312	0.0178704	0.374743
TATDN2	0.217231	4.26103	0.0178763	0.374743
SUGCT	-0.594896	2.68105	0.0178809	0.374743
NDUFA4	-0.379262	6.53454	0.0178842	0.374743
MBNL1-AS1	-0.778862	3.67124	0.0179399	0.375302
CARD6	0.739835	3.61501	0.0179674	0.375302
SHISA9	0.506161	0.180328	0.0179836	0.375302
AC092802.1	0.606201	-1.85112	0.0180325	0.375657
LASP1	-0.713146	7.68904	0.0180492	0.375657
TMEM8B	0.367576	2.8858	0.0180936	0.376061
CD99P1	0.507365	-0.913969	0.0181173	0.376061
NFYA	0.300297	3.70661	0.0182676	0.378673
DNAH10OS	0.550853	1.36119	0.0183072	0.378728
NBPF9	0.271317	5.31036	0.018326	0.378728
SRP19	-0.290305	4.65282	0.0183813	0.378728
GPR89B	0.235082	2.87627	0.0183822	0.378728
POLR2A	0.261311	3.95145	0.0184207	0.378728
PTGES2	-0.281908	4.38108	0.0184448	0.378728
ATPIF1	-0.379256	5.01333	0.0184672	0.378728
RPRD2	0.259537	3.98536	0.0184772	0.378728
NAP1L5	-0.387349	2.96562	0.0184907	0.378728
NPC1	0.476452	4.62382	0.0186438	0.379559
ATG14	0.260244	4.29108	0.0186555	0.379559
TECPR2	0.189469	4.17432	0.0186665	0.379559
BUD31	-0.300365	5.31057	0.0186788	0.379559
PRRX1	0.367288	8.08811	0.018716	0.379559
AARS	-0.260063	6.4284	0.018764	0.379559
USF3	0.218653	3.81089	0.0187672	0.379559
DDX49	-0.24772	4.47774	0.0187765	0.379559
SRA1	-0.31507	4.88587	0.0187872	0.379559
MNT	0.368807	1.92616	0.0187918	0.379559
AL645933.2	0.717864	0.34758	0.0188089	0.379559
ZNF581	0.309996	3.25062	0.0188258	0.379559
LINC01138	0.437886	1.34955	0.0188798	0.380018
ABHD11	-0.358901	2.11362	0.0188977	0.380018
PCDHGA5	0.767805	-0.410352	0.0189542	0.380291
PUM3	-0.252742	4.28926	0.0189604	0.380291
AC006548.3	0.353878	2.88215	0.0189868	0.380326
SUN1	0.24552	6.59871	0.0190119	0.380337
AP003469.4	0.614232	-1.15432	0.0190696	0.380694
FEM1C	0.263298	3.79534	0.0190834	0.380694
PRDM11	-0.357613	2.67232	0.0191036	0.380694
NKX3-1	0.852497	1.38032	0.0192258	0.382635
ADD3-AS1	0.587843	-0.734451	0.0193097	0.383453
TSPAN18	-1.47909	2.15756	0.0193165	0.383453
IGSF8	-0.378275	3.90612	0.0196239	0.388665
NAPEPLD	0.54238	2.90017	0.0196381	0.388665
C8orf58	-0.502855	3.22741	0.0196544	0.388665
MAP4K4	0.373271	7.29636	0.0196868	0.388808
AL928654.2	-0.333662	0.659551	0.0198362	0.390369
CMTR1	0.213123	5.00461	0.0198401	0.390369
DNAJC3	0.249011	6.54786	0.0198937	0.390369
OLFML2B	0.943328	4.23771	0.0199569	0.390369
PAM16	-0.450475	2.23411	0.019967	0.390369
AC144450.1	0.788649	-2.67827	0.0199817	0.390369
FLI1	0.663673	2.58713	0.0200288	0.390369
PGPEP1	0.357286	5.51636	0.0200338	0.390369
CSTF2T	0.262734	4.54463	0.0200567	0.390369
NBPF15	0.245511	4.81719	0.0200585	0.390369
RIMKLA	0.919476	-3.42629	0.0200988	0.390369
TNNC1	-1.80531	0.744795	0.0201427	0.390369
TCTA	-0.253078	4.54125	0.020145	0.390369
IAH1	-0.289261	4.80968	0.0201964	0.390369
CDC37	-0.30987	6.58534	0.0202461	0.390369
GADD45GIP1	-0.396448	4.33486	0.0202583	0.390369
ZNF347	0.254289	4.0568	0.0202831	0.390369
ICOSLG	1.39149	-1.79371	0.020292	0.390369
AGO3	0.192138	4.46941	0.0202931	0.390369
TMUB1	-0.363092	2.89219	0.0203242	0.390369
SPRED1	0.428605	5.81806	0.0203537	0.390369
COPZ2	-0.266516	5.45748	0.0203752	0.390369
CDK16	-0.224443	6.05712	0.0204132	0.390369
PTPRQ	-1.32508	0.243935	0.0204272	0.390369
TGFB1	0.320975	5.60178	0.0204614	0.390369
UCP2	-1.24763	-1.29331	0.0205347	0.390369
NSUN6	0.25605	2.1369	0.0205695	0.390369
RASD2	-1.46733	-1.78839	0.0206121	0.390369
AC024257.3	0.837716	-2.68536	0.0206265	0.390369
FBXL17	0.206635	4.31745	0.0206387	0.390369
ATP9A	0.416884	6.48582	0.0206406	0.390369
ZNF211	0.229181	3.25093	0.020646	0.390369
PXMP2	-0.244105	2.83507	0.0206507	0.390369
PCDHGB3	0.788701	1.08149	0.0206731	0.390369
MEDAG	1.31882	6.34223	0.0206931	0.390369
RASL10B	-0.691254	2.24391	0.0207244	0.390369
CD47	0.387886	6.32063	0.0207578	0.390369
GSTP1	-0.305319	7.00408	0.0208142	0.390369
RNF141	-0.543858	5.85514	0.0208426	0.390369
SAMD8	0.180118	5.20653	0.0208537	0.390369
NHS	0.389275	3.86817	0.0208771	0.390369
MKLN1	0.214789	5.95971	0.0209072	0.390369
RPUSD4	0.249556	4.03828	0.0209185	0.390369
SPRY4	0.760715	2.90146	0.0209191	0.390369
HAX1	-0.277863	5.89425	0.0209231	0.390369
ZNF284	0.244729	1.92996	0.0209319	0.390369
MPV17L	-0.84731	-0.0619771	0.0209523	0.390369
NDUFA7	-0.387645	4.11138	0.02109	0.391682
SPRY2	0.541577	3.79731	0.0210969	0.391682
EIF1B	0.287185	3.71991	0.0210988	0.391682
STAG3L4	-0.352323	2.6494	0.0212392	0.393816
STX11	-1.04674	0.056999	0.0212836	0.394167
ZCCHC14	0.442807	4.79701	0.0213949	0.395369
TMEM243	0.287601	3.33406	0.0214912	0.395369
SPHK1	0.47145	4.98804	0.0214959	0.395369
BYSL	-0.254055	2.79175	0.0215371	0.395369
LY6G5B	0.527206	0.312876	0.0215429	0.395369
ATP10D	0.372853	5.70644	0.0215452	0.395369
LIMS2	-0.827439	1.86435	0.0215633	0.395369
KAT6A	0.231673	5.11777	0.0215669	0.395369
INO80D	0.190837	3.54082	0.0216122	0.395369
HDDC2	-0.333892	4.76278	0.0216138	0.395369
CYCS	-0.380909	6.30749	0.0216806	0.395369
GTPBP4	-0.287583	5.33801	0.0217478	0.395369
SRCAP	0.398139	2.78818	0.0217585	0.395369
MSANTD2	0.321955	2.12553	0.0217621	0.395369
HIST1H3C	-0.768618	2.73269	0.0217764	0.395369
LINC01684	0.705691	-1.10524	0.0218078	0.395369
RABEPK	-0.28361	3.82745	0.0218151	0.395369
MGAT4B	0.347465	6.41162	0.0218377	0.395369
SMG1P1	0.452784	3.29953	0.021847	0.395369
STRN4	-0.193875	5.18569	0.0218598	0.395369
TUBB	-0.436559	8.56413	0.0218939	0.395523
SMARCA4	-0.210661	5.09429	0.0220191	0.396833
SLC44A1	0.443135	6.41089	0.0220543	0.396833
ACSS1	-0.504779	2.43402	0.0220626	0.396833
RNASEH2A	-0.580042	2.09093	0.0220721	0.396833
ZNF493	0.469548	2.75058	0.0220947	0.396833
NFRKB	0.167042	4.26388	0.0221619	0.397555
ZIM2-AS1	0.541839	-2.16769	0.0221863	0.397555
HDGFL3	0.257028	5.31264	0.0222374	0.398009
TSIX	0.426086	-0.0286409	0.0222783	0.39828
GTF3C2	0.209378	4.81225	0.0223262	0.398505
PLEKHB1	-0.704557	0.0273391	0.0223693	0.398505
HMBOX1	0.317452	3.45455	0.0223963	0.398505
CACNB1	-0.492642	1.83388	0.0224367	0.398505
AP000662.2	0.663113	-1.05975	0.0224434	0.398505
FRAT1	0.542283	0.674724	0.0224793	0.398505
KRT14	-2.13031	0.624054	0.0224925	0.398505
NUDT18	-0.37701	2.74561	0.0224971	0.398505
CPPED1	-0.337538	4.83206	0.0225246	0.398536
TRIM52	0.325553	2.74626	0.0225849	0.398718
EPPK1	-1.54802	-1.09012	0.0225882	0.398718
GPATCH8	0.187419	4.30292	0.0226123	0.398718
MRPS7	-0.285076	4.88501	0.0226766	0.399344
TRAPPC5	-0.403022	4.08203	0.0227047	0.399344
PAM	0.330107	8.53549	0.0227252	0.399344
CPNE8	0.442482	3.4181	0.0227762	0.399785
PADI2	-1.50937	-0.986491	0.0228155	0.3999
MED20	-0.265252	3.9477	0.0228553	0.3999
EDEM1	0.310348	4.95406	0.0228603	0.3999
Z83843.1	0.416908	0.975018	0.0228905	0.399976
LMOD1	-1.32237	6.13819	0.0229481	0.400531
RSF1	0.226315	5.56661	0.0230166	0.401273
TGOLN2	0.251683	6.25487	0.0231601	0.403319
NAMPT	0.66795	6.26243	0.0232625	0.40393
MIAT	0.716312	0.778922	0.0233067	0.40393
EIF3CL	-0.455599	5.98985	0.0233208	0.40393
LINC01579	0.536614	-1.28376	0.0233212	0.40393
ACSM2B	0.808353	-2.62565	0.0233257	0.40393
TMEM141	-0.322218	3.93107	0.0233687	0.404222
SLC16A10	1.02036	-3.0581	0.0234445	0.404834
ANKRD44	0.435186	3.4884	0.0234565	0.404834
ORAI3	0.305796	3.88719	0.0235184	0.40545
NEK6	0.397146	4.6609	0.0235454	0.405463
PARP6	0.26545	4.48486	0.0236461	0.406024
RAB23	-0.472681	6.39208	0.0236678	0.406024
ARID4B	0.189479	5.5188	0.0236907	0.406024
TINAGL1	-1.87854	4.27914	0.0237066	0.406024
GNAI1	-0.267816	4.6471	0.0237108	0.406024
SNX9	0.568645	7.26103	0.0237355	0.406024
SSNA1	-0.268469	3.79628	0.023773	0.40618
RALGAPA2	0.470378	4.06242	0.0238291	0.40618
CYTH1	0.369514	3.42819	0.023842	0.40618
DGKE	0.322003	2.52282	0.0238497	0.40618
AP001372.2	0.531526	1.88369	0.0238811	0.406268
TOMM40	-0.314937	4.53088	0.0239433	0.406587
ATP5G1	-0.318825	4.48329	0.024001	0.406587
SDC2	-0.52606	8.37267	0.024014	0.406587
BST1	-0.517358	4.79233	0.0240214	0.406587
SPEN	0.327546	3.99702	0.0240539	0.406587
AC084082.1	-0.759285	1.87332	0.0240839	0.406587
CMC4	-0.321371	2.70551	0.0240839	0.406587
AC060766.7	-0.361922	0.668269	0.0241464	0.407075
AC126768.3	0.408272	-1.14006	0.0241809	0.407075
KIF1C	-0.31612	7.55365	0.024203	0.407075
PPME1	-0.408609	5.21157	0.0242181	0.407075
TRMT10A	-0.322834	1.97558	0.024277	0.407621
MTCO1P12	0.731528	-0.491925	0.0243384	0.408146
ZNF585B	0.218368	3.88849	0.024361	0.408146
AL354740.1	0.599568	0.370737	0.0244815	0.40972
PDIK1L	0.293802	2.5497	0.0246747	0.412508
MAN2A1	0.301865	6.95988	0.0247409	0.412803
CCDC12	-0.248492	3.39466	0.0247457	0.412803
RSPH3	0.268859	3.83459	0.0247868	0.413042
DUSP14	-0.330116	5.24445	0.0248473	0.413113
DYM	0.186367	5.53046	0.0248815	0.413113
MFSD11	0.230389	3.94693	0.0248826	0.413113
POU5F2	0.521516	-0.962947	0.0249442	0.413113
PLIN2	0.837961	5.77122	0.0249457	0.413113
HOGA1	-1.08173	0.582047	0.0249513	0.413113
SCAMP1-AS1	0.396919	1.38625	0.025149	0.414607
DHCR24	-0.605612	5.73044	0.025173	0.414607
AL359752.1	0.512094	-0.232734	0.0252039	0.414607
MRPS34	-0.251989	4.16567	0.0252255	0.414607
AC084033.3	-0.521787	1.91899	0.0252327	0.414607
GNA14	-1.06335	1.62881	0.0252688	0.414607
IVNS1ABP	-0.604651	5.94694	0.0252833	0.414607
TIFA	0.423946	2.66679	0.0252856	0.414607
HSPH1	0.321634	6.121	0.0252951	0.414607
RSBN1	0.213604	4.05159	0.0253787	0.414607
NIPSNAP1	-0.235821	5.27575	0.0254038	0.414607
ISYNA1	-0.992638	6.0318	0.0254184	0.414607
KIDINS220	0.255137	6.71646	0.0254325	0.414607
POLR3A	0.20677	3.71606	0.0254829	0.414607
DHRS7	0.225959	4.95261	0.0254861	0.414607
DDX60	0.533752	3.65673	0.0255181	0.414607
MAZ	-0.211243	5.97596	0.025519	0.414607
SCCPDH	-0.273571	5.2072	0.0255244	0.414607
CYP4V2	0.460498	4.25422	0.025551	0.414607
SP1	0.177237	5.97678	0.0256291	0.414864
MIA3	0.188832	6.32071	0.0256889	0.414864
PAICS	-0.27889	5.66368	0.0256962	0.414864
PDHB	-0.298577	6.02718	0.0256965	0.414864
COLEC12	2.03277	3.3178	0.0257009	0.414864
NUP160	0.298991	4.59149	0.0258309	0.416526
SYNPO2	-1.35024	5.60791	0.0259264	0.41757
TRANK1	0.536104	4.19276	0.0259625	0.41757
FAHD2B	-0.36992	2.14366	0.0259766	0.41757
SLC50A1	-0.272806	4.22298	0.0260165	0.417665
AC079341.1	0.553357	-0.771783	0.0260365	0.417665
PQLC3	-0.372016	3.75377	0.0260923	0.417937
DEAF1	0.26207	5.07308	0.0261076	0.417937
PECAM1	1.37158	-1.29734	0.0262902	0.420329
C8orf34	-1.06455	0.217077	0.0263113	0.420329
PITPNC1	0.74805	3.57758	0.0264083	0.421165
IL17RD	0.856209	1.7858	0.0264838	0.421165
LRRC47	-0.160693	4.51321	0.0266379	0.421165
POLL	0.186232	3.58418	0.0266743	0.421165
POMT2	0.244403	3.20239	0.0267072	0.421165
DCBLD1	0.407125	3.62957	0.026715	0.421165
OR2AT4	0.671966	-1.24369	0.0267275	0.421165
RETREG3	0.149744	5.66538	0.026746	0.421165
AC092807.3	-0.968307	0.673142	0.0267709	0.421165
SLC25A19	-0.290727	1.84825	0.0267993	0.421165
RRAS2	-0.378962	5.83825	0.0268102	0.421165
TLE1	0.545136	3.32566	0.0268353	0.421165
PCK2	-0.489378	3.70382	0.0268364	0.421165
SNRPF	-0.331012	3.40743	0.0268366	0.421165
CHKA	0.427967	3.16058	0.0268746	0.421165
B3GAT3	0.343143	3.83901	0.0268879	0.421165
SV2B	-0.685364	-4.75031	0.0268884	0.421165
NIPAL1	-0.910619	-0.271329	0.0269359	0.421165
KRT80	-1.26041	2.44749	0.0269466	0.421165
ADSL	-0.215062	5.55434	0.0269483	0.421165
RORA	0.469539	4.57673	0.0269684	0.421165
UBR4	0.23749	7.05477	0.0269695	0.421165
TFDP2	0.303024	5.14729	0.0269901	0.421165
VRK2	0.246681	4.00064	0.0270884	0.421795
FLCN	0.379701	5.24508	0.0271319	0.421795
CNTNAP2	0.674339	-3.49881	0.027144	0.421795
NUAK1	-0.443352	4.06979	0.0271707	0.421795
FAM200B	-0.329004	4.5227	0.0271726	0.421795
HIST1H2AK	-0.591731	1.17686	0.0272116	0.421795
ZNF8	0.212497	3.25906	0.0272694	0.421795
RNF145	-0.320062	5.34083	0.0272787	0.421795
AC051619.8	-0.828878	1.0012	0.0272967	0.421795
GARS	-0.295005	7.34144	0.0273317	0.421795
AC019322.4	0.390062	1.19759	0.0273334	0.421795
CELF1	0.148491	5.76599	0.0273617	0.421795
CBFA2T2	0.229135	3.67191	0.027385	0.421795
COX19	-0.208215	2.81823	0.0274477	0.42224
FAM50B	-0.401377	1.77782	0.0274685	0.42224
NCBP1	-0.183748	5.15843	0.0275444	0.422985
MCU	-0.408843	4.72524	0.0275867	0.423215
CIITA	0.723793	-2.19071	0.0276246	0.423377
PDZD8	0.22323	6.01618	0.0277395	0.424444
CCDC28B	-0.364629	2.41223	0.0277491	0.424444
ATP6V0E2	-0.428268	4.26572	0.0277844	0.424564
WDR1	-0.551302	8.57698	0.0278358	0.424676
CASK	0.269785	4.67651	0.0278467	0.424676
N4BP2L2	0.234189	5.99315	0.0278862	0.424792
C12orf66	0.284193	1.51759	0.0279258	0.424792
RBM48	0.257324	2.82764	0.027955	0.424792
MRPL18	-0.290969	4.78333	0.0279642	0.424792
PAN3	0.252026	4.14835	0.0280103	0.425075
SLC25A25	-0.417578	4.56162	0.0280662	0.425506
LINC00467	-0.447664	1.53844	0.0281106	0.425761
USMG5	-0.345769	5.88913	0.0281705	0.426251
AC104447.1	0.27178	-0.0279014	0.0282152	0.42651
EHD2	-0.33459	5.99693	0.0282785	0.427049
CHCHD10	-0.608581	2.51708	0.02837	0.428013
ABCD4	0.25007	3.65968	0.0283979	0.428016
SLC35E2B	0.244891	5.78974	0.028441	0.428238
CYB561D1	0.184683	3.25755	0.0284679	0.428238
GOLGA6L9	0.48893	1.04841	0.0285573	0.429164
ZNF577	0.393364	2.75678	0.0286193	0.429312
CEP164	0.157353	4.48508	0.0286226	0.429312
SLC7A5	-0.553066	3.91427	0.0286611	0.429373
VARS	-0.226958	4.94878	0.028687	0.429373
BBS1	0.249329	4.30136	0.02871	0.429373
OXTR	-1.18075	3.8968	0.0287642	0.429456
LINC01568	0.798317	-2.81578	0.0287711	0.429456
ATG2B	0.184336	5.44192	0.0288319	0.429655
ZFYVE16	0.18503	5.46544	0.0288587	0.429655
CCDC51	-0.704278	3.84981	0.0288904	0.429655
CARS2	-0.292039	5.04052	0.0289211	0.429655
CTSF	0.440431	6.44813	0.0289284	0.429655
TK1	-0.906853	2.42388	0.0289512	0.429655
TMEM41A	0.194845	2.84882	0.0290369	0.430169
AC009053.1	0.365586	1.71369	0.0290414	0.430169
ZSCAN2	0.257308	2.72005	0.0291706	0.431483
VPS37D	0.311687	1.04205	0.0291859	0.431483
AC013394.1	0.42231	0.57447	0.0292515	0.432033
DTNB	0.450952	2.24098	0.029285	0.432033
AC022898.2	0.763985	-1.7825	0.029338	0.432033
SFXN2	-0.498869	0.707406	0.0293601	0.432033
YLPM1	0.22484	4.72219	0.0293786	0.432033
H2AFX	-0.451322	2.79096	0.0294276	0.432033
CUL9	0.19067	4.28396	0.0294319	0.432033
ELK4	0.203971	5.26887	0.0294815	0.432033
FH	-0.302579	5.64893	0.0294944	0.432033
ZNF354C	0.257052	3.83293	0.0295346	0.432033
ZBTB8OS	-0.257083	3.87205	0.0295659	0.432033
CHRM2	-1.93878	-0.0579567	0.0295699	0.432033
SUFU	0.214805	2.42429	0.0295863	0.432033
SRRM4	0.718309	-4.2598	0.0296454	0.432163
AC020910.5	0.392012	0.0919471	0.0296511	0.432163
ZNF264	0.193765	4.56452	0.0297433	0.432319
PRMT1	-0.246023	5.92186	0.0297702	0.432319
PHIP	0.338	5.78997	0.0297712	0.432319
XRN1	0.237059	5.86604	0.029798	0.432319
CDC42BPA	0.195528	6.41295	0.0298016	0.432319
MPP7	-1.30102	4.31547	0.0298749	0.432506
PHPT1	-0.247523	5.39149	0.0298896	0.432506
MTAP	0.212125	4.93138	0.0299403	0.432506
FLOT2	-0.300705	5.38677	0.0299752	0.432506
FTH1	0.538956	9.7022	0.0300672	0.432506
PLD2	0.27632	4.15797	0.0300792	0.432506
ZCCHC11	0.160648	4.48672	0.0300829	0.432506
ARHGAP39	0.305659	0.883536	0.0300851	0.432506
GPN3	-0.318603	3.01364	0.0300887	0.432506
PDK4	1.33301	2.3891	0.0300942	0.432506
YPEL3	0.305695	4.32703	0.0302899	0.434558
H2BFS	-0.490048	1.89034	0.0303381	0.434558
CU639417.1	-0.490048	1.89034	0.0303381	0.434558
TRMT61A	-0.263094	3.10832	0.0303595	0.434558
DPY19L2P2	0.610758	0.876086	0.0303775	0.434558
PLEKHG3	-0.678638	4.99154	0.0304291	0.434756
ABHD4	0.439779	5.41805	0.0304475	0.434756
ANGPTL4	1.06748	2.96253	0.0305873	0.435714
NAV2	0.525474	3.52747	0.0306486	0.435714
PACS1	0.221558	4.4472	0.0306741	0.435714
FBXO11	0.186714	4.83205	0.0306816	0.435714
HGSNAT	0.236737	5.2809	0.0307601	0.435714
JAZF1	-0.501327	3.76492	0.0308229	0.435714
AP4M1	0.212201	3.37151	0.0308594	0.435714
RANBP1	-0.320948	4.97568	0.0308712	0.435714
FAM13A-AS1	0.653954	-1.39495	0.0309053	0.435714
ASB5	-1.2579	-1.01216	0.0309413	0.435714
GMPPA	-0.307696	4.63182	0.0310245	0.435714
AC092123.2	0.515045	0.97766	0.0310376	0.435714
FHL1	-0.731569	8.56986	0.0310618	0.435714
JPT1	-0.435656	4.71756	0.0310676	0.435714
ARSJ	-0.996237	5.98213	0.0312167	0.435714
ITGA10	0.791156	4.57188	0.0312616	0.435714
ELMOD3	0.22569	3.18003	0.0312692	0.435714
LUCAT1	1.33245	-2.1385	0.0312793	0.435714
PTPRJ	-0.402124	4.86647	0.0312817	0.435714
ZNF646	0.193632	4.07437	0.0313619	0.435714
CASKIN2	-0.228476	3.09682	0.0313841	0.435714
DAPK1	-0.871912	5.39944	0.0314278	0.435714
BAG2	-0.452798	5.33559	0.0314414	0.435714
KCNJ15	0.904369	-0.767356	0.0314753	0.435714
HES4	-1.13113	1.04932	0.0314828	0.435714
CLEC3B	-0.97683	4.44121	0.0314861	0.435714
LINC00342	0.51666	-0.390852	0.0314964	0.435714
POP1	-0.269747	2.69406	0.0315305	0.435714
TADA3	-0.229249	5.48481	0.0315568	0.435714
LRP4	0.613625	4.30443	0.031572	0.435714
ZNF814	0.276531	2.09224	0.031576	0.435714
CDKL1	-0.561791	2.66694	0.0315866	0.435714
SMURF2	-0.363289	6.4281	0.0315908	0.435714
VPS29	-0.300158	5.01379	0.0316065	0.435714
SMG6	0.252217	5.1454	0.0316139	0.435714
CKS2	-0.503287	3.15532	0.031623	0.435714
ZNF571	0.275504	1.85592	0.0316276	0.435714
MROH6	0.47361	-0.292749	0.0316637	0.435714
TOP1	0.277695	4.48897	0.0316678	0.435714
ZDHHC12	-0.378085	2.96201	0.0317611	0.435714
SAMD10	-0.553808	0.787704	0.0317988	0.435714
FAM229A	0.434288	-0.181896	0.0318004	0.435714
ZDHHC14	0.213636	2.89063	0.0318063	0.435714
HLA-E	0.268608	7.5621	0.0318101	0.435714
NGF	-0.88759	3.12785	0.0318103	0.435714
KIF15	-0.665717	1.61889	0.0318107	0.435714
AC026271.4	0.515426	-0.282857	0.0319227	0.436625
ZNF117	0.429447	2.25334	0.0319531	0.436625
OR7E122P	0.439857	-0.242091	0.031962	0.436625
ZBTB42	-0.476463	1.1494	0.0320163	0.436631
HIGD1A	-0.348209	6.24677	0.0320583	0.436631
TIAF1	0.606712	-1.27424	0.0320859	0.436631
C7	1.9322	4.29182	0.0321012	0.436631
CSRP1	-0.803254	7.57119	0.0321036	0.436631
NCOA6	0.298632	2.96093	0.0321383	0.436719
SIRT1	0.230958	4.31679	0.0321913	0.437037
RNF111	0.158996	3.97934	0.0322265	0.437037
C7orf26	0.226859	3.0454	0.0322465	0.437037
ZNF219	-0.314256	3.20738	0.0323052	0.437082
OCEL1	0.314778	1.96061	0.0323063	0.437082
NOP16	-0.353753	2.88145	0.0324219	0.438262
ARHGEF11	0.15718	5.13618	0.0325063	0.438317
POC1A	-0.501419	1.04339	0.0325238	0.438317
RXRB	0.131179	4.71646	0.0325342	0.438317
MSTO1	-0.215126	3.85336	0.0325638	0.438317
NBPF14	0.28895	6.463	0.0326003	0.438317
AC009133.1	0.598424	0.414982	0.0326381	0.438317
CFL2	-0.415977	6.57837	0.0326473	0.438317
B4GALT4	-0.352017	4.86327	0.0326527	0.438317
MT1F	-1.03721	-0.696856	0.0328185	0.439771
NIPBL	0.220782	5.25852	0.0328201	0.439771
DOLPP1	-0.254438	2.9928	0.0328463	0.439771
FBXW7	0.244325	4.576	0.0329966	0.440625
OR5AS1	0.329286	-0.276449	0.0329987	0.440625
POU2F1	0.231435	3.8283	0.0330038	0.440625
MAT2A	0.368909	5.80724	0.033054	0.440625
NFE2L3	1.40621	-1.28874	0.0330727	0.440625
CRIP1	-1.81566	-0.282651	0.0330942	0.440625
ALS2CR12	0.618627	-1.48081	0.0331232	0.440625
MBP	-0.439789	5.4191	0.0331595	0.440625
MT-RNR1	0.711551	6.23443	0.0331921	0.440625
ZNF623	0.179389	4.58629	0.033195	0.440625
WIPF1	0.519106	4.13184	0.033264	0.440891
CDH8	-1.32919	2.40802	0.0332822	0.440891
PIN1	-0.295497	4.59816	0.0333006	0.440891
SH2D5	-0.64581	0.4366	0.0333945	0.441407
AC007191.1	-0.416333	-0.537725	0.0333967	0.441407
CAV2	-0.512949	6.54494	0.0334653	0.441658
PLAUR	0.694842	4.32807	0.0334785	0.441658
AC125807.2	-0.362358	2.12761	0.0335578	0.441658
AFF1	0.279528	5.4627	0.0336168	0.441658
SH2B3	0.477563	5.14167	0.0336372	0.441658
FERMT2	-0.498166	7.92018	0.03365	0.441658
ZNF540	0.589649	0.599142	0.0336896	0.441658
RN7SL4P	-0.708936	4.34134	0.0336943	0.441658
CLCN7	0.232105	5.42915	0.033716	0.441658
LINC01359	0.487764	-1.29062	0.0337652	0.441658
WNK1	0.169919	6.99903	0.0338194	0.441658
MYCBP2	0.244234	6.51861	0.033848	0.441658
SNX13	0.196511	5.76116	0.0338825	0.441658
PHLDB3	0.343609	1.76681	0.0338957	0.441658
AC069222.1	0.590999	-2.39001	0.03392	0.441658
RAB40A	0.738572	-1.95321	0.033921	0.441658
RIOX2	-0.206995	4.68491	0.0339445	0.441658
FAM171B	0.491932	5.97824	0.0339754	0.441658
CORO1C	-0.445377	7.98227	0.0339863	0.441658
SNN	-0.343348	4.1759	0.0339979	0.441658
FNIP1	0.26977	5.89194	0.0340918	0.441658
RIF1	0.170307	6.13371	0.0341134	0.441658
LUC7L3	0.260257	5.21575	0.0341325	0.441658
NRP1	0.812101	7.46422	0.0341502	0.441658
PACSIN2	-0.270541	5.16152	0.0341707	0.441658
NDUFA13	-0.324351	6.36834	0.034179	0.441658
AC026464.4	-0.225373	4.50847	0.0341868	0.441658
ODC1	-0.48503	5.41421	0.0342258	0.441793
CNTNAP5	-0.689985	-5.01766	0.0343046	0.442441
PRR11	-0.559169	2.24992	0.0344491	0.443573
ZBTB7B	-0.282408	4.55471	0.0344498	0.443573
AP002884.3	-0.361506	1.4662	0.0344991	0.443839
AC105429.1	0.739961	-2.89494	0.0345694	0.444115
UBAC2	0.226062	5.28198	0.034578	0.444115
IFNGR2	0.232882	5.43429	0.0346133	0.444168
LINC01089	0.340828	1.51097	0.0346607	0.444168
RSG1	-0.278248	0.975235	0.0346934	0.444168
AC009041.2	-0.839841	-2.88791	0.034697	0.444168
C3orf62	0.251918	1.18247	0.0347476	0.444362
ANKH	0.566105	7.04292	0.0347696	0.444362
OSMR	0.395722	6.40313	0.03489	0.445225
MAP2	-1.37496	2.82803	0.0349076	0.445225
RAD51	-0.612557	0.487811	0.0350107	0.445225
ANXA11	0.286836	7.1629	0.0350306	0.445225
CD209	0.713072	-4.75341	0.0350317	0.445225
WWC1	-0.790051	1.38351	0.035046	0.445225
FGF2	-0.2946	6.31558	0.0350612	0.445225
OGT	0.195381	6.66065	0.0350903	0.445225
NR2F6	-0.220893	3.81638	0.0350963	0.445225
YIF1B	-0.435218	4.20365	0.0352821	0.447215
ITPR2	0.35446	5.08479	0.0353758	0.447669
PEX26	0.164584	5.59644	0.0354789	0.447669
PCLAF	-0.648278	1.90508	0.0354964	0.447669
NR4A1	-0.815526	3.55796	0.0355094	0.447669
SNRK	0.2384	4.69329	0.0355096	0.447669
YIPF4	0.178908	5.47967	0.0355229	0.447669
SLFN12L	0.79498	-2.75107	0.0355302	0.447669
RNF103	0.192609	4.58294	0.0355495	0.447669
ADCY10P1	0.457837	-0.0756991	0.0356509	0.447925
CCDC74B	0.746199	0.0668479	0.0356548	0.447925
AP001453.2	-0.454194	0.819343	0.0356621	0.447925
PHF1	0.200543	4.7131	0.0356857	0.447925
TUBA1C	-0.460898	6.93333	0.0357335	0.448161
CEP126	0.2723	3.10336	0.0358101	0.448757
RAB11FIP3	0.184585	4.62209	0.0358417	0.44879
ZNF585A	0.226978	2.61	0.0360475	0.450721
FAM131A	-0.28846	2.32342	0.0360717	0.450721
LDB3	-1.44386	-0.869812	0.0361566	0.450721
COL13A1	0.82382	3.56196	0.0361877	0.450721
POLR3G	-0.417732	1.30072	0.0362203	0.450721
WHAMMP3	0.232401	2.54969	0.0362412	0.450721
SDHAP1	0.253154	2.627	0.0362561	0.450721
MEGF9	0.297192	4.80092	0.0362562	0.450721
RCAN1	-0.770622	6.1162	0.0362582	0.450721
FBXO38	0.174179	5.26946	0.0363181	0.451103
ZNF443	0.410037	0.741485	0.0363534	0.451179
LINC01521	-0.35823	-0.210563	0.0364836	0.452185
TNIK	0.494064	2.78837	0.036493	0.452185
LINC01003	0.437168	0.656957	0.0365249	0.452218
ZNF702P	-0.627326	3.34118	0.0365919	0.452686
COQ2	-0.490752	2.59897	0.0366527	0.453075
GRPEL2	-0.220078	4.12084	0.0367854	0.453391
USP19	0.175712	5.02339	0.0368034	0.453391
AC008741.2	0.471044	-1.22711	0.0368063	0.453391
AC023509.1	1.50389	-0.20967	0.0368819	0.453391
WIPI1	0.24974	6.20579	0.0369288	0.453391
MED8	-0.251507	4.58273	0.0369291	0.453391
GINS1	-0.580611	1.48468	0.0369472	0.453391
ATP2B4	-0.233187	7.37319	0.036952	0.453391
HIST1H2BM	-0.789957	1.41166	0.0369642	0.453391
RN7SL1	-0.623759	15.6861	0.0369714	0.453391
COMMD6	-0.268625	5.02584	0.0370654	0.454184
STAT2	0.252228	6.85637	0.037147	0.454366
TMEM185A	0.160966	3.87563	0.0371492	0.454366
TBC1D13	0.134243	4.0072	0.0371961	0.454366
TNFRSF10B	0.199813	6.0962	0.0372234	0.454366
PMVK	-0.262507	3.41517	0.0372272	0.454366
LDLRAP1	-0.42651	5.75798	0.0373035	0.454608
CSNK2A2	0.20064	5.32776	0.0373374	0.454608
ATP23	-0.484398	0.776951	0.0373643	0.454608
PSMG1	-0.274313	4.79325	0.0373647	0.454608
NOCT	-0.442458	2.9752	0.0374741	0.455565
NOM1	-0.178019	3.42384	0.0375883	0.455565
TEAD1	-0.31919	6.64249	0.0376018	0.455565
UBXN7	0.170614	5.36774	0.0376465	0.455565
ZBTB44	0.274622	5.12049	0.0376536	0.455565
SNRNP25	-0.321612	3.37309	0.0376537	0.455565
POLR3F	-0.227935	3.39259	0.0376643	0.455565
RPL35	-0.339868	7.96334	0.0376978	0.455565
AL589642.2	0.636031	-1.0787	0.0377215	0.455565
CALD1	-0.816784	9.63417	0.0377513	0.455565
MRPL51	-0.242982	5.80791	0.0378063	0.455565
SLC4A5	0.604936	-1.66988	0.0378086	0.455565
TGFB1I1	-0.550081	4.62586	0.0378263	0.455565
PITPNM3	-0.893575	1.82851	0.0378961	0.455886
KIAA2026	0.188823	4.79829	0.0379466	0.455886
HRAS	-0.217027	3.88712	0.0379554	0.455886
CTAGE5	0.23177	4.2681	0.0379709	0.455886
ANKRD10-IT1	0.537779	0.525634	0.0380475	0.456452
RCOR3	0.227199	4.23048	0.0381301	0.457088
ST3GAL1	0.680339	4.68633	0.0382889	0.458528
ALYREF	-0.277718	4.08487	0.0383177	0.458528
IKZF5	0.304369	2.54044	0.0383391	0.458528
SERF2	-0.247576	8.65004	0.0384509	0.459481
SCO2	-0.26803	3.05945	0.0384782	0.459481
ZNF175	0.242201	3.14559	0.0385098	0.459502
YES1	0.226313	5.95952	0.0385971	0.459507
TTLL4	0.24415	2.23828	0.0386306	0.459507
ZDHHC20	0.26032	6.08157	0.0386609	0.459507
RGS19	-0.435874	1.68887	0.0387095	0.459507
BOP1	-0.297077	3.75744	0.0387816	0.459507
PTS	-0.266107	3.354	0.0388296	0.459507
MAF	0.822039	6.90875	0.0388466	0.459507
GRIA1	-1.54877	-1.50917	0.0388901	0.459507
AC145098.2	-0.565387	-1.00371	0.0389152	0.459507
SYNJ2BP-COX16	-0.372367	2.02499	0.0389194	0.459507
TRIP13	-0.693434	2.0743	0.0390082	0.459507
ZBTB11	0.158618	4.87155	0.0390128	0.459507
GIT1	0.267704	4.42396	0.0390358	0.459507
KIAA1683	0.504147	-0.0796671	0.0390425	0.459507
RFK	-0.408263	4.98449	0.0390576	0.459507
DAZAP1	-0.228962	4.71903	0.0390665	0.459507
ATP7A	0.229481	4.58855	0.0390887	0.459507
L3MBTL1	0.303156	1.47041	0.03909	0.459507
OXNAD1	-0.200221	2.46452	0.0390991	0.459507
GTF2IP4	0.225333	6.25027	0.0391044	0.459507
DNAJA3	-0.18201	4.84582	0.0391688	0.459869
NADK2	0.240635	5.1159	0.0392369	0.459869
PARP14	0.444235	5.98893	0.0392534	0.459869
RUSC1	-0.219279	3.821	0.0392542	0.459869
KANTR	0.275923	1.41444	0.0392913	0.459937
C1orf122	-0.243991	3.88967	0.0393195	0.459937
KYNU	0.57675	1.51796	0.0395015	0.461716
ADAM28	0.906838	-1.50426	0.0395704	0.461945
FAM20C	0.948084	4.43274	0.0395808	0.461945
ADAP1	-0.598797	0.384323	0.0396165	0.462013
TSSC4	-0.251998	3.7352	0.0396749	0.462346
ARMC9	0.602713	5.38353	0.0397534	0.462695
PHC1	0.287852	3.55425	0.0397647	0.462695
MYC	-0.297308	5.12847	0.0398326	0.463086
ST8SIA6	1.17984	-1.00261	0.0398582	0.463086
MLLT6	0.211027	5.3867	0.0399691	0.46395
ST8SIA3	-0.58176	-4.77595	0.0399998	0.46395
GOLGB1	0.18028	7.29087	0.0400654	0.46395
MLF2	-0.221491	5.72887	0.0400853	0.46395
INPP1	0.221759	3.83471	0.0401202	0.46395
ZBTB40	0.183515	4.50478	0.0401213	0.46395
MELK	-0.482516	2.94458	0.0401725	0.46395
SLC38A2	0.339292	8.75362	0.0402058	0.46395
SNAPC2	-0.239659	3.59654	0.0402474	0.46395
TMC7	0.548159	-1.13496	0.0403039	0.46395
AC004893.2	0.44823	-0.823073	0.0403269	0.46395
GDF5	0.779237	3.28708	0.0403436	0.46395
FRMD5	0.753239	1.78559	0.040358	0.46395
ACTG1	-0.374598	10.61	0.0403647	0.46395
ADARB1	-0.382862	4.04552	0.0404029	0.46395
ARMT1	-0.28473	4.75772	0.0404322	0.46395
AGAP9	0.416121	1.11584	0.0404426	0.46395
NTHL1	-0.322336	2.59674	0.0404734	0.463959
HAPLN3	-1.05073	2.20264	0.0405063	0.463992
AL121761.1	0.468425	0.64397	0.040583	0.464261
PPTC7	0.334636	3.21212	0.0405898	0.464261
PSMC3IP	-0.469649	0.637789	0.0406912	0.464795
AC239868.2	0.352533	0.828904	0.0407507	0.464795
AKAP13	0.433985	6.96981	0.0407989	0.464795
VEGFA	0.548598	5.61848	0.0408006	0.464795
SLC25A4	-0.589935	4.94187	0.040809	0.464795
HR	-0.853154	1.47894	0.0408168	0.464795
NEK1	0.224566	4.06244	0.0408667	0.46502
PHB	-0.273404	5.86447	0.0409328	0.465085
PDLIM7	-0.645252	5.22511	0.040937	0.465085
FUT11	0.212222	4.55102	0.0409626	0.465085
RN7SL471P	-0.90656	2.77562	0.041082	0.465794
EDF1	-0.271316	6.80876	0.0410853	0.465794
AC005005.4	0.472537	-1.5287	0.0411793	0.466473
ZC3H7B	-0.234055	6.937	0.0412055	0.466473
CCDC81	-1.35122	1.76893	0.0413649	0.467934
CARMN	-0.930808	4.20574	0.04151	0.469233
PSMA7	-0.228131	6.20077	0.0416563	0.470543
NTN1	1.18332	2.1222	0.0417387	0.471129
AC108134.2	-0.466082	1.10636	0.0418432	0.471756
ECI1	-0.385245	3.4284	0.041884	0.471756
C5AR1	0.689851	-2.39309	0.0419316	0.471756
FAM171A2	0.393986	2.25006	0.0419799	0.471756
IRF1	0.441896	4.12832	0.0420008	0.471756
METTL3	0.164144	4.00107	0.0420114	0.471756
AC087741.1	0.692979	-0.408897	0.0420282	0.471756
AC025539.1	0.542234	-2.15416	0.0420595	0.471756
VNN3	0.740919	-2.98385	0.0420688	0.471756
ZFC3H1	0.209683	4.08549	0.0421351	0.471893
MAGI2-AS3	0.175318	5.18855	0.0421861	0.471893
LINC01761	0.532955	-1.17877	0.0422341	0.471893
PSMC3	-0.224734	6.09613	0.0422502	0.471893
ATXN7L1	0.363408	1.85996	0.0422625	0.471893
XPO6	-0.249464	6.20015	0.0422904	0.471893
ALKBH2	-0.2816	2.66946	0.0423012	0.471893
EIF4EBP1	-0.479126	3.88665	0.0423554	0.471893
UBN1	0.156456	5.50898	0.0423907	0.471893
EPC2	0.285903	4.45817	0.0424115	0.471893
NDUFB8	-0.271388	5.48538	0.0424166	0.471893
EFL1	0.257044	4.73597	0.0424507	0.471932
UBL3	0.479138	5.34141	0.0424935	0.471973
USP42	0.15538	3.00966	0.0425154	0.471973
TMEM265	-1.68629	-0.558884	0.0425904	0.472466
TRRAP	0.244182	4.13974	0.0426525	0.472523
PCDH17	0.720756	-4.72616	0.0426832	0.472523
ATP1A1	0.33109	6.43534	0.0427057	0.472523
SRSF3	-0.242171	6.65801	0.0427321	0.472523
FNDC4	0.381416	3.80714	0.0427483	0.472523
GPS1	-0.205594	5.44064	0.0428014	0.472721
NAALADL1	-0.393691	2.46251	0.0428273	0.472721
VMP1	0.334964	6.81376	0.0428909	0.473085
PIGL	0.183725	2.07117	0.0429614	0.473525
AK2	-0.206993	5.94388	0.0430463	0.473538
FLNC	-0.495527	7.20463	0.0430815	0.473538
ZNF778	0.239768	3.13585	0.0431403	0.473538
KDM6A	0.211936	4.37095	0.0432061	0.473538
IQCJ-SCHIP1	-0.503625	3.1113	0.0432209	0.473538
DDA1	-0.331519	4.7031	0.043256	0.473538
ZNF836	0.301085	2.67736	0.0433121	0.473538
AC009690.1	1.17563	-2.49659	0.0433165	0.473538
OGG1	-0.218526	3.25806	0.0433474	0.473538
TCP1	-0.226206	7.05825	0.0433485	0.473538
HSPA2	-1.16007	3.52577	0.0433847	0.473538
ACAD8	0.17895	3.70509	0.043386	0.473538
KLHL24	0.320393	6.30521	0.0434084	0.473538
SLC25A1	-0.278352	5.59201	0.0434207	0.473538
PCDHGA8	0.612098	-0.0276306	0.0435358	0.473538
ZFHX2-AS1	0.403865	1.19521	0.0436574	0.473538
AC016831.5	0.896666	-1.87562	0.0436685	0.473538
MYBL2	-0.857728	1.4095	0.043671	0.473538
SLC26A11	0.281746	3.31917	0.0437461	0.473538
WDR41	-0.210721	5.52616	0.0437843	0.473538
ZNF2	0.194974	2.38745	0.043791	0.473538
IFT80	0.216416	5.26632	0.0438097	0.473538
AURKB	-0.784411	1.22717	0.0438101	0.473538
ZNF445	0.182496	4.75998	0.0438346	0.473538
C19orf70	-0.283492	4.13705	0.0438575	0.473538
FGFR1OP	0.168525	3.41195	0.0438597	0.473538
MBD6	0.326219	1.45294	0.0438733	0.473538
FLJ42393	-0.548405	-2.20417	0.0438769	0.473538
BTF3L4P2	-0.324144	2.42318	0.0438853	0.473538
AL161457.2	0.34045	1.84694	0.0439069	0.473538
B9D1	-0.367587	2.63561	0.0439459	0.473538
NMB	0.416191	1.60283	0.0439521	0.473538
COPS3	-0.225617	5.34767	0.0439731	0.473538
AUH	0.310511	3.28761	0.0440907	0.473877
PANK1	0.328126	2.09402	0.0441735	0.473877
CCDC84	0.28884	1.90261	0.0442676	0.473877
DDIAS	-0.680092	0.20416	0.0443341	0.473877
ATG16L2	0.510903	2.20292	0.044342	0.473877
SMAD5	0.191566	6.44079	0.0443423	0.473877
CCT5	-0.253518	7.32241	0.0443442	0.473877
TSPAN6	0.317079	4.93039	0.0444381	0.473877
NR2C1	0.189398	4.08543	0.0444541	0.473877
GPATCH2L	0.170107	5.45817	0.0444625	0.473877
N4BP2L1	0.388012	2.42798	0.0444822	0.473877
SYK	-0.456411	-5.31898	0.0445293	0.473877
CCDC167	-0.312506	2.32066	0.0445314	0.473877
SEPT7P2	-0.411672	3.48938	0.0445734	0.473877
ERMP1	0.389341	3.74378	0.0445757	0.473877
MIIP	-0.255159	2.464	0.0445893	0.473877
NAA30	0.164272	4.64637	0.0445895	0.473877
RTL10	-0.214572	3.61665	0.044618	0.473877
GRID1	1.14359	-2.46961	0.0446408	0.473877
SEH1L	-0.217753	4.39844	0.0446971	0.473877
ZNF652	0.228359	4.32801	0.0447037	0.473877
CASZ1	-1.4055	0.0301028	0.0447388	0.473877
OVGP1	0.598833	-0.22702	0.0447872	0.473877
PTPN12	0.262588	3.98412	0.0448523	0.473877
KIF17	-0.728208	-1.42384	0.0449282	0.473877
CTGF	-0.784188	8.80487	0.0449829	0.473877
MLC1	-0.489053	-4.95349	0.0449901	0.473877
ECHS1	-0.27206	5.48736	0.0450093	0.473877
AC010969.2	0.350238	1.59503	0.0450129	0.473877
MAPRE3	0.337029	2.48894	0.0450502	0.473877
TXLNG	0.198026	4.0061	0.0450663	0.473877
ZNF740	0.152415	4.29331	0.0451014	0.473877
MB21D2	-0.376978	2.40063	0.0451256	0.473877
TAPT1	0.177155	3.99046	0.045139	0.473877
NUMB	0.207274	4.91197	0.0451542	0.473877
LRRC8A	0.451755	5.10294	0.0451615	0.473877
PHLPP1	0.437002	3.34987	0.0452355	0.473877
PCDHGA4	0.564458	1.02293	0.0452434	0.473877
GABRA2	0.59047	-4.58728	0.0452588	0.473877
VGLL3	-0.700222	6.7641	0.0452793	0.473877
SERAC1	-0.42659	3.58845	0.0453118	0.473877
KMT2D	0.268683	3.54301	0.04535	0.473877
SRRM2	0.314966	5.75219	0.0454171	0.473877
CETN3	-0.319842	3.17919	0.0454248	0.473877
STAT4	-1.11649	0.573319	0.0454389	0.473877
LY96	0.56854	2.9637	0.0455731	0.473877
CFAP54	0.534574	-0.348616	0.0456581	0.473877
CDKL3	0.225185	1.4876	0.0456773	0.473877
AL355488.2	0.7538	-1.75481	0.0457168	0.473877
NBPF11	0.295629	3.10933	0.0457524	0.473877
MAPRE1	-0.276974	5.68357	0.0457861	0.473877
ADGRE2	0.707266	-2.52479	0.0458272	0.473877
FASTK	-0.145468	4.86634	0.0458747	0.473877
PDZD7	-0.549087	0.626637	0.045908	0.473877
ARFGEF1	0.172125	5.35564	0.0459556	0.473877
RAB1B	-0.240406	6.16667	0.0459797	0.473877
LPIN2	0.217893	5.65612	0.0459852	0.473877
C1QTNF5	0.737908	2.45457	0.0460191	0.473877
RSAD1	0.173481	4.06837	0.0460718	0.473877
SMAD7	0.420344	4.73688	0.0460719	0.473877
SYDE2	-0.34247	2.02611	0.0460838	0.473877
PCDHGA7	0.578273	0.310489	0.0460963	0.473877
RGPD6	0.63233	4.83719	0.0460972	0.473877
AC018628.1	0.538615	-0.862445	0.0461445	0.473877
SAMSN1	-0.48721	-5.11018	0.0461526	0.473877
OR10H5	0.711011	-2.67164	0.0462405	0.473877
STXBP4	0.256965	3.75816	0.0462555	0.473877
CEP72	-0.43005	0.02148	0.0462728	0.473877
CENPW	-0.579351	1.05585	0.0462736	0.473877
AC090114.2	-0.224446	3.23425	0.0462938	0.473877
DCUN1D2	0.196488	2.56871	0.0462979	0.473877
MAD2L1	-0.57729	2.55052	0.0463735	0.473877
CEP55	-0.740202	2.89206	0.0463815	0.473877
ELOB	-0.266369	6.3206	0.04642	0.473877
TSC22D4	0.197374	4.25692	0.0464309	0.473877
SFT2D2	0.256988	6.32744	0.0464315	0.473877
ZADH2	0.260078	4.12182	0.0464416	0.473877
SMIM29	0.330839	3.78234	0.046462	0.473877
SYDE1	-0.420952	4.84267	0.0465119	0.473877
LSM4	-0.308501	4.71849	0.0466196	0.473877
DENND6A	0.277561	4.22746	0.0466234	0.473877
TARS	-0.266405	7.03235	0.0466286	0.473877
EIF2S2	-0.243013	7.11444	0.0466321	0.473877
IL13RA1	0.267622	6.11269	0.0466957	0.473877
PAN2	0.275571	3.89629	0.0467413	0.473877
ZNF789	-0.397454	0.91539	0.046754	0.473877
B3GALT4	0.50434	1.36076	0.046761	0.473877
DMTF1	0.179431	4.98212	0.0468041	0.473877
NEURL1B	-1.01161	1.90572	0.0468054	0.473877
BTAF1	0.144597	5.44938	0.0468277	0.473877
SLC38A7	0.202288	3.81695	0.0468308	0.473877
FTX	0.214786	4.34075	0.0468317	0.473877
ARHGEF12	0.20954	8.29278	0.0468545	0.473877
CASC4	0.181476	7.04873	0.0469498	0.474531
THOC2	0.167084	5.5733	0.0470134	0.474863
ZFYVE9	0.230629	4.91193	0.04711	0.475529
CNN2	-0.53113	6.92819	0.0472152	0.476008
ENDOV	0.164194	2.94449	0.0472402	0.476008
SPATA5L1	0.333216	1.79502	0.0472957	0.476008
SNX29	0.355749	4.63102	0.0472987	0.476008
CHAF1A	-0.386859	2.44031	0.0473692	0.476008
CFAP44	0.354223	2.1055	0.0473744	0.476008
U2AF2	-0.177346	5.85902	0.0474301	0.476008
FRY	-0.860892	2.54034	0.0474432	0.476008
NOS1	0.631861	-2.68745	0.0475553	0.476008
FAM168A	0.167975	5.71681	0.0475603	0.476008
RNASEH1	-0.184352	4.0064	0.0475668	0.476008
CFAP20	-0.240158	4.24912	0.0476033	0.476008
DHX8	0.129868	5.54716	0.0476059	0.476008
PDS5B	0.235281	4.69066	0.0476642	0.476008
AKAP9	0.23132	5.99403	0.0476931	0.476008
SCFD1	-0.197558	6.00632	0.0476978	0.476008
ABHD15	0.203275	3.00134	0.0477189	0.476008
RAB32	-0.392827	4.67701	0.0477263	0.476008
REXO2	-0.22426	6.6489	0.0477592	0.476008
RASL12	-1.80689	-1.21679	0.0477865	0.476008
ZNF83	0.228859	4.70259	0.0478039	0.476008
SGK1	-0.473674	6.53736	0.048066	0.47831
UBE2S	-0.438192	4.13653	0.0481527	0.478864
C7orf43	0.201707	2.36518	0.0482868	0.479889
TRNT1	-0.174114	3.47027	0.0485195	0.480882
HSD11B1	1.36775	-2.21604	0.0485258	0.480882
TCTN1	0.246192	4.59204	0.0485309	0.480882
2006-03-01	0.316797	6.36915	0.04854	0.480882
KDM2A	0.116632	5.59931	0.0485809	0.480882
ZNF815P	-0.284497	1.03264	0.0485941	0.480882
HELLPAR	0.321925	4.16119	0.0486044	0.480882
ZNF606	0.241937	2.8174	0.0486567	0.481091
APRT	-0.249415	4.60836	0.048725	0.481402
IPO8	0.169732	5.3561	0.0487527	0.481402
TAF9	-0.243616	5.00133	0.0488046	0.481402
PTRH1	-0.388549	1.30973	0.0488213	0.481402
AC091959.3	-0.343221	2.90513	0.0488527	0.481402
ZC2HC1C	0.58613	-0.803173	0.0488811	0.481402
TEX2	0.214357	5.54243	0.0489292	0.481402
RPL18A	-0.295846	8.29278	0.048965	0.481402
PIMREG	-0.983796	1.50469	0.0489683	0.481402
SLC25A21	0.495932	-0.925897	0.0490172	0.481422
COX20	-0.399568	4.61842	0.0490326	0.481422
EEA1	0.266841	5.85281	0.0492365	0.482609
AURKAIP1	-0.275888	4.30994	0.0492381	0.482609
P2RY1	1.02883	-0.852512	0.0492619	0.482609
KRT19	-0.968203	0.876626	0.049284	0.482609
PRR12	0.324411	1.26113	0.0493095	0.482609
ZFYVE1	0.186226	4.82998	0.04935	0.4827
MAGI3	0.173788	3.76574	0.0494354	0.482962
TEF	0.364815	4.3652	0.0494639	0.482962
UBALD2	0.381328	2.30706	0.0494705	0.482962
CYTOR	-0.363948	5.2208	0.0495133	0.483075
SMAD4	0.165017	5.92819	0.0496089	0.483702
EPRS	-0.184593	7.48474	0.0496738	0.483702
DCXR	-0.297761	3.52341	0.0497386	0.483702
TMEM67	0.238459	2.60839	0.0497489	0.483702
GAS2L1	-0.241402	2.99947	0.0497755	0.483702
Z99129.4	0.216322	2.53316	0.0498231	0.483702
KCNA2	0.852041	-3.69995	0.049853	0.483702
SLC4A2	-0.265479	6.29414	0.0498539	0.483702
GATS	0.294301	3.10256	0.0498591	0.483702
SPATA7	0.30301	3.0055	0.0499442	0.484224
RBM43	0.436944	2.99946	0.0500615	0.485057
AL139099.5	-0.741539	6.0266	0.0501007	0.485127
LINC00506	0.415145	1.11991	0.0501398	0.485127
WHAMM	0.2167	2.71433	0.0501629	0.485127
FSBP	0.504395	1.26591	0.0502283	0.485381
NME2	-0.280316	7.39873	0.0502708	0.485381
DGKQ	0.191351	3.54693	0.0503137	0.485381
AC004817.4	0.609533	-1.55422	0.0503147	0.485381
COPS7A	-0.198923	5.81341	0.0503742	0.485652
ZNF576	-0.175906	2.7296	0.0504701	0.486274
ARPP21	1.31956	-3.73564	0.0505305	0.486401
CTSA	0.297743	7.43856	0.0505462	0.486401
AL138820.1	0.638791	-2.1344	0.0506599	0.486821
TULP4	0.172275	5.39935	0.0506776	0.486821
SVIL	0.539634	7.66232	0.0506843	0.486821
AATK	-0.705468	-1.95262	0.0507652	0.487295
FOXF1	0.91715	-4.59068	0.0508672	0.487972
NME1-NME2	-0.484615	2.90992	0.0509233	0.488207
TRPC6	-1.913	3.2353	0.0509997	0.488563
GALE	-0.392681	2.53799	0.0510257	0.488563
TMEM171	0.851189	0.956688	0.0510552	0.488563
RHOB	-0.565076	5.74243	0.0511575	0.48886
CDC45	-0.757996	0.779429	0.0511691	0.48886
ACY1	-0.270025	3.69815	0.051181	0.48886
TSPAN14	0.362389	4.49242	0.0512643	0.489239
GLMP	0.397257	5.78708	0.0512841	0.489239
ELL3	-0.382047	1.07698	0.0513717	0.489498
CFLAR	0.212172	5.7926	0.0513745	0.489498
ZFP41	0.283742	1.96218	0.0515472	0.490841
FAM111A	0.19951	4.56123	0.0516348	0.491029
CDKN3	-0.608661	2.30978	0.0516429	0.491029
AC087894.1	0.522699	-1.2898	0.0516622	0.491029
PRKAG2	-0.748641	5.63945	0.0517686	0.49156
RABGAP1L	0.175563	4.47658	0.0517816	0.49156
HEYL	-1.89456	-2.19559	0.051907	0.49176
MFSD4A	-0.711975	-1.66623	0.0519622	0.49176
MEPCE	0.213407	5.05175	0.0520122	0.49176
TNFAIP1	-0.390331	5.98874	0.0520168	0.49176
PCDHGA3	0.961657	-0.836676	0.052017	0.49176
SLC27A5	-0.232877	1.89161	0.0520262	0.49176
TMEM254	-0.260196	2.42209	0.052035	0.49176
AKAP5	-0.714704	0.851284	0.0521021	0.49176
RASA1	0.223651	5.10091	0.0521695	0.49176
CTDSPL	-0.196413	4.51479	0.052198	0.49176
DLGAP5	-0.834537	2.58253	0.0522283	0.49176
AP2M1	-0.176758	8.49083	0.0522358	0.49176
PYCR2	-0.178888	4.59044	0.0522607	0.49176
CSAD	0.296497	2.16049	0.0522645	0.49176
ISLR	0.754672	8.26308	0.0522841	0.49176
TBPL1	-0.298202	4.5978	0.0523115	0.49176
MRPL21	-0.316692	4.176	0.052359	0.491908
PARP11	0.217352	1.96084	0.0524491	0.492455
ITPA	0.269822	3.79515	0.0526425	0.493277
GTF2IP1	0.329681	5.54627	0.0526754	0.493277
SRL	-0.745536	-3.61352	0.052696	0.493277
PSMD7	-0.182844	5.57712	0.052731	0.493277
IFT20	-0.286832	4.55648	0.0528076	0.493277
C12orf57	-0.217827	5.35794	0.0528205	0.493277
TXNDC9	-0.256201	4.82095	0.0528247	0.493277
KMT2E	0.184777	4.73871	0.0528292	0.493277
SLX4	-0.234647	2.31492	0.0528454	0.493277
PFN1	-0.459471	7.81848	0.0528706	0.493277
USF1	0.166495	4.45365	0.052891	0.493277
FRMD8	0.284152	4.66342	0.0529476	0.493277
FARSB	-0.252423	4.36136	0.0529695	0.493277
SPATA20	-0.18207	5.63001	0.0529833	0.493277
LMNB1	-0.521043	2.47692	0.0530646	0.493737
CD3EAP	-0.307356	2.91397	0.0531766	0.494208
HMGA1	0.439177	6.2921	0.0531792	0.494208
CEND1	-1.03747	0.735859	0.0533301	0.495313
BARD1	-0.358169	3.74496	0.0533933	0.495603
TPGS1	0.519866	0.32214	0.0534461	0.495795
S1PR1	1.55681	-0.220385	0.0536687	0.497504
MARCKSL1	0.444473	4.308	0.0536947	0.497504
UQCR11	-0.203047	5.0321	0.0537565	0.497526
PSMB6	-0.245599	5.58117	0.0537614	0.497526
REC8	0.521846	-1.27825	0.0537967	0.497555
AC139795.2	0.432491	0.229756	0.0538508	0.497758
AC090673.1	1.08887	-0.0143054	0.053941	0.498266
ARID4A	0.211155	3.97924	0.0539702	0.498266
SNRPD3	-0.235512	5.57719	0.0540717	0.498738
ZNF669	0.251167	2.36918	0.0541279	0.498738
FST	-0.515448	5.62355	0.0541539	0.498738
BRIP1	-0.57209	2.3075	0.0541816	0.498738
HMGA2	0.487123	3.76039	0.054186	0.498738
ANAPC15	-0.313362	2.90299	0.0542257	0.498738
PCDHGC5	0.909323	-1.66321	0.0542472	0.498738
ARV1	-0.21288	3.85258	0.0544166	0.499374
RAI14	-0.454736	6.18867	0.0544674	0.499374
HSDL2	-0.1981	5.36004	0.0545092	0.499374
AMZ2	-0.231892	4.90535	0.0545601	0.499374
RCCD1	-0.204957	2.92165	0.0545779	0.499374
TADA2A	-0.16827	3.21565	0.05461	0.499374
UBE2N	-0.253928	5.39052	0.0546257	0.499374
OR7E38P	-0.381464	1.45627	0.0546273	0.499374
MEFV	0.661739	-3.30578	0.0546542	0.499374
PAGR1	-0.205153	3.24681	0.0546737	0.499374
C1orf64	0.652687	-4.30635	0.0547155	0.499374
FAM83D	-0.708514	1.22982	0.0547613	0.499374
AC007878.1	0.60721	-1.00675	0.0547802	0.499374
ZNF384	0.176864	4.08857	0.0548295	0.499374
CLN8	0.343669	4.75759	0.054843	0.499374
STXBP5	0.360614	5.36433	0.0548604	0.499374
PSMD14	-0.236373	5.35474	0.0548879	0.499374
SNX11	-0.301349	3.34806	0.0550105	0.499374
AC026471.1	-0.200202	1.96319	0.0550266	0.499374
SNRPB	-0.269963	5.33173	0.0550365	0.499374
GNE	-0.171794	4.55995	0.055038	0.499374
ZNF385D	0.990435	0.321008	0.0551015	0.499374
CCT8	-0.34488	7.06312	0.0551543	0.499374
AC092683.1	0.318169	1.42511	0.0551619	0.499374
MRPS11	-0.201719	4.365	0.0551713	0.499374
CFAP69	0.469216	1.43369	0.0551807	0.499374
MHENCR	0.393646	-0.644844	0.055214	0.499374
FIS1	-0.271776	5.50227	0.0552214	0.499374
C1QBP	-0.275804	5.57793	0.0552727	0.499374
TESK2	0.32821	2.56093	0.0552993	0.499374
LRRK2	0.537372	4.32775	0.0553173	0.499374
IDH2	-0.647576	4.90925	0.0554191	0.500001
AXIN2	-0.46324	2.60639	0.0554664	0.500136
TMA16	-0.212215	3.23797	0.0556403	0.500414
VPS13C	0.574063	6.81663	0.055644	0.500414
MTSS1L	-0.606402	5.24904	0.0556734	0.500414
FAM89B	0.251491	4.18411	0.055675	0.500414
AC242376.2	0.507184	-0.540752	0.05569	0.500414
CHMP6	-0.259026	3.23737	0.0556915	0.500414
ZNF782	0.332075	1.61637	0.0557302	0.500472
CTBS	0.169146	4.71424	0.0557971	0.500781
WDR46	-0.147162	4.88632	0.0558642	0.501093
YBX1	-0.26324	8.50337	0.0559506	0.501268
NBPF1	0.427693	5.64789	0.0559664	0.501268
GTF2IRD2B	0.332198	4.10731	0.0560398	0.501268
PI4K2A	0.194413	5.05054	0.0560432	0.501268
ANKHD1-EIF4EBP3	0.668231	3.36596	0.0560458	0.501268
KRT17	-1.60013	-2.00027	0.0560995	0.501307
PDHA1	-0.254056	5.47453	0.056115	0.501307
MRPL28	-0.257685	4.39808	0.0561953	0.501427
TCF4	0.722517	5.94273	0.0562091	0.501427
MIR155HG	0.987272	-2.85601	0.0562257	0.501427
AC008443.1	0.275374	0.220694	0.0563796	0.50226
THOP1	-0.331502	3.63507	0.0563841	0.50226
UG0898H09	0.850416	-1.72029	0.056457	0.50262
COL11A2	0.438756	-0.298227	0.0565161	0.502718
C3orf18	-0.24431	3.67547	0.056533	0.502718
LRRC37B	0.23728	2.13256	0.0566029	0.502838
TUBA4A	-0.639977	2.95342	0.0566382	0.502838
PRKAR1B	-0.398482	3.85259	0.0566759	0.502838
PSMD8	-0.25346	6.50973	0.0567414	0.502838
RN7SL2	-0.608846	15.1882	0.0567953	0.502838
EFR3A	0.218438	6.20147	0.0568139	0.502838
RBBP6	0.13908	4.7031	0.0568441	0.502838
PPCDC	-0.192974	2.07774	0.056865	0.502838
PCDHB11	0.974773	0.00557625	0.0568915	0.502838
ZNF292	0.234017	5.37968	0.056925	0.502838
SNRPA	-0.282335	3.79717	0.0569331	0.502838
FNBP4	0.186032	4.84093	0.0569367	0.502838
HIST1H2BL	-0.559084	2.12377	0.0570475	0.503529
ADAMTS5	-0.790786	5.66459	0.0572334	0.50452
MORC4	-0.194204	5.05975	0.0572339	0.50452
TSPAN7	1.18736	1.0337	0.0572576	0.50452
HCCS	-0.286556	4.08921	0.0573496	0.504829
SORCS1	-1.38471	-3.69225	0.0573581	0.504829
ABCC8	-0.314345	-5.34105	0.0573939	0.504858
POLA2	-0.308067	2.60274	0.0574959	0.505467
KLHDC3	-0.202097	5.77086	0.057573	0.505801
GOLGA7B	0.676312	-4.78638	0.0575993	0.505801
RBL2	0.188825	5.46173	0.0576736	0.505963
AC108449.2	0.526312	-1.08831	0.0576832	0.505963
KCTD16	-0.749131	3.11953	0.0579185	0.507317
ARHGAP32	0.492632	4.11642	0.0579914	0.507317
IFT43	-0.293579	3.40071	0.0580008	0.507317
SIRT4	0.295471	0.445328	0.0580064	0.507317
LACC1	0.330711	3.83971	0.058034	0.507317
MILR1	0.706634	-0.489524	0.0580707	0.507317
RASEF	1.31152	1.12613	0.058122	0.507317
MRGPRF	-0.499216	5.33984	0.0581291	0.507317
CGGBP1	0.140739	6.35862	0.0581449	0.507317
GRINA	0.189585	5.99485	0.0582102	0.507317
CCK	-0.664732	-4.97613	0.0582156	0.507317
AC092835.1	0.246002	0.617506	0.0582353	0.507317
NBPF25P	0.42746	1.08995	0.058264	0.507317
LRIG2	0.200566	3.78401	0.0583723	0.507738
SETD1A	0.191821	2.67379	0.0584062	0.507738
FAM46A	0.373289	5.68355	0.0584297	0.507738
ZNF197	0.203355	4.26626	0.0584461	0.507738
DTX3L	0.408727	4.93671	0.0585379	0.507738
TPM4	-0.494177	9.42081	0.0585629	0.507738
PCNA	-0.227224	5.07534	0.0585886	0.507738
SUCLG1	-0.235304	5.41021	0.0585996	0.507738
PCDHGA12	0.981697	1.38774	0.0586141	0.507738
SH3RF1	-0.234359	5.34732	0.0586825	0.507738
CCDC162P	0.522733	-0.631361	0.0586864	0.507738
POLR2E	-0.225172	5.56141	0.0587315	0.507738
NACC1	-0.289197	5.15626	0.0587771	0.507738
TDG	-0.323135	4.37101	0.0588337	0.507738
DOCK6	0.272586	3.41208	0.0588763	0.507738
ZEB1-AS1	0.251095	0.853343	0.058915	0.507738
TPX2	-0.54362	4.26722	0.0590049	0.507738
KIF23	-0.517944	3.45589	0.0590485	0.507738
RPRD1A	-0.196912	5.2016	0.0591764	0.507738
RNPC3	0.272915	2.78825	0.0591981	0.507738
BTBD6	-0.168516	4.3767	0.0592493	0.507738
PUF60	-0.159676	5.64318	0.0593014	0.507738
EIF5A	-0.326202	7.0516	0.0593074	0.507738
PRR34-AS1	-0.393355	0.406759	0.0593962	0.507738
SP4	0.210623	2.90596	0.0594581	0.507738
HSPB1	-0.651224	5.966	0.059471	0.507738
RMND1	-0.392956	4.45691	0.0594787	0.507738
DCTN3	-0.209425	4.85985	0.0594915	0.507738
B3GNT5	0.778361	1.45772	0.0595725	0.507738
SOS1-IT1	0.546719	-1.88606	0.0595769	0.507738
GUSBP11	0.360169	2.74032	0.0595878	0.507738
GPNMB	0.747729	8.65077	0.0596034	0.507738
TGIF1	0.22395	4.56863	0.0597459	0.507738
HJURP	-0.759581	1.7404	0.0597903	0.507738
G0S2	1.37933	2.04313	0.0597995	0.507738
PSORS1C1	-0.559718	0.139932	0.0598446	0.507738
BCAM	-0.794058	3.30945	0.0598556	0.507738
ZNF670-ZNF695	0.52486	-1.59989	0.059935	0.507738
MCRIP2	-0.306184	2.11994	0.0599404	0.507738
ERCC4	0.112975	4.01569	0.0599726	0.507738
RALGAPA1	0.184091	5.25314	0.05998	0.507738
USP35	0.250571	3.91414	0.0599815	0.507738
CUTA	-0.210491	6.24662	0.059982	0.507738
PCMTD2	0.270245	5.07542	0.0600117	0.507738
OR6D1P	-0.467977	-1.38635	0.0600595	0.507738
AC008966.1	-0.387552	1.09038	0.0601099	0.507738
ACACA	-0.279572	5.25754	0.0601227	0.507738
PTGS2	1.00179	2.52407	0.06016	0.507738
ANLN	-0.728615	4.9185	0.0601734	0.507738
ZNF555	0.194999	3.04499	0.0602191	0.507738
VBP1	-0.237996	4.81903	0.0603191	0.507738
ZMAT3	0.241997	7.55474	0.0603208	0.507738
CNPPD1	-0.188062	4.24548	0.0603218	0.507738
SNRPB2	-0.223685	5.00027	0.0603562	0.507738
NCOA2	0.193477	5.13582	0.0603743	0.507738
C4orf50	0.506947	-4.77803	0.0604015	0.507738
SMCHD1	0.172368	5.98722	0.060409	0.507738
PCAT14	0.436394	-0.426396	0.0604458	0.507738
NRG3	0.780729	-3.66238	0.0604683	0.507738
PEF1	-0.174186	5.2579	0.0605001	0.507738
SEC14L2	0.847022	4.49476	0.0605177	0.507738
COMT	-0.231699	5.95059	0.0605311	0.507738
Z68871.1	0.359991	0.974235	0.0605633	0.507738
CRLF3	-0.224041	3.12288	0.0605636	0.507738
AL360270.2	0.376318	0.537342	0.0606221	0.507738
RPSA	-0.291124	8.98183	0.0606323	0.507738
LENG9	-0.304147	1.65218	0.0606397	0.507738
KDSR	0.251616	6.0073	0.0606523	0.507738
FAM104A	-0.188196	4.89282	0.0606705	0.507738
PGS1	0.203541	3.96138	0.0606717	0.507738
OTUB1	-0.217878	4.75507	0.060701	0.507738
SYNGAP1	0.30991	2.45517	0.060722	0.507738
FBXO46	-0.193137	2.11284	0.0607657	0.507738
NAV1	0.341234	5.73864	0.0608263	0.507738
PKN3	-0.447928	1.05477	0.0608529	0.507738
RBM24	-0.618837	2.6421	0.0608791	0.507738
DNAJB2	-0.191598	4.42418	0.0608839	0.507738
NFIC	0.29197	3.57438	0.0608862	0.507738
SLC8A1	-0.741135	5.00636	0.0609063	0.507738
TIMM17A	-0.256256	5.48802	0.0609873	0.508096
STX18-AS1	0.438047	0.415844	0.0610396	0.508096
SYPL2	0.65162	0.573334	0.0610478	0.508096
LINC02018	-0.478687	-0.29213	0.0610894	0.508169
ANKRD1	-1.3836	3.33534	0.0611706	0.508333
BOLA3	-0.351131	2.53375	0.0612045	0.508333
KNSTRN	-0.379973	3.23938	0.0612135	0.508333
RETREG2	0.219516	6.54686	0.0612405	0.508333
NR1H3	-0.417402	2.78973	0.0613511	0.508816
UBE2C	-0.795815	1.93046	0.0614061	0.508816
SDHB	-0.239945	5.38913	0.0614208	0.508816
TBC1D24	-0.165367	3.40447	0.0614614	0.508816
CCDC148	-0.492929	0.533186	0.0614943	0.508816
PSD	0.603672	-1.16808	0.0614962	0.508816
RNF139	0.192241	4.98406	0.0615425	0.508927
BSDC1	0.136998	5.92488	0.0615881	0.508983
AC099795.2	0.553642	-4.72574	0.0616599	0.508983
CAMSAP2	0.204608	6.18209	0.0616801	0.508983
PSIP1	-0.181469	5.6513	0.061681	0.508983
RTKN2	-0.596609	1.16425	0.0617775	0.509508
TESPA1	0.445971	-2.21765	0.0618823	0.509661
CHMP4A	-0.300901	2.90705	0.0618981	0.509661
STIM1	-0.154784	5.12602	0.0619214	0.509661
LINC02193	0.473505	-0.146755	0.0619279	0.509661
FCER1G	0.665632	-2.85653	0.0621133	0.510561
AGPS	-0.179436	5.6408	0.0621507	0.510561
FAM35BP	-0.699003	0.057665	0.0621877	0.510561
BORCS8	-0.233276	2.70903	0.0622031	0.510561
LINC00599	0.297482	-5.40041	0.062214	0.510561
POLR3D	-0.218857	4.54316	0.06224	0.510561
CNIH3	0.836693	0.826987	0.0623405	0.510561
AL356056.2	-0.666353	0.810164	0.0624488	0.510561
NFATC2	1.18715	-0.502463	0.0624783	0.510561
NPM3	-0.289724	3.43224	0.0624867	0.510561
BRWD1	0.178939	6.15604	0.0625012	0.510561
WWTR1	0.321348	7.10693	0.0625483	0.510561
LYRM9	-0.28589	2.65591	0.0625486	0.510561
USP6NL	0.254397	4.03582	0.0625619	0.510561
C1orf174	-0.220443	3.80335	0.0625862	0.510561
MNAT1	-0.240124	4.27717	0.0626672	0.510561
USP34	0.161052	7.01236	0.0626781	0.510561
LRTOMT	-0.245998	1.92073	0.0627005	0.510561
CDK12	0.120791	4.87021	0.0627008	0.510561
MRPS17	-0.203442	3.33513	0.0627134	0.510561
POLH	-0.181669	4.80866	0.0627307	0.510561
CCNY	0.177666	5.95207	0.0627636	0.510561
SEMA4B	0.480813	2.43143	0.0628665	0.510814
RHOBTB1	-0.42822	4.66959	0.0628729	0.510814
TPD52L2	-0.227605	6.85406	0.0628938	0.510814
ZNF251	0.170723	3.59069	0.0629841	0.511278
TBC1D8B	0.237434	3.60273	0.0630585	0.511614
CHEK1	-0.307782	3.11166	0.0631535	0.512116
ZNF506	0.255764	3.60135	0.063277	0.512463
EP400	0.219214	3.41864	0.0632788	0.512463
PCDHGB8P	0.688692	-2.23396	0.0632966	0.512463
ITGAX	0.697957	-2.9578	0.0633316	0.512463
SBNO2	0.214458	4.97709	0.0633619	0.512463
MRPL20	-0.209687	4.67304	0.0634633	0.513014
LATS1	0.156833	4.69163	0.0635569	0.513503
PPP1R12B	-0.737184	4.30691	0.0636616	0.513972
RAPGEF6	0.195101	4.15693	0.0636814	0.513972
ASTN1	-0.352356	-5.12566	0.0638329	0.514252
RNF216	-0.151775	5.90682	0.0638486	0.514252
AKAP12	-0.758379	8.70668	0.0639815	0.514252
NUBP2	-0.222277	3.3124	0.0639824	0.514252
EIF3J	-0.201045	5.032	0.0639851	0.514252
RN7SL5P	-0.62168	2.48822	0.0639895	0.514252
RRP7A	-0.296926	4.79017	0.0639952	0.514252
NEDD4	0.259219	4.93926	0.0640037	0.514252
SNCB	0.706269	-3.95704	0.0640155	0.514252
GOLGA2P5	0.488539	-0.814733	0.0640912	0.514349
AP000892.3	-0.961311	4.68694	0.064094	0.514349
KPNA5	0.276237	4.25222	0.0641945	0.514888
TDRP	0.536781	2.51546	0.0643108	0.515518
CTPS1	-0.498361	4.47691	0.0643418	0.515518
PARD6A	-0.552501	0.097312	0.0643731	0.515518
NDUFA9	-0.196186	5.07623	0.0644535	0.515636
ADAMTS14	0.735635	2.69382	0.0644602	0.515636
PTCHD1	0.633869	-2.10246	0.0644879	0.515636
ELF1	0.20792	4.52218	0.0646305	0.516064
CEBPG	-0.28662	4.8889	0.0646369	0.516064
TOMM5	-0.254955	4.96844	0.0646634	0.516064
GOT1	-0.278883	4.42742	0.0646748	0.516064
LINC01137	0.363827	0.51129	0.064811	0.516365
C1orf131	-0.201827	2.75181	0.0648774	0.516365
TRIM59	-0.276719	3.76651	0.0649055	0.516365
EGLN2	-0.172182	5.02331	0.0649249	0.516365
CHCHD1	-0.189213	3.70195	0.0649383	0.516365
FAM109B	-0.212514	4.15361	0.0649659	0.516365
ENAH	-0.527003	8.76995	0.0649769	0.516365
LINC01002	0.445875	-0.0397255	0.0649797	0.516365
MTG1	0.139249	3.13804	0.0651709	0.516832
KCTD11	-0.293207	3.39608	0.0651756	0.516832
TMEM136	-0.197586	2.9187	0.0651837	0.516832
DDX19B	-0.177978	3.95824	0.0651918	0.516832
PPP5D1	0.56499	-0.810771	0.0652781	0.516832
BAZ2A	0.160481	4.75594	0.0652925	0.516832
CENPN	-0.369842	2.5067	0.0653193	0.516832
KCTD20	-0.52833	6.98335	0.0653396	0.516832
TMEM14B	-0.243757	4.78201	0.0653653	0.516832
PCBP2	0.207701	6.10423	0.0654067	0.516832
DUS2	-0.233242	2.82536	0.0654165	0.516832
TBC1D8	0.721391	5.2699	0.0654493	0.516832
NUTF2	-0.227861	6.32387	0.0655676	0.516832
HMGXB3	0.184913	5.81636	0.0655685	0.516832
FILIP1L	-0.684231	5.45793	0.0656263	0.516832
POC1B-AS1	0.527733	-0.0860031	0.0656472	0.516832
CTNNAL1	-0.28378	6.22079	0.0657124	0.516832
AL390728.4	0.199149	2.36455	0.0657189	0.516832
LSM1	-0.263963	4.58223	0.0657912	0.516832
AC022400.3	1.37829	-1.48359	0.0658056	0.516832
ATRN	0.157647	5.90879	0.0659279	0.516832
YIF1A	-0.263042	5.40722	0.0659837	0.516832
KCNH1	-0.810278	0.490645	0.0660046	0.516832
CCDC102A	-0.268014	2.89873	0.0660138	0.516832
ASL	-0.535705	3.16224	0.0660514	0.516832
ZBTB18	-0.263326	3.84092	0.0660698	0.516832
CEP350	0.185966	6.1813	0.0660793	0.516832
FKBP4	-0.196214	5.50963	0.066119	0.516832
AAMDC	-0.231581	3.59909	0.0662469	0.516832
ZC3H10	0.148225	3.27476	0.0662592	0.516832
RALGPS2	-0.509204	5.21174	0.0662664	0.516832
MRPL24	-0.220171	4.32885	0.0662864	0.516832
STAG3L1	0.42709	0.320559	0.0662866	0.516832
AC098650.1	0.492918	-0.673476	0.0663006	0.516832
CSRNP2	0.137246	3.98635	0.0664028	0.516832
TUBG1	-0.311981	4.3444	0.0664451	0.516832
PDSS2	0.196994	3.72088	0.0664917	0.516832
SEMA6C	0.393139	1.69175	0.0664993	0.516832
KCNV1	0.666517	-2.35438	0.0665148	0.516832
EDC3	0.243575	2.45065	0.0665318	0.516832
SAE1	-0.232838	5.93369	0.0665376	0.516832
NKILA	-0.260796	-0.20189	0.0665447	0.516832
FLVCR2	1.05167	1.54766	0.0665535	0.516832
SERPINB8	0.36374	2.54234	0.066583	0.516832
POTEC	0.416521	-0.977611	0.0665942	0.516832
PLPP1	-0.332867	5.08098	0.0666132	0.516832
NPHP4	0.274629	2.6084	0.0666314	0.516832
CPEB1	0.59643	1.96504	0.0666564	0.516832
MSRB3	-0.339355	6.61403	0.0666761	0.516832
CDK14	0.337156	4.65963	0.066836	0.517812
SLIRP	-0.331091	4.66017	0.0669322	0.518298
ZNF530	0.237838	1.52062	0.0669924	0.518308
[truncated: 13,466 more rows]
