# Supplementary material for: Dissecting the human leptomeninges at single-cell resolution
Source: Nat Commun. 2023 Nov 3;14:7036. doi: 10.1038/s41467-023-42825-y (PMC10624900; doi:10.1038/s41467-023-42825-y)
Supplement: Supplementary file 17 — Supplementary Data 14 [file 41467_2023_42825_MOESM17_ESM.xlsx]

## Sheet: Primary Antibodies
Antibody	Species	Company	Catalog Number	Dilution
ACTA2 antibody	ms	ThermoFisher	14-9760-82	1:1000
PECAM antibody	rb	Novus	NB100-2284	1:50
Factor XIIIa antibody	rb	Novus	NBP1-83938	1:200
HLA-DR antibody	ms	Fisher	MSM2-3475-P1	1:100
CD8 antibody	rb	Fisher	MA5-14548	1:100
CD45 antibody	ms	Leica	LCA-L-CE	1:50
DCN antibody	rb	ThermoFisher	PA5-13538	1:100
NG2 (CSPG4) antibody	rb	Novus	NBP1-94154	1:1000
Collagen IV antibody	gt	Millipore Sigma	AB769	1:100
FSP1 antibody	ms	Millipore Sigma	SAB4200821	1:100
PE anti-human S100A4 antibody (FSP1)	ms	Biolegend	370004	1:100

## Sheet: ACD RNAScope Probes
Probe	Catalog Number	Company
TRPM3	530598	ACD
LAMA2	530668	ACD
SLC7A2	461778	ACD
C3	430708	ACD
CD163	417068	ACD
CD83	553538	ACD
MRC1	583928	ACD
